# Supplementary material for: In vivo CRISPR screens identify CBX4 as an epigenetic regulator for cancer immunotherapy
Source: J Clin Invest. 2026 Mar 31;136(10):e200564. doi: 10.1172/JCI200564 (PMC13178658; doi:10.1172/JCI200564)
Supplement: Supporting data values [file jci-136-200564-s267.xlsx]

## Sheet: Fig.1
Fig.1B	Tumor Volume
	Days	NSG										WT										ICB
	0	0	0	0	0	0	0	0	0	0	0	0	0	0	0	0	0	0	0	0	0	0	0	0	0	0	0	0	0	0	0
	2	0	0	0	0	0	0	0	0	0	0	0	0	0	0	0	0	0	0	0	0	0	0	0	0	0	0	0	0	0	0
	4	0.19	0.12	0.27	0.11	0.16	0.15	0.14	0.11	0.11	0.14	0	0	0	0	0	0	0	0	0	0	0	0	0	0	0	0	0	0	0	0
	6	0.35	0.31	0.32	0.27	0.33	0.24	0.22	0.28	0.26	0.24	0	0	0	0		0	0	0	0	0	0	0	0	0	0	0	0	0	0	0
	8	0.46	0.41	0.46	0.48	0.46	0.49	0.57	0.35	0.39	0.44	0.19	0.26	0.22	0.27	0.21	0.15	0.17	0.2	0.13	0.17	0	0	0	0	0	0	0	0	0	0
	10	0.69	0.62	0.63	0.59	0.67	0.61	0.72	0.53	0.66	0.64	0.44	0.51	0.42	0.47	0.39	0.32	0.37	0.28	0.29	0.26	0.16	0.14	0.05	0.13	0.11	0.05	0.09	0.16	0.05	0
	12	1.01	1.03	1.07	1.01	0.98	0.95	1.03	0.88	0.96	0.92	0.65	0.62	0.59	0.61	0.54	0.56	0.53	0.42	0.55	0.47	0.31	0.34	0.12	0.21	0.22	0.17	0.17	0.23	0.13	0.1
	14	1.7	1.81	1.65	1.57	1.45	1.34	1.42	1.26	1.38	1.21	1.11	1.04	0.98	0.94	0.88	0.79	0.77	0.69	0.74	0.62	0.55	0.51	0.23	0.31	0.33	0.26	0.24	0.3	0.17	0.12
Fig.1C	Tumor weights	NSG	WT	ICB
		1.68	0.98	0.39
		1.71	0.91	0.33
		1.51	0.81	0.12
		1.45	0.84	0.15
		1.33	0.71	0.2
		1.24	0.62	0.22
		1.34	0.64	0.17
		1.12	0.56	0.1
		1.21	0.44	0.12
		1.34	0.41	0.05
Fig.1G	P	T				Fig.1H-J		Gender	Age	ALT	AST	ALP	AFP	HBV	HCV	Child-Pugh	Cirrhosis	Tumor number	Tumor size	Macrovascular invasion	Microvascular invasion	Vascular invasion	Differentation	BCLC stage	TNM stage	tumor capsule	OS	OS.time	DFS.time	DFS	FASN
	1	4.33333					1	0	62	24	23	57	50.41	0	1	A	1	1	7	0	1	1	3	C	2	1	0	8	2	0	6.66666666666667
	6	7.66667					2	0	42	34	33	92	5546.06	0	1	B	1	1	4	0	0	0	1	A3	1	0	1	18	5	0	2.66666666666667
	1.66667	3.33333					3	1	67	20	32	56	2237.18	0	1	A	1	1	3	0	0	0	3	A2	1	0	1	59	59	1	3
	0	2					4	0	60	19	31	77	42292.4	0	1	A	1	1	6.3	0	0	0	1	A2	1	0	1	60	60	1	2.33333333333333
	2.33333	5					5	0	54	21	26	58	122	0	1	A	1	1	9.2	0	0	0	1	A1	1	1	1	62	18	0	4
	0	2.66667					6	0	52	22	24	63	59.5	0	1	A	0	1	4.8	0	0	0	4	A1	1	0	1	58	58	1	3
	0	0					7	0	60	52	115	104	31456.5	0	1	A	0	1	9.4	0	0	0	1	A1	1	0	1	65	65	1	2.33333333333333
	6	8.33333					8	0	65	16	22	104	22.19	0	1	A	1	1	7.9	1	0	1	1	C	3B	0	0	7	4	0	9.66666666666667
	7	7					9	0	35	38	86	281	46810.1	0	1	A	0	1	14	0	0	0	5	A1	1	1	0	54	7	0	0
	8	4					10	0	52	31	21	51	2.61	0	1	A	0	1	6.9	0	0	0	4	A2	1	1	0	44	11	0	0.666666666666667
	5	9					11	0	26	69	37	104	2919.16	0	1	A	1	1	2.8	0	0	0	4	A2	1	1	1	53	53	1	1
	7.33333	7					12	1	33	14	15	36	75.75	0	1	A	0	1	2.7	0	0	0	1	A1	1	1	1	27	27	1	9
	6.33333	9.66667					13	0	55	15	18	45	523.05	0	1	A	0	1	4	0	0	0	5	A1	1	1	1	60	36	0	2.66666666666667
	7	6.33333					14	0	47	43	33	55	323.4	0	1	A	1	2	6.9	0	0	0	1	B	3A	1	1	62	62	1	0.666666666666667
	7	6.66667					15	0	52	24	49	100	2590.55	0	1	A	1	4	13.6	0	0	0	4	B	3A	0	0	15	5	0	9.33333333333333
	8	5.33333					16	0	40	19	21	70	3.86	0	1	A	1	1	6.4	0	0	0	4	A1	1	1	1	47	12	0	1
	7	12					17	0	42	62	81	138	2674	0	1	A	1	1	8.3	1	0	1	1	C	3B	0	0	18	9	0	9.33333333333333
	7	6.66667					18	0	46	23	19	61	531.56	0	1	A	1	1	8	0	0	0	1	A2	1	1	0	12	12	0	2.33333333333333
	8.66667	8					19	0	35	21	19	52	2.75	0	1	A	1	1	3.2	0	0	0	3	A1	1	1	1	54	12	0	2.66666666666667
	7.33333	6					20	1	50	11	18	37	29.39	0	1	A	1	1	5.8	0	0	0	3	A1	1	0	0	7	1	0	1
	4	6					21	0	49	30	33	50	3.9	0	1	A	1	1	4.2	0	0	0	3	A1	1	1	1	52	52	1	1.33333333333333
	6.33333	6					22	0	30	93	67	66	>50000	0	1	A	1	2	10	1	0	1	3	C	3B	0	1	40	40	1	1.33333333333333
	7.33333	12					23	0	57	21	23	74	16.67	0	1	A	1	1	6.9	0	1	1	1	C	2	1	1	19	19	1	9.33333333333333
	8	9					24	0	61	381	381	75	3.12	0	1	A	1	2	2.7	0	0	0	4	A4	2	1	1	2	2	1	4.33333333333333
	8	9					25	0	45	37	31	48	22462.3	0	1	A	0	1	3.5	0	0	0	1	A2	1	1	1	27	27	1	6
	7	6					26	0	41	42	28	74	2.83	0	1	A	1	1	2.8	0	0	0	3	A2	1	1	0	7	4	0	4
	8	5.66667					27	1	61	196	242	282	112.24	0	1	A	1	3	7.7	0	0	0	5	B	3A	1	1	37	37	1	7.66666666666667
	8	6.66667					28	0	63	47	55	143	37.11	0	1	A	1	1	5.5	0	0	0	4	A2	1	1	1	39	39	1	3
	5.33333	5.66667					29	0	52	18	33	79	>80000	0	1	A	1	1	15.6	0	0	0	1	A2	1	0	0	16	14	0	6
	7.33333	4					30	1	60	30	70	130	36336.4	0	1	A	1	4	8.9	0	0	0	1	B	3A	1	0	18	12	0	7.33333333333333
	7.33333	7.33333					31	0	45	58	38	134	5.33	0	1	A	1	1	7.1	0	0	0	5	A2	1	1	1	34	34	0	8.33333333333333
	6.33333	4					32	0	53	20	49	105	47.43	0	1	A	0	1	15.4	0	0	0	1	A1	1	0	0	7	5	0	6
	6	7.33333					33	1	58	29	46	88	227.15	0	1	A	1	1	2	0	0	0	3	0	1	1	1	25	22	0	4
	6.33333	9.33333					34	0	41	12	19	78	3543	0	1	A	0	1	10	0	0	0	1	A1	1	0	1	20	16	0	3.66666666666667
	6.33333	9.33333					35	1	44	32	40	53	27647.1	0	1	A	0	4	12.5	0	0	0	1	B	3A	0	1	35	6	0	8
	7	8.66667					36	0	30	10	30	149	>80000	0	1	A	0	4	16.3	1	1	1	1	C	3B	0	0	4	1	0	9
	6.33333	8					37	1	45	19	23	93	29.17	0	1	A	1	1	3	0	0	0	5	A2	1	1	1	28	28	1	4.33333333333333
	6.66667	9					38	1	44	11	18	91	>60500	0	1	A	0	1	9.8	0	0	0	3	A1	1	0	1	27	27	1	3.33333333333333
	6	12					39	0	49	17	17	103	72.31	0	1	A	1	1	4.4	0	0	0	3	A1	1	0	1	18	17	0	6.66666666666667
	8	7.66667					40	0	52	37	25	133	267.4	0	1	A	1	1	3.3	0	0	0	3	A1	1	1	1	22	22	1	10
	7.33333	7.33333					41	0	30	42	51	93	>60500	0	1	A	1	2	14.8	1	1	1	3	C	3B	0	0	10	5	0	8
	0.666667	9.33333					42	0	59	13	17	88	5.25	0	1	A	0	1	3.7	0	0	0	4	A1	1	1	1	26	26	1	5.33333333333333
	0	12					43	0	48	24	38	85	2.16	0	1	A	0	1	11.6	0	0	0	1	A1	1	0	1	26	26	1	5
	0	2.33333					44	0	63	25	41	78	>60500	0	1	A	0	1	6.8	1	0	1	3	C	3B	0	0	6	4	0	12
	6.66667	4					45	0	35	32	22	77	38.06	0	1	A	0	2	5.7	0	0	0	3	B	3A	0	1	29	29	1	6
	6.66667	2.66667					46	0	51	36	25	61	3.59	0	1	A	0	1	14.2	0	0	0	4	A1	1	1	1	28	28	1	7.66666666666667
	2.66667	8.33333					47	1	50	62	60	68	22.18	0	1	A	1	1	5.1	0	0	0	3	A2	1	1	1	30	7	0	5.33333333333333
	6	4					48	0	57	152	213	115	5.24	0	1	A	1	1	4.1	0	0	0	3	A2	1	1	0	35	35	1	3.33333333333333
	5	3					49	1	38	13	22	39	1697	0	1	A	0	1	4.8	0	0	0	3	A1	1	1	1	28	28	1	3
	5	4.33333					50	0	60	87	101	241	1084	0	1	A	1	4	14	0	1	1	3	C	3C	1	1	26	20	0	4.66666666666667
	3	5.33333					51	0	64	25	31	55	74.24	0	1	A	1	1	9.3	0	0	0	3	A1	1	1	1	25	25	1	9
	5.33333	7.66667					52	0	61	17	45	197	>60500	0	1	A	1	1	11.1	0	0	0	3	A1	1	1	1	32	32	1	4
	6.66667	6.66667					53	0	38	33	29	107	301.1	0	1	A	1	1	14.8	0	0	0	3	A2	1	0	1	25	25	1	7.33333333333333
	6	3					54	1	65	16	22	81	17.01	0	1	A	1	1	2.3	0	0	0	3	A1	1	1	1	30	30	1	5.66666666666667
	0.666667	9.33333					55	1	60	77	60	73	4.04	0	1	A	0	3	5.5	0	0	0	4	B	3A	1	1	26	18	0	8.33333333333333
	0.666667	1					56	0	42	52	42	70	698.8	0	1	A	0	2	3.4	0	0	0	1	B	2	1	1	13	13	1	12
	0.666667	0.666667					57	0	53	37	70	90	17.54	0	1	A	1	1	8.6	0	0	0	3	A1	1	0	0	18	6	0	6
	3.66667	5.33333					58	0	61	22	22	71	937.6	0	1	A	1	1	4.8	0	1	1	1	C	2	0	1	24	24	1	6
	1	1					59	0	47	37	31	71	448.1	0	1	A	1	1	4.1	0	0	0	3	A1	1	1	1	25	25	1	6
	0	3					60	1	41	24	31	60	6936	0	1	A	1	1	5	0	0	0	2	A1	1	0	0	8	2	0	8
	1.33333	7					61	0	51	38	46	144	3183	0	1	A	1	4	6	1	0	1	4	C	4B	0	1	2	2	0	7
	6.33333	4.66667					62	0	57	31	31	46	>60500	0	1	A	1	1	7	1	0	1	1	C	3B	0	1	23	23	1	7.66666666666667
	7.33333	6.66667					63	0	39	36	31	119	405.8	0	1	A	0	1	8.8	0	0	0	4	A1	1	0	1	20	9	0	4
	4	3.33333					64	0	32	19	25	51	>60500	0	1	A	1	1	10	0	0	0	3	A2	1	0	0	4	2	0	5.66666666666667
	6	5.33333					65	0	63	72	85	229	753	0	1	B	1	2	7.4	0	0	0	3	B	3A	0	0	18	14	0	6.66666666666667
	6.66667	9					66	0	74	38	30	107	7.97	0	1	A	1	1	4	0	0	0	4	A1	1	1	0	13	13	0	4
	4	6					67	1	34	27	38	59	81.15	0	1	A	1	4	9.3	1	0	1	3	C	3B	0	1	12	12	1	4.66666666666667
	4	3.33333					68	0	59	18	26	88	11594	0	1	A	1	3	4.6	0	1	1	2	C	2	0	0	9	5	0	4
	2.66667	2.33333					69	1	26	23	23	63	4251	0	1	A	0	1	4.9	0	0	0	3	A1	1	0	1	18	18	1	7
	2.33333	2.66667					70	1	16	28	20	96	4712	0	1	A	0	1	7	0	0	0	3	A1	1	1	1	3	3	1	9.66666666666667
	0.666667	1					71	0	43	15	25	104	>60500	0	1	A	1	3	14.9	0	0	0	2	B	3A	0	1	12	1	0	9.66666666666667
	0.666667	1.33333					72	0	31	44	45	78	3.99	0	1	A	1	1	8.3	0	1	1	1	C	2	0	1	25	5	0	9.33333333333333
	1.33333	1.33333					73	0	46	30	34	117	1935	0	1	A	1	1	6	0	1	1	2	C	3C	0	0	19	19	0	8.33333333333333
	1	9					74	0	65	42	39	30	28.68	0	1	A	1	1	4.3	0	0	0	2	A1	1	1	1	18	18	1	6.66666666666667
	1	9.66667					75	0	53	17	25	65	9260	0	1	A	1	1	6.1	0	0	0	1	A1	1	1	1	11	11	1	8.66666666666667
	7.33333	8					76	1	52	21	30	86	9636	0	1	A	1	1	7.2	0	0	0	3	A2	1	1	0	19	5	0	7
	7	8.66667					77	0	45	64	53	256	4.11	0	1	B	0	1	17.2	0	1	1	3	C	2	1	0	7	6	0	6.33333333333333
	4.66667	4					78	0	48	29	70	87	546.2	0	1	A	1	1	10	1	1	1	2	C	3B	1	0	29	29	0	9
	4	9.66667					79	0	70	15	64.6	40	2.54	0	1	A	1	1	5.4	0	0	0	1	A1	1	1	0	11	5	0	8
	6.66667	4.66667					80	0	58	20	22	57	49.46	0	1	A	0	1	4	0	0	0	3	A1	1	1	1	18	18	1	6
	6.33333	9					81	0	59	12	26	76	6510	0	1	A	1	1	8.8	0	0	0	1	A2	1	0	0	11	5	0	9
	6.33333	6.66667					82	0	56	15	15	108	180	0	1	A	1	1	11.8	0	0	0	3	A2	1	1	1	17	14	0	12
	6	11					83	0	61	42	35	83	3200	0	1	A	1	1	5.9	0	1	1	2	C	2	0	1	2	2	1	9.66666666666667
	6	8.33333					84	1	68	47	69.4	174	44.26	0	1	A	1	1	4.1	0	0	0	3	A2	1	0	1	16	16	1	5.33333333333333
	1	0.666667					85	0	48	20	26	96	14.58	0	1	A	1	3	12.4	0	0	0	3	B	3A	0	1	17	9	0	6
	3	5					86	0	42	39	24	98	>50000	0	1	A	0	1	4.8	0	0	0	5	A1	1	1	1	56	56	1	3.33333333333333
	6	9					87	0	27	24	28	91	3.38	0	1	A	1	1	7	0	0	0	5	A1	1	0	1	23	23	1	2
	2.66667	3.66667					88	0	58	106	113	80	4764	0	1	A	1	1	4.9	1	0	1	3	C	3B	0	0	4	1	0	9
	5.33333	8					89	0	44	22	27	81	34.96	0	1	A	0	4	10	0	0	0	1	B	3A	0	0	13	6	0	12
	4	6					90	0	47	92	81	173	598.6	0	1	B	1	1	5.6	1	0	1	2	C	3B	0	0	16	2	0	8.66666666666667
	3	2.66667					91	0	50	28	27	57	2.79	0	1	A	1	1	2.2	0	0	0	5	A2	1	1	1	39	39	1	5
	2	7.33333					92	0	61	25	26	69	1.76	0	1	A	1	1	2.8	0	0	0	4	A2	1	1	1	14	14	1	6.66666666666667

## Sheet: Fig.2
Fig2.E	Tumor Volume	Days	Ctrl						sgCbx4							Tumor weights	Ctrl	sgCbx4
		8	76	27	0	0	78	33	0	0	0	0	0	0			0.449	0.1
		9	147	68	0	25	100	107	0	21	0	0	0	0			0.525	0.093
		10	214	178	44	104	198	278	0	56	24	0	34	0			0.377	0.101
		11	468.308	245	75	208.08	429.3	540	4	109.33	63.544	6.615	89.232	9.375			0.379	0.052
		12	687	568	335	541	678	852	14	121	147	33	100	34			0.59	0.051
		13	846.72	1086.53	505.966	829.985	882.812	1273.61	32	133.12	162	75	116.64	75			0.498	0.112
Fig2.F	CD8+CD45+(%)	Ctrl	sgCbx4	Tnfα+Ifnγ+CD8(%)	Ctrl	sgCbx4	Gzmb+Perforin+CD8(%)	Ctrl	sgCbx4		Fig2.G	NK+CD45+(%)	Ctrl	sgCbx4	Tnfα+Ifnγ+NK(%)	Ctrl	sgCbx4	Gzmb+Perforin+NK(%)	Ctrl	sgCbx4
		15.6	32		18.4	30		4.64	26.9				4.73	14.6		25.6	50.6		13.8	46.2
		12.1	35.7		17.2	30.3		12.7	29.2				6.99	13.4		26.1	49		18.1	54
		9.33	22.8		22.8	33.2		4.85	26.9				7.66	8.12		31	44.2		17.5	39
		14	22.1		21.3	44		7.34	15.1				5.66	8.09		36.2	48.6		14.7	38
		13.7	23		22.6	39.1		7.56	29.1				7.65	13.3		36.6	36.8		19.8	52.5
		11.5	20.5		25.5	38.2		3.25	16.5				8.12	10.7		34.2	37		5.44	27.3
	PD1+LAG3+CD8(%)	Ctrl	sgCbx4	PD1+TIM3+CD8(%)	Ctrl	sgCbx4	PD1-TIM3-TOX+TCF1+CD8(%)	Ctrl	sgCbx4
		31.2	13.6		16.3	2.34		7.3	11.7
		26.6	17.6		10.3	3.92		7.56	11.3
		38	13.9		18.2	5.39		7.63	11.2
		27.3	7.17		7.14	2.33		7.72	11.2
		45.5	20.1		7.5	6.03		7.15	11
		30.5	11.7		7.34	5.26		8.42	10.7
Fig2.I	Tumor Volume	Days	Ctrl						sgCbx4							Tumor Weights	Ctrl	sgCbx4
		0	0	0	0	0	0	0	0	0	0	0	0	0			0.642	0.234
		6	167	155	178	189	115	105	122	116	154	132	109	105			0.621	0.221
		8	114	123	116	143	165	134	78	62	79	88	56	67			0.567	0.198
		10	206	211	245	278	243	232	132	112	104	125	78	109			0.542	0.164
		12	452	478	532	556	532	589	223	209	243	167	101	199			0.519	0.134
		13	774	809	711	763	779	822	312	367	364	209	189	241			0.602	0.145
Fig2.K	CBX4	CD8%		CBX4	NK%		CBX4	PD1+CD8%		CBX4	CD68%		CBX4	CD206+CD68%	Fig2.M	Tumor Volume																						Tumor Weights	NSG WT	NSG sgCbx4	C57 WT	C57 sgCbx4
	0	22.2718		0	15.1712		0	0		0	1.97939		0	0			Days	NSG WT					NSG sgCbx4					C57 WT					C57 sgCbx4						0.817	0.541	0.39	0.057
	0.666667	22.25		0.666667	16.75		0.666667	0.1		0.666667	3.0625		0.666667	0			0	0	0	0	0	0	0	0	0	0	0	0	0	0	0	0	0	0	0	0	0		0.635	0.504	0.167	0.043
	0.666667	26.0547		0.666667	6.80973		0.666667	0.6		0.666667	9.48984		0.666667	0.9			6	245	178	112	107	145	147	109	77	46	56	46	52	33	78	41	0	0	0	0	0		0.683	0.438	0.252	0.05
	1	22.8973		1	9.95619		1	0		1	5.44307		1	0			8	445	309	278	265	256	256	164	178	146	112	152	112	114	132	87	0	0	0	0	0		0.434	0.332	0.235	0.03
	1	21.6642		1	14.4962		1	2.8		1	19.8343		1	0			10	776	553	589	478	498	447	378	322	317	321	336	278	243	265	189	64	34	66	0	24		0.512	0.327	0.213	0.012
	1	20.1515		1	8.32665		1	2.5		1	2.51599		1	0			12	1123	897	882	721	709	700	632	553	501	589	553	422	409	389	342	112	100	134	78	89
	1.33333	21.1489		1.33333	0.859559		1.33333	0.7		1.33333	4.79821		1.33333	0
	2	28.1161		2	1.68826		2	0		2	0.0618429		2	0	Fig2.N	Tumor Volume
	2.33333	19.574		2.33333	3.40536		2.33333	8.1		2.33333	9.88602		2.33333	0			Days	WT+IgG					sgCbx4+IgG					WT+αcd8					sgCbx4+αcd8					WT+αNK1.1					sgCbx4+αNK1.1					WT+αNK1.1+αcd8
	2.33333	22.0661		2.33333	5.4573		2.33333	3.1		2.33333	10.155		2.33333	7.1			0	0	0	0	0	0	0	0	0	0	0	0	0	0	0	0	0	0	0	0	0	0	0	0	0	0	0	0	0	0	0	0	0
	2.33333	28.1691		2.33333	3.59504		2.33333	0.3		2.33333	15.4985		2.33333	1.9			6	0	0	0	0	0	0	0	0	0	0	56	78	56	34	99	45	21	0	48	43	46	43	21	0	34	56	43	37	17	56	168	112
	2.66667	20.1903		2.66667	3.23997		2.66667	0.3		2.66667	10.8804		2.66667	0			8	89	105	113	34	27	0	0	0	0	0	145	112	104	132	167	109	133	68	113	127	114	109	72	56	145	153	85	109	78	132	309	336
	2.66667	24.0492		2.66667	1.46811		2.66667	0		2.66667	5.95151		2.66667	1			10	167	178	198	105	112	43	46	76	42	66	334	289	277	209	273	223	265	189	209	245	245	220	156	176	267	234	186	195	209	221	576	532
	2.66667	26.278		2.66667	5.5442		2.66667	2.8		2.66667	10.3111		2.66667	3.5			12	367	409	398	322	289	107	112	142	67	112	576	589	609	467	446	501	447	421	448	432	552	476	356	322	389	489	412	421	378	332	893	867
	3	17.9336		3	6.59653		3	6.2		3	13.8456		3	0
	3	17.0362		3	10.322		3	0.2		3	12.7347		3	0.1		Tumor Weights	WT+IgG	sgCbx4+IgG	WT+αcd8	sgCbx4+αcd8	WT+αNK1.1	sgCbx4+αNK1.1	WT+αNK1.1+αcd8	sgCbx4+αNK1.1+αcd8
	3	20.1763		3	4.08814		3	7.9		3	16.2035		3	3.3			0.194	0.094	0.332	0.256	0.334	0.336	0.7	0.542
	3	22.8571		3	7.41615		3	1		3	10.5304		3	1.6			0.196	0.062	0.39	0.292	0.324	0.242	0.784	0.594
	3	28.5942		3	8.31741		3	0.2		3	11.3313		3	0.5			0.19	0.058	0.352	0.254	0.35	0.168	0.512	0.508
	3.33333	26.1874		3.33333	6.51961		3.33333	11.5		3.33333	14.7647		3.33333	0.6			0.192	0.044	0.294	0.244	0.182	0.167	0.502	0.383
	3.33333	26.0088		3.33333	1.90394		3.33333	6.5		3.33333	3.9465		3.33333	0.2			0.09	0.032	0.248	0.196	0.232	0.184	0.402	0.344
	3.33333	26.3729		3.33333	9.79534		3.33333	6.19		3.33333	1.66084		3.33333	0
	3.66667	21.6823		3.66667	2.85368		3.66667	1.3		3.66667	15.8613		3.66667	5.9
	4	18.9943		4	1.52266		4	9.7		4	1.12323		4	0
	4	17.0654		4	2.47209		4	1.5		4	28.6858		4	1.8
	4	10.8047		4	4.49555		4	9.2		4	10.8634		4	2.3
	4	16.7861		4	0		4	1		4	9.72296		4	0
	4	16.6982		4	0.086028		4	3.6		4	1.96698		4	0.8
	4	12.1157		4	3.17722		4	2.6		4	11.233		4	5
	4.33333	17.5618		4.33333	2.54545		4.33333	5.1		4.33333	19.1374		4.33333	4
	4.33333	15.8258		4.33333	1.30602		4.33333	7.7		4.33333	3.37559		4.33333	1.2
	4.66667	15.159		4.66667	0.602483		4.66667	4.1		4.66667	16.7159		4.66667	0
	5	9.72628		5	0.622429		5	1.5		5	33.885		5	0.7
	5.33333	22.3594		5.33333	5.61324		5.33333	7		5.33333	13.4483		5.33333	1
	5.33333	13.904		5.33333	2.61795		5.33333	5.4		5.33333	24.5707		5.33333	2.5
	5.33333	2.77923		5.33333	0		5.33333	2		5.33333	10.2646		5.33333	3.2
	5.66667	9.26672		5.66667	4.91136		5.66667	1.8		5.66667	29.9776		5.66667	11.9
	5.66667	4.91803		5.66667	1.44828		5.66667	0.5		5.66667	15.2599		5.66667	3.2
	6	0		6	0		6	0		6	31.2648		6	1.2
	6	14.8868		6	5.14647		6	2.6		6	27.3712		6	8.4
	6	6.72616		6	0.67336		6	0.6		6	30.0587		6	0.8
	6	15.0097		6	1.81553		6	0		6	15.3483		6	0
	6	14.6712		6	18.8304		6	12		6	23.3883		6	3.9
	6	8.49851		6	5.60456		6	5.7		6	28.313		6	0.6
	6	8.87805		6	1.41463		6	6		6	26.4091		6	9.6
	6	14.4649		6	1.10702		6	11.6		6	24.0498		6	1
	6.33333	4.06539		6.33333	9.16964		6.33333	1.6		6.33333	22.5065		6.33333	0.9
	6.66667	10.239		6.66667	0.697674		6.66667	8.3		6.66667	22.7889		6.66667	14.5
	6.66667	6.2249		6.66667	1.68139		6.66667	9.3		6.66667	30.4199		6.66667	4.3
	6.66667	8.47126		6.66667	0.452811		6.66667	1		6.66667	23.4633		6.66667	0.2
	6.66667	16.5471		6.66667	3.3745		6.66667	5.7		6.66667	28.7741		6.66667	9.1
	6.66667	4.23934		6.66667	5.0418		6.66667	0.1		6.66667	29.6305		6.66667	0.2
	6.66667	2.73876		6.66667	0.180899		6.66667	0.26		6.66667	10.6646		6.66667	1.6
	6.66667	7.69231		6.66667	0.317401		6.66667	4.1		6.66667	10.1657		6.66667	3.4
	7.33333	18.997		7.33333	1.05015		7.33333	14		7.33333	29.346		7.33333	3.8
	7.33333	16.406		7.33333	1.33652		7.33333	12		7.33333	11.4766		7.33333	8.9
	7.33333	0.144092		7.33333	0.288184		7.33333	1.1		7.33333	11.1399		7.33333	3.1
	7.33333	13.3009		7.33333	0.289149		7.33333	7.4		7.33333	23.6139		7.33333	0
	7.66667	11.1693		7.66667	0.728715		7.66667	6.4		7.66667	5.88047		7.66667	6.9
	7.66667	6.79185		7.66667	0.0133174		7.66667	3		7.66667	11.227		7.66667	2.9
	8	11.4125		8	0.597066		8	7		8	11.585		8	17.1
	8	14.687		8	0.507614		8	9.2		8	27.3743		8	0.2
	8	8.49875		8	4.22018		8	3.6		8	19.7416		8	7.7
	8	4.72342		8	4.29239		8	1.5		8	27.2852		8	18.8
	8.33333	23.1332		8.33333	6.53978		8.33333	17.7		8.33333	10		8.33333	5.2
	8.33333	29.8054		8.33333	10.9252		8.33333	22.9		8.33333	25.1972		8.33333	9.8
	8.66667	10.2357		8.66667	6.84219		8.66667	7.8		8.66667	16.9461		8.66667	6
	9	0.333046		9	0		9	9.8		9	20.2967		9	15.8
	9	14.1026		9	1.68091		9	12		9	9.34473		9	0
	9	6.92965		9	3.27691		9	0.5		9	14.7333		9	2.6
	9	12		9	0		9	10		9	19.3631		9	3.9
	9	0.0997009		9	0.0997009		9	8.6		9	20.8436		9	0.8
	9	7.71274		9	9.37236		9	6.2		9	23.8792		9	2.5
	9	1.13636		9	4.90909		9	0.7		9	25.7233		9	14.4
	9	2.15543		9	0.0197746		9	0		9	9.64571		9	0
	9.33333	1.07157		9.33333	0.0294927		9.33333	0		9.33333	0.509754		9.33333	0
	9.33333	6.95591		9.33333	0.422139		9.33333	0.4		9.33333	11.7647		9.33333	0
	9.33333	12.2418		9.33333	0.543596		9.33333	15.1		9.33333	26.1367		9.33333	10
	9.33333	5.00777		9.33333	5.84441		9.33333	11.3		9.33333	30.9975		9.33333	15
	9.66667	8.56193		9.66667	0.581879		9.66667	7.4		9.66667	17.183		9.66667	0.4
	9.66667	7.85544		9.66667	1.19474		9.66667	6.2		9.66667	26.3611		9.66667	9.2
	10	12.3417		10	5.56701		10	9.7		10	29.1985		10	9.4
	12	16.8484		12	0.436205		12	0		12	24.6422		12	3.2
	12	9.60223		12	0.454654		12	8.1		12	12.3765		12	4.3
	12	8.95183		12	1.30345		12	2.6		12	24.6938		12	9.9
	12	2		12	2.46207		12	0.2		12	28.8501		12	11
[truncated: 8 more columns]

## Sheet: Fig.3
Fig.3G	Tumor Volume														Tumor Weights	WT	cKO
	Days	WT						Cko								0.806	0.133
	8	21	0	0	0	0	0	0	0	0	0	0	0			0.594	0.138
	9	68.5	0	0	46.7	12.5	0	0	0	24.5	0	0	0			0.454	0.159
	10	154.5	56	44	100	45	0	36.3	42.1	100.3	0	0	0			0.393	0.323
	11	432.1	110.412	88	266.805	148.84	21.47	88.6	134.5	223.5	35	0	0			0.4	0.221
	12	745	368.5	387.1	478.2	334.5	50.8	178.4	292	347.5	88.21	42.25	0			0.34	0.153
	13	1053.44	759.8	546.9	741.5	536.5	198.45	324.576	440.128	546.526	183.259	64.538	22.05
	14	1076.11	1269.6	833.175	806.736	774.4	956.39	490.398	303.753	509.913	194.481	84.5325	81.9315
Fig.3H	Tumor Volume
	Days	WT					cKO						Tumor Weights	WT	cKO
	8	154	189	115	147	56	0	0	0	0	0			0.523	0.068
	9	306	310	214	247	158	56	32	48	0	66			0.953	0.106
	10	442	389	287	328	225	114	58	87	36	105			0.636	0.22
	11	638	498	359	487	321	198	106	115	79	146			0.527	0.13
	12	844	624	500	507	447	254	175	147	102	187			0.268	0.139
	13	924	706	589	595	502	289	201	206	149	255
	14	1026	785	645	662	589	353	226	248	198	348
Fig.3I	Tumor Volume
	Days	WT						Cko							Tumor Weights	WT	cKO
	7	0	0	0	0	0	0	0	0	0	0	0	0			0.376	0.178
	8	55.8	24.57	11.5	24.31	24.57	22.54	0	0	0	0	0	0			0.331	0.22
	9	112.5	72.2	35.7	55.47	78.35	58.85	0	0	10.5	0	0	0			0.226	0.151
	10	207.831	116.964	70.56	129.6	140.4	106.844	0	6.8355	22.1	15.8565	0	0			0.511	0.135
	11	262.4	108.16	141.12	144.15	156.325	230.262	0	13.5	52.6	49.368	14.58	2.25			0.456	0.091
	12	444.36	196	273.78	234.196	285.77	282.296	18.45	18	105.9	161.448	21.4375	18.45			0.218	0.067
	13	540.6	288	423.2	356.224	415.152	603.648	52.92	75	162	288	37.8225	70
Fig.3J	WT	cKO	Fig.3K	WT	cKO	Fig.3L	WT	cKO	Fig.3M	WT	cKO
	27.9	28.9		690	1122		16.5	10.8		7105	16783
	29.9	27.8		818	1285		12	15.8		7559	10522
	32.4	22.3		833	1157		11.1	6.22		4913	8156
	27.8	24.7		806	988		12.4	6.38		7157	11107
	28.2	31.9		756	1154		14.3	9.12		5302	8714
	29.5	21.6		777	1120
Fig.3N		WT						Cko						Fig.3O	WT	cKO
	cd86	39.8	48.5	43.9	43.4	49.6	44.4	66.9	54.5	63.7	51.9	65.4	52.5		453	725
	cd206	49.9	42.7	47.6	46.8	42	46.5	20	31.8	23.1	40.9	27.1	37		396	1008
															419	540
															373	584
															451	539
															380	567
Fig.3P		WT						Cko						Fig.3Q	WT	cKO
	cd86	76.7	76.1	72.6	66	72.7	76.8	83.4	79.7	80	82.3	79.1	82.5		448	748
	cd206	17.5	17	21.9	29.1	21.3	17.6	13	16.1	14.9	12.5	14.8	12.4		423	1352
															430	1123
															363	425
															390	645
															373	745
Fig.3S	Proliferation	Naïve OT-I	WT TAM+OVA OT-I	cKO TAM+OVA OT-I		Fig.3T	CD44+CD8+(%)	Naïve OT-I	WT TAM+OVA OT-I	cKO TAM+OVA OT-I		Fig.3U		TNFα+IFNγ+CD8(%)	Naïve OT-I	WT TAM+OVA OT-I	cKO TAM+OVA OT-I
		0.44	20	34.7				39.5	52.2	71.1					5.05	11.4	20.1
		0.3	17	31.5				42.9	52.3	68.6					3.82	11.8	17.3
		0.29	22.6	36.2				41.8	50.7	69.2					2.76	10.4	21.7

## Sheet: Fig.4
Fig.4F	(%)	WT	cKO	Counts	WT	cKO	*104
		20.9	39.4		9.53095	81.2843
		18.7	36.7		8.91323	81.9753
		22.3	33.8		6.32377	109.492
		23.1	40.2		4.50691	69.2382
		16.7	41.3		14.9226	97.5606
		19.6	38.9		9.42094	52.6162
Fig.4G	(%)	WT	cKO	Counts	WT	cKO	*104
		3.92	12.6		4.08127	14.3734
		4.74	12.9		2.59878	24.8071
		3.98	13.3		1.78752	23.7805
		3.43	11.7		1.78348	10.7186
		5.68	10.2		4.54046	20.1625
		6.71	11.3		3.94258	17.0229
Fig.4H	(%)	WT	cKO	Counts	WT	cKO	*103
		1.06	11.6		1.01028	94.2898
		6.04	9.47		5.38359	77.6306
		4.22	12.3		2.66863	134.675
		3.4	13.5		1.53235	93.4715
		1.61	11.25		2.40254	109.756
		3.55	8.21		3.34443	43.1979
Fig.4I	(%)	WT	cKO	Counts	WT	cKO	*103
		10.2	34		9.72157	276.367
		16.5	34.7		14.7068	284.454
		14.8	33.2		9.35918	363.513
		17	22		7.66175	152.324
		18.5	21.5		27.6068	209.755
		10.2	31.6		9.60936	166.267
Fig.4J	(%)	WT	cKO	Counts	WT	cKO	*103
		16.1	24.7		6.57084	35.5024
		8.91	21.85		2.31551	54.2035
		14.6	23.5		2.60978	55.8842
		10.8	22.1		1.92616	23.6881
		18.5	19.8		8.39985	39.9218
		18.3	29.7		7.21493	50.5579
Fig.4K	(%)	WT	cKO	Counts	WT	cKO	*103
		21	49.6		8.57066	71.2923
		24.1	45.1		6.26306	111.88
		24.9	55		4.45092	130.793
		22.6	41.3		4.03067	44.2678
		31.7	36.9		14.3933	74.3997
		32	58.1		12.6163	98.9029
Fig.4L	(%)	WT	cKO	Counts	WT	cKO	*103
		36	17		29.0694	148.75
		25.9	17.5		34.3159	139.358
		19.7	11.5		21.3111	224.678
		44	11.5		23.7064	75.4696
		43.9	12.5		42.3802	88.6826
		33.9	5.37		33.9154	104.18
Fig.4M	(%)	WT	cKO	Counts	WT	cKO	*103
		7.56	11.3		4.536	16.8087
		6.21	10.3		2.13065	14.3539
		7.8	10.7		3.432	26.5344
		6.54	13.4		1.54998	20.4169
		6.9	11.8		5.84947	12.0792
		8.12	10.5		5.17203	12.9845

## Sheet: Fig.5
Fig.5J	Days	Ctrl						sgCbx4						sgCbx4+sgRig-i						sgCbx4+sgCgas						sgCbx4+sgMavs						sgCbx4+sgSting1
	8	33	54	0	0	0	0	0	0	0	0	0	0	0	0	0	0	0	0	0	0	0	0	0	0	0	0	0	0	0	0	0	0	0	0	0	0
	9	88	84	52	94	46	0	0	0	0	0	0	0	0	0	0	0	0	0	0	0	0	0	0	0	0	0	0	0	0	0	0	0	0	0	0	0
	10	177	147	86	185	167	96	0	0	0	0	0	0	46	48	54	22	0	0	0	0	0	0	0	0	0	0	0	0	0	0	0	0	0	0	0	0
	11	278	307	187	315	288	204	0	0	0	0	0	0	105	99	145	99	47	52	84	47	33	0	0	0	0	0	0	0	0	0	0	0	0	0	0	0
	12	478	489	321	448	420	333	0	0	0	0	0	0	200	178	247	198	89	99	147	158	99	58	22	0	37	64	25	0	0	0	45	47	22	0	38	26
	13	621	641	599	547	520	511	45	67	54	22	41	0	268	265	321	287	178	174	221	274	178	88	74	63	147	158	88	74	28	36	100	87	56	33	78	76
	14	847	789	774	687	690	621	100	125	97	66	64	33	347	332	400	321	221	214	324	335	224	108	100	89	214	201	151	102	87	84	141	124	82	66	98	101
Fig.5K	Ctrl	sgCbx4	sgCbx4+sgRig-i	sgCbx4+sgCgas	sgCbx4+sgMavs	sgCbx4+sgSting1
	0.569	0.044	0.185	0.146	0.12	0.087
	0.499	0.06	0.167	0.177	0.101	0.071
	0.418	0.047	0.204	0.086	0.071	0.035
	0.36	0.021	0.141	0.051	0.051	0.038
	0.284	0.025	0.093	0.087	0.021	0.047
	0.316	0.034	0.112	0.043	0.032	0.052

## Sheet: Fig.6
Fig.6J	Tumor Volume	Days	siNegative					siRLTR4_Mm_int_1					siRLTR4_Mm_int_2
		7	0	0	0	0	0	0	0	0	0	0	0	0	0	0	0
		8	0	0	0	0	0	89	22	61	33	0	47	68	71	21	0
		9	0	0	0	0	0	147	121	113	77	62	101	144	152	87	63
		10	0	0	0	0	0	220	247	259	178	174	177	266	278	204	178
		11	87	44	41	21	33	369	417	477	311	312	399	411	462	377	298
		12	122	125	111	87	82	578	609	622	478	463	566	621	633	578	521
	Tumor Weights	siNegative	siRLTR4_Mm_int_1	siRLTR4_Mm_int_2
		0.111	0.374	0.371
		0.105	0.368	0.357
		0.098	0.352	0.408
		0.069	0.265	0.359
		0.052	0.223	0.244
Fig.6K	Tumor Volume	Days	siNegative						siRLTR4_Mm_int_1						siRLTR4_Mm_int_2
		0	0	0	0	0	0	0	0	0	0	0	0	0	0	0	0	0	0	0
		2	0	0	0	0	0	0	0	0	0	0	0	0	0	0	0	0	0	0
		4	0	0	0	0	0	0	0	0	0	0	0	0	0	0	0	0	0	0
		6	56	78	0	0	0	0	134	167	209	278	275	131	265	241	258	189	163	132
		8	112	105	65	74	33	59	332	478	409	442	443	367	467	428	473	452	315	351
		10	268	189	145	114	105	122	674	621	654	698	609	599	643	689	706	612	543	558
		12	421	332	267	245	187	198	1097	1044	985	932	874	844	976	1043	1098	874	845	755
		14	544	501	433	387	332	298	1453	1455	1336	1389	1124	1276	1324	1544	1423	1287	1168	986
	Tumor Weights	siNegative	siRLTR4_Mm_int_1	siRLTR4_Mm_int_2
		0.34	1.23	1.21
		0.31	1.31	1.24
		0.27	1.13	1.33
		0.29	1.04	1
		0.23	0.97	1.12
		0.17	1.07	0.93
Fig.6M	Tumor Volume	Days	Control						ERV:RLTR4_Mm_int
		0	0	0	0	0	0	0	0	0	0	0	0	0
		2	0	0	0	0	0	0	0	0	0	0	0	0
		4	0	0	0	0	0	0	0	0	0	0	0	0
		6	176	189	206	171	177	132	41	26	34	47	17	21
		8	332	391	362	317	298	253	87	98	83	102	53	67
		10	543	644	512	509	471	426	174	168	153	187	164	133
		12	775	831	743	771	644	610	317	309	331	287	262	209
		14	1134	1254	1098	1034	899	754	543	477	498	421	397	332
	Tumor Weights	Control	ERV:RLTR4_Mm_int
		0.997	0.387
		1.012	0.298
		0.964	0.411
		0.897	0.282
		0.766	0.179
		0.823	0.224
Fig.6N	Tumor Volume	Days	Control						ERV:RLTR4_Mm_int
		0	0	0	0	0	0	0	0	0	0	0	0	0
		2	0	0	0	0	0	0	0	0	0	0	0	0
		4	0	0	0	0	0	0	0	0	0	0	0	0
		6	189	107	136	89	68	87	0	0	0	0	0	0
		8	301	311	298	209	175	198	67	33	57	62	32	41
		10	488	462	512	374	387	312	134	106	113	123	85	117
		12	621	697	733	531	519	508	221	206	176	199	167	182
		14	989	1033	1021	876	788	721	342	318	299	276	241	267
	Tumor Weights	Control	ERV:RLTR4_Mm_int
		0.872	0.241
		0.834	0.225
		0.789	0.212
		0.721	0.187
		0.612	0.165
		0.587	0.173
Fig.6O	Tumor Volume	Days	IgG						anti-PD1						RLTR4_Mm						RLTR4_Mm+anti-PD1
		0	0	0	0	0	0	0	0	0	0	0	0	0	0	0	0	0	0	0	0	0	0	0	0	0
		2	0	0	0	0	0	0	0	0	0	0	0	0	0	0	0	0	0	0	0	0	0	0	0	0
		4	0	0	0	0	0	0	0	0	0	0	0	0	0	0	0	0	0	0	0	0	0	0	0	0
		6	89	113	76	45	44	20	41	0	0	0	61	0	102	0	0	0	0	0	0	0	0	0	0	0
		8	211	269	181	132	115	109	102	76	67	54	112	42	178	90	82	89	92	63	0	0	0	0	0	0
		10	421	498	371	389	351	390	267	190	187	113	187	123	261	201	159	135	126	103	126	69	45	49	33	0
		12	776	721	631	682	633	620	412	361	315	298	303	276	403	351	301	278	248	203	201	132	99	92	89	59
		14	1134	1089	983	1022	924	1029	602	513	522	498	487	401	603	432	453	407	446	342	312	201	198	167	143	115
	Tumor Weights	IgG	anti-PD1	RLTR4_Mm	RLTR4_Mm+anti-PD1
		1.002	0.498	0.48	0.2
		0.967	0.442	0.471	0.198
		0.872	0.401	0.422	0.145
		0.854	0.376	0.341	0.151
		0.791	0.369	0.361	0.121
		0.882	0.312	0.298	0.089
Fig.6P	Tumor Volume	Days	IgG						anti-PD1						RLTR4_Mm						RLTR4_Mm+anti-PD1
		0	0	0	0	0	0	0	0	0	0	0	0	0	0	0	0	0	0	0	0	0	0	0	0	0
		2	0	0	0	0	0	0	0	0	0	0	0	0	0	0	0	0	0	0	0	0	0	0	0	0
		4	0	0	0	0	0	0	0	0	0	0	0	0	0	0	0	0	0	0	0	0	0	0	0	0
		6	167	43	23	38	89	54	0	0	0	0	0	0	0	0	0	0	0	0	0	0	0	0	0	0
		8	289	114	109	141	178	113	78	54	33	48	102	0	53	76	43	98	0	46	0	0	0	0	0	0
		10	582	311	378	371	305	271	134	115	109	126	165	89	178	152	112	154	65	102	0	0	0	0	0	0
		12	882	572	691	623	511	521	298	315	271	261	305	177	300	277	233	251	134	189	43	98	58	43	0	0
		14	1322	1098	1134	1021	898	911	562	522	498	476	442	287	581	559	432	412	213	389	124	145	98	87	67	54
	Tumor Weights	IgG	anti-PD1	RLTR4_Mm	RLTR4_Mm+anti-PD1
		1.123	0.421	0.445	0.143
		0.921	0.401	0.489	0.154
		1.034	0.374	0.311	0.098
		0.976	0.334	0.304	0.056
		0.765	0.251	0.214	0.065
		0.892	0.154	0.221	0.034

## Sheet: Fig.7
Fig.7A	Tumor Volume	Days	Ctrl						sgCbx4						Cbx4 Cko						Cbx4 Cko+sgCbx4
		0	0	0	0	0	0	0	0	0	0	0	0	0	0	0	0	0	0	0	0	0	0	0	0	0
		2	0	0	0	0	0	0	0	0	0	0	0	0	0	0	0	0	0	0	0	0	0	0	0	0
		4	0	0	0	0	0	0	0	0	0	0	0	0	0	0	0	0	0	0	0	0	0	0	0	0
		6	176	189	98	57	61	34	0	0	0	0	0	0	0	0	0	0	0	0	0	0	0	0	0	0
		8	308	255	298	129	167	123	104	34	39	47	43	26	101	63	34	0	0	0	0	0	0	0	0	0
		10	602	427	332	309	292	299	189	113	104	109	106	89	168	134	89	78	72	43	0	0	0	0	0	0
		12	856	623	599	524	501	528	309	214	203	178	193	143	298	227	134	129	112	109	98	58	34	0	0	0
		14	1252	1098	942	912	879	948	452	344	321	298	266	217	476	317	201	223	198	178	165	133	87	66	58	43
	Tumor Weights	Ctrl	sgCbx4	Cbx4 Cko	Cbx4 Cko+sgCbx4
		1.132	0.387	0.334	0.132
		1.054	0.298	0.235	0.098
		0.902	0.251	0.176	0.065
		0.871	0.213	0.168	0.032
		0.782	0.209	0.114	0.031
		0.779	0.198	0.112	0.012
Fig.7B	Tumor Volume	Days	Ctrl						sgCbx4						Cbx4 Cko						Cbx4 Cko+sgCbx4
		0	0	0	0	0	0	0	0	0	0	0	0	0	0	0	0	0	0	0	0	0	0	0	0	0
		2	0	0	0	0	0	0	0	0	0	0	0	0	0	0	0	0	0	0	0	0	0	0	0	0
		4	0	0	0	0	0	0	0	0	0	0	0	0	0	0	0	0	0	0	0	0	0	0	0	0
		6	136	82	34	78	101	111	34	41	0	0	0	0	0	0	0	0	0	0	0	0	0	0	0	0
		8	287	199	179	245	251	244	76	109	45	44	0	0	54	38	0	0	0	0	0	0	0	0	0	0
		10	503	398	412	452	411	434	201	189	148	109	93	78	136	112	48	43	38	39	0	0	0	0	0	0
		12	721	660	698	722	741	645	378	310	251	164	179	132	276	201	105	111	98	104	32	78	62	54	0	0
		14	1034	987	912	978	998	845	567	445	412	313	333	217	456	327	209	212	221	198	115	123	89	82	45	43
	Tumor Weights	Ctrl	sgCbx4	Cbx4 Cko	Cbx4 Cko+sgCbx4
		0.945	0.398	0.375	0.092
		0.876	0.245	0.221	0.078
		0.823	0.234	0.241	0.045
		0.798	0.219	0.179	0.051
		0.787	0.221	0.201	0.036
		0.703	0.198	0.191	0.033
Fig.7C	Tumor Volume	Days	WT						Anti-PD-1						Cbx4 Cko						Cbx4 Cko+Anti-PD-1
		7	77.8	33.6	57.89	0	0	0	0	0	0	0	0	0	0	0	0	0	0	0	0	0	0	0	0	0
		8	154.7	75.6	100.35	45.7	34.5	78.87	78.1	44.7	33.5	0	45.8	22.4	0	0	0	0	0	0	0	0	0	0	0	0
		9	278.4	174.7	150.78	124.7	78.2	141.7	100.35	89.6	79.6	56.7	88.5	58.7	21.6	25.8	42.4	49.6	47.8	0	0	0	0	0	0	0
		10	400.78	278.4	300.58	196.2	147.52	287.56	187.8	178.9	158.7	100.24	121.4	99.8	78.9	88.6	78.6	76.9	87.5	0	33.6	47.5	0	0	0	0
		11	521	478	458	358	278	368	257.7	278.9	279.6	186.9	199.3	178.5	147.6	128.9	100.5	174.8	124.5	56	100.3	117.8	25.6	33.6	47.8	34.8
		12	800.5	589.6	600.8	577.8	400.854	450.68	400.54	350.68	389.6	287.89	305.87	250.68	250.87	257.84	250.63	300.47	258.7	100.63	180.25	200.14	50.68	41.25	87.32	66.96
		13	1200.58	780.56	880.98	900.57	678.25	678.5	663.5	500.21	560.38	400.23	500.74	386.8	400.12	452.32	387.69	423.56	400.78	215.86	287.8	321	100	78.3	112.5	145.6
	Tumor Weights	WT	Anti-PD-1	Cbx4 Cko	Cbx4 Cko+Anti-PD-1
		0.565	0.339	0.173	0.134
		0.375	0.287	0.134	0.121
		0.353	0.248	0.2	0.079
		0.407	0.174	0.224	0.048
		0.298	0.225	0.242	0.034
		0.266	0.129	0.041	0.0219
Fig.7D	Tumor Volume	Days	WT					Anti-PD-1					Cbx4 Cko					Cbx4 Cko+Anti-PD-1
		6	0	0	0	0	0	0	0	0	0	0	0	0	0	0	0	0	0	0	0	0
		7	0	0	0	0	0	0	0	0	0	0	0	0	0	0	0	0	0	0	0	0
		8	33	41	45	24	33	0	0	0	0	0	0	0	0	0	0	0	0	0	0	0
		9	106	88	82	79	64	33	38	0	0	0	0	0	0	0	0	0	0	0	0	0
		10	177	145	173	154	133	87	105	66	48	32	0	0	0	0	0	0	0	0	0	0
		11	287	254	288	262	214	169	185	112	87	64	45	54	87	66	36	0	0	0	0	0
		12	366	345	399	323	301	161	165	199	138	125	104	113	154	87	96	48	66	54	32	26
	Tumor Weights	WT	Anti-PD-1	Cbx4 Cko	Cbx4 Cko+Anti-PD-1
		0.304	0.178	0.066	0.042
		0.311	0.167	0.078	0.021
		0.344	0.111	0.069	0.063
		0.274	0.103	0.087	0.022
		0.261	0.114	0.097	0.023
Fig.7E	Tumor Volume	Days	Ctrl						Anti-PD-1						sgCbx4						sgCbx4+Anti-PD-1
		5	12	0	0	0	0	0	0	0	0	0	0	0	0	0	0	0	0	0	0	0	0	0	0	0
		6	44	0	0	44	0	0	0	0	0	0	0	0	0	0	0	0	0	0	0	0	0	0	0	0
		7	98	33	26	86	56	0	0	0	0	0	0	0	0	0	0	0	0	0	0	0	0	0	0	0
		8	125	117	88	168	88	68	0	0	0	0	24	0	0	0	0	0	0	0	0	0	0	0	0	0
		9	207	222	178	287	177	121	56	79	76	65	87	33	0	42	36	24	0	0	0	0	0	0	0	0
		10	312	358	241	342	279	222	111	187	156	124	142	121	33	107	105	88	41	0	0	44	23	0	0	0
		11	477	512	333	489	478	310	291	200	217	189	215	166	98	195	188	147	66	0	0	84	87	0	0	45
		12	589	688	475	699	564	420	368	287	314	269	333	289	145	287	299	267	152	0	0	124	145	77	36	101
	Tumor Weights	Ctrl	Anti-PD-1	sgCbx4	Anti-PD-1+sgCbx4
		0.342	0.223	0.085	0
		0.406	0.152	0.178	0.08
		0.266	0.21	0.175	0.057
		0.38	0.158	0.139	0.028
		0.3	0.179	0.075	0.013
		0.228	0.138	0	0.045
Fig.7F	Tumor Volume	Days	Ctrl						Anti-PD-1						sgCbx4						sgCbx4+Anti-PD-1
		6	0	0	0	0	0	0	0	0	0	0	0	0	0	0	0	0	0	0	0	0	0	0	0	0
		7	0	0	0	0	0	0	0	0	0	0	0	0	0	0	0	0	0	0	0	0	0	0	0	0
		8	22	28.5	26	29.5	27.5	13	0	0	0	0	0	0	0	0	0	0	0	0	0	0	0	0	0	0
		9	52.5	87	77.5	84.5	77.5	66.5	0	0	0	0	0	0	0	0	0	0	0	0	0	0	0	0	0	0
		10	113	131.5	149.5	143.5	132	113	13	22	23.5	42.5	33	37	11	10.5	13	12.5	11.5	13.5	0	0	0	0	0	0
		11	239	234.5	222	210.5	193.5	184	72	78.5	60.5	59	58.5	61.5	38.5	39	44.5	44	41	40.125	0	0	0	0	0	0
		12	300	306	260.5	294	274.5	276.5	100.5	111	117.5	107	113	73.5	57.5	72	83.5	110.5	110	108.5	22	22.5	20.5	23.5	26	33
	Tumor Weights	Ctrl	Anti-PD-1	sgCbx4	Anti-PD-1+sgCbx4
		0.344	0.174	0.099	0.045
		0.329	0.121	0.078	0.041
		0.333	0.111	0.111	0.038
		0.314	0.106	0.094	0.026
		0.243	0.141	0.074	0.021
		0.227	0.107	0.097	0.042
Fig.7G	Tumor Volume	Days	IgG						Anti-PD-1						UNC3866						UNC3866+Anti-PD-1
		7	0	0	0	0	0	0	0	0	0	0	0	0	0	0	0	0	0	0	0	0	0	0	0	0
		8	41.5	33	57	63.8	47.8	0	12.8	41.7	0	0	0	0	0	0	0	0	0	0	0	0	0	0	0	0
		9	98.7	87	106	122	78	0	42	74	45	0	0	22	48	0	0	0	0	0	0	0	0	0	0	0
		10	214	217	354	268	158	25.8	145	156	88	54	45	58	104	46	78	33	32	0	0	0	0	0	0	0
		11	471	457	578	598	450	214.5	287	335	247	187	96.3	147.8	332	113	200	147	108	36	33	0	0	0	0	0
		12	885	958	1058	1152	780	569.8	554	687	587.7	400.5	200	354	578	287	235	332	214	147	117	78	58.7	46.8	35	0
		13	1425	1698	1784	1897	1487	987.5	857	1026	877	578	478	662	632	442	447	501	347	254	213	145	158.69	115.8	78.5	0
		14	1862	2430	2592	2233	2126.25	1436	1458	1875	1054	874	663	872	875	687	658	633	544	356	374	225	247	236	145	58
	Tumor Weights	IgG	Anti-PD-1	UNC3866	UNC3866+Anti-PD-1
		1.75	0.962	0.636	0.222
		1.308	0.723	0.567	0.213
		1.117	0.56	0.388	0.21
		1.061	0.408	0.364	0.125
		0.992	0.457	0.36	0.144
		0.821	0.445	0.217	0.056
Fig.7H	Tumor Volume	Days	IgG						Anti-PD-1						UNC3866						UNC3866+Anti-PD-1
		9	55.64	0	89.69	12.574	0	0	0	0	0	0	0	35.57	0	0	0	0	0	22.45	0	0	0	0	0	0
		10	115.6	40.68	256.8	22.547	58.54	36.89	30.256	86.477	26.44	0	0	98.54	0	0	35.65	0	0	55.689	0	0	0	0	0	0
		11	196.02	109.651	451.25	52.9375	195.201	76.7295	90.396	265.6	63.75	6	19.0575	187.272	0	2.1175	61.056	22.3245	22.3245	105.966	0	0	15.376	16.8175	9.2575	0
		12	529	313.45	609.854	101.4	317.202	253.125	101.92	160.126	176.4	19.22	43.56	349.448	0	3.4645	80.245	30.598	30.598	188.416	0	6.912	24.5025	71.5275	18.513	0
		13	896.896	447.536	967.46	248.368	597.861	202.554	180.918	198.656	249.444	98.838	97.468	760	40.572	10.256	150.326	50.442	50.442	220.5	5.214	18.956	33.62	92.512	42.527	6.321
		14	1529.67	671.277	973.944	621.491	1087.6	665	410.56	231.2	443.576	325.214	285.94	900.874	67.5	240.125	288	154.213	154.213	324.532	15.326	88.36	67.626	185.679	111.843	12.348
	Tumor Weights	IgG	Anti-PD-1	UNC3866	UNC3866+Anti-PD-1
		0.677	0.404	0.15	0.139
		0.708	0.273	0.266	0.112
		0.461	0.228	0.119	0.048
		0.593	0.303	0.112	0.251
		0.325	0.252	0.176	0.176
		0.243	0.212	0.062	0.001
Fig.7J	Tumor Volume	Days	IgG						Anti-PD-1						UNC3866						UNC3866+Anti-PD-1
		0	0	0	0	0	0	0	0	0	0	0	0	0	0	0	0	0	0	0	0	0	0	0	0	0
		8	0	0	0	0	0	0	0	0	0	0	0	0	0	0	0	0	0	0	0	0	0	0	0	0
		12	102	0	60	54	0	0	0	0	0	0	0	0	0	0	0	0	0	0	0	0	0	0	0	0
		16	309	89	220	191	134	89	78	65	0	43	0	0	112	0	54	0	61	0	0	0	0	0	0	0
		20	602	231	569	449	298	201	223	154	89	112	109	56	278	102	148	113	154	80	0	0	0	0	0	0
		24	934	673	887	823	551	434	498	321	263	334	281	197	509	333	387	290	281	198	104	132	126	123	115	87
		28	1543	987	1342	1398	893	992	892	653	438	523	559	401	902	602	611	523	509	411	387	332	354	291	381	299
	Tumor Weights	IgG	Anti-PD-1	UNC3866	UNC3866+Anti-PD-1
		1.245	0.542	0.568	0.213
		0.876	0.721	0.444	0.224
		1.223	0.345	0.432	0.278
		1.209	0.401	0.387	0.254
		0.786	0.398	0.312	0.261
		0.772	0.289	0.299	0.271

## Sheet: Fig.S1
Fig.S1A	Tumor Volume
	Days	NSG									WT									ICB
	0	0	0	0	0	0	0	0	0	0	0	0	0	0	0	0	0	0	0	0	0	0	0	0	0	0	0	0
	2	0	0	0	0	0	0	0	0	0	0	0	0	0	0	0	0	0	0	0	0	0	0	0	0	0	0	0
	4	0	0	0	0	0	0	0	0	0	0	0	0	0	0	0	0	0	0	0	0	0	0	0	0	0	0	0
	6	0.31	0.27	0.23	0.22	0.19	0.17	0.28	0.15	0.18	0.12	0.15	0.13	0.11	0.09	0.1	0.06	0.09	0.05	0	0	0	0	0	0	0	0	0
	8	0.41	0.45	0.41	0.38	0.32	0.44	0.39	0.3	0.34	0.29	0.22	0.27	0.19	0.18	0.22	0.14	0.15	0.19	0	0	0	0	0	0	0	0	0
	10	0.62	0.67	0.69	0.59	0.58	0.61	0.56	0.59	0.53	0.43	0.41	0.39	0.33	0.37	0.29	0.31	0.33	0.29	0.14	0.11	0.12	0.05	0.04	0	0	0	0
	12	1	0.98	0.94	0.92	0.89	0.88	0.83	0.84	0.85	0.62	0.61	0.56	0.59	0.51	0.47	0.42	0.43	0.44	0.21	0.22	0.21	0.14	0.16	0.09	0.11	0.09	0.05
	14	1.54	1.43	1.39	1.33	1.26	1.15	1.21	1.01	1.12	0.92	0.89	0.79	0.82	0.75	0.69	0.66	0.61	0.56	0.34	0.31	0.28	0.22	0.25	0.18	0.17	0.13	0.11
Fig.S1B	Tumor weights	NSG	WT	ICB
		1.43	0.76	0.26
		1.35	0.75	0.19
		1.23	0.69	0.16
		1.25	0.66	0.19
		1.13	0.62	0.12
		1.01	0.56	0.14
		1.15	0.59	0.11
		1.03	0.43	0.05
		0.95	0.31	0.07
Fig.S1H	Tumor Volume	Days	Control						sgCbx4
		0	0	0	0	0	0	0	0	0	0	0	0	0
		6	89	105	76	56	34	59	0	0	0	0	0	0
		8	289	211	189	187	112	179	0	0	0	0	0	0
		10	577	598	475	432	378	402	56	55	107	56	43	22
		12	965	886	753	655	633	689	165	145	189	143	79	76
		14	1342	1234	1144	1098	897	967	342	337	309	212	198	115
	Tumor Weights	Control	sgCbx4
		1.112	0.234
		1.093	0.254
		1.021	0.201
		0.932	0.176
		0.762	0.154
		0.867	0.112
Fig.S1I	Tumor Volume	Days	Control						sgKdm8
		0	0	0	0	0	0	0	0	0	0	0	0	0
		6	226	134	172	118	63	45	0	0	0	0	0	0
		8	401	355	356	211	167	198	66	45	32	0	0	0
		10	717	634	556	428	462	367	149	144	89	57	68	44
		12	1045	964	895	799	735	576	278	241	189	145	112	107
		14	1432	1332	1263	1154	1098	897	453	448	309	287	264	189
	Tumor Weights	Control	sgKdm8
		1.231	0.421
		1.198	0.387
		1.112	0.209
		1.092	0.243
		0.991	0.255
		0.934	0.198
Fig.S1J	Tumor Volume	Days	Control						sgEzh2
		0	0	0	0	0	0	0	0	0	0	0	0	0
		6	153	144	145	109	98	68	0	0	0	0	0	0
		8	224	278	263	265	209	143	41	55	23	0	0	0
		10	532	546	489	488	417	311	78	112	67	28	53	47
		12	778	823	712	698	733	462	190	209	169	112	167	109
		14	1174	1237	1096	1023	1123	666	389	351	278	225	312	178
	Tumor Weights	Control	sgEzh2
		1.012	0.342
		0.987	0.331
		0.934	0.165
		1.103	0.189
		0.998	0.233
		0.578	0.245
Fig.S1K	Tumor Volume	Days	Control						sgKdm2a
		0	0	0	0	0	0	0	0	0	0	0	0	0
		6	112	142	167	56	87	98	0	0	0	0	0	0
		8	278	254	272	164	199	187	109	43	75	53	35	22
		10	467	443	412	375	389	376	167	127	109	116	76	78
		12	743	778	798	654	687	662	278	244	188	231	205	166
		14	1163	1252	1209	1163	1098	995	456	442	387	409	374	332
	Tumor Weights	Control	sgKdm2a
		1.089	0.435
		1.112	0.441
		1.034	0.312
		1.011	0.249
		0.987	0.224
		0.945	0.167

## Sheet: Fig.S2
Fig.S2B	N	T		Fig.S2N		rowname	p.value	HR	HR.confint.lower	HR.confint.upper	HR_all		Fig.S2O		rowname	p.value	HR	HR.all	HR.confint.lower	HR.confint.upper	risk
	1.05166	1.67211			1	Gender	0.28	1.79	0.62	5.1	1.79 (0.62-5.1)			1	Tumorsize1	0.2	1.9	1.9 (0.71-5.2)	0.71	5.2	Risk
	0.986456	1.6765			2	Age	0.5	1.27	0.63	2.6	1.27 (0.63-2.6)			2	Vascularinvasion1	0.04	3.6	3.6 (1.1-13)	1.1	13	Risk
	1.15986	5.14883			3	AFP	0.63	1.23	0.53	2.9	1.23 (0.53-2.9)			3	ChildPughB	0.23	2.2	2.2 (0.61-7.6)	0.61	7.6	Risk
	0.178652	1.6534			4	Cirrhosis	0.27	1.62	0.69	3.8	1.62 (0.69-3.8)			4	TNMstage1	0.58	1.4	1.4 (0.38-5.4)	0.38	5.4	Risk
	1.46248	1.588			5	Tumorsize	0.028	2.72	1.1	6.6	2.72 (1.1-6.6)			5	Differentation1	0.85	0.92	0.92 (0.41-2.1)	0.41	2.1	Protection
	0.531733	5.01989			6	Tumornumber	0.51	1.33	0.57	3.1	1.33 (0.57-3.1)			6	BCLCstage1	0.36	0.44	0.44 (0.075-2.5)	0.075	2.5	Protection
	0.244299	1.28623			7	tumorcapsule	0.025	2.3	1.1	4.8	2.3 (1.1-4.8)			7	group1	0.022	3.1	3.1 (1.2-8.3)	1.2	8.3	Risk
	0.86972	3.24234			8	Vascularinvasion	0.00053	3.74	1.8	7.9	3.74 (1.8-7.9)
	0.869687	1.27814			9	Differentation	0.1	1.8	0.89	3.6	1.8 (0.89-3.6)
	0.945139	1.63397			10	ChildPugh	0.057	3.23	0.97	11	3.23 (0.97-11)
	0.34929	0.649952			11	BCLCstage	0.0061	2.73	1.3	5.6	2.73 (1.3-5.6)
	0.632944	0.912289			12	TNMstage	0.015	2.44	1.2	5	2.44 (1.2-5)
	0.251012	0.699955			13	group	0.0033	3.74	1.6	9	3.74 (1.6-9)
	0.177437	0.995207
	0.0729048	0.689518
	0.240219	0.350453
	0.159415	0.510967
	1.34557	1.75623
	0.934535	1.34567
	1.03456	4.34357
	0.0967457	1.34676
	1.43424	2.97857
	0.435567	5.44357
	0.123354	1.34358
	0.343566	3.43658
	0.234357	1.65345
	0.432436	1.34658
	0.234355	0.867546
	0.323653	2.34547
	0.123435	0.764557
	0.967463	1.87968
	0.0343549	0.546588
	0.245324	1.54676
	0.354565	3.43455
	0.235435	2.23547
	0.343565	3.33436
	0.654543	0.986575
	0.423455	1.43547
	0.324235	1.23243
	0.434353	1.32324
	0.442323	1.32435
	0.456364	1.56435
	0.623432	1.43544
	0.566343	0.432523
	1.31243	0.534535
	0.847354	1.32423
	0.423123	1.98435
	0.424123	1.89454
	0.444233	3.43423
	0.998433	2.43355

## Sheet: Fig.S4
Fig.S4B		NC			Si
	Maz	1.378	0.833	0.872	0.227	0.322	0.213
	E2f1	1.063	0.985	0.955	0.899	0.828	0.741
	Usf1	0.952	1.051	0.957	1.223	1.314	1.16
	Patz1	1.054	0.975	0.974	0.996	1.146	1.131
Fig.S4E		IgG			Anti-Cbx4
	p1	1.086	0.7	1.315	5.355	6.298	6.565
	p2	0.698	1.67	0.858	5.804	7.124	5.345
	p3	0.997	1.41	0.711	2.761	2.087	2.437
Fig.S4I	PR	PD
	0.38219	0.820838
	0.446134	0.621601
	0.111282	0.835651
	0.0312823	0.508762
	0.0699253	0.698373
	0.0626234
	0.212467
Fig.S4J	PR	PD
	0.292001	0.955192
	0.364038	1.03752
	0.337574	0.852503
	0.14879	1.22169
	0.185553	1.03994
	0.115509
	0.292576
Fig.S4K	MAZ	CBX4	(used Fig.S4I+J)
	0.38219	0.292001
	0.446134	0.364038
	0.111282	0.337574
	0.0312823	0.14879
	0.0699253	0.185553
	0.0626234	0.115509
	0.212467	0.292576
	0.820838	0.955192
	0.621601	1.03752
	0.835651	0.852503
	0.508762	1.22169
	0.698373	1.03994

[truncated: 10 more sheets: Fig.S5, Fig.S7, Fig.S8, Fig.S11, Fig.S12, Fig.S13, Fig.S14, Fig.S15, Fig.S16, Fig.S19]
