# Supplementary material for: In vivo CRISPR screens identify CBX4 as an epigenetic regulator for cancer immunotherapy
Source: J Clin Invest. 2026 Mar 31;136(10):e200564. doi: 10.1172/JCI200564 (PMC13178658; doi:10.1172/JCI200564)
Supplement: Supplemental table 1 [file jci-136-200564-s268.xlsx]

## Sheet: Library Composition
Composition of the CRISPR Pooled Library, Related to Figure 1A
sgRNA_ID	sgRNA_Seq	Gene
sg_0001	GAAGTTCTACACTCAGCAGT	Cul1
sg_0002	TCGCTTCATAAACAACAATG	Cul1
sg_0003	TGTACTTGAAGACCACCATC	Cul1
sg_0004	ATCAATACAAGACTGATTAG	Cul1
sg_0005	AACACCTTACCACTTGATTG	Cul1
sg_0006	GGTGGTCTTCAAGTACATCG	Cul1
sg_0007	TAGATACAAGATTATACATG	Cul1
sg_0008	CATCAGTCCAACCAAGCCCG	Cul1
sg_0009	CATCTTGTGTGCTCTCGTGG	Cul1
sg_0010	CTGTCTGCACATACATCTTG	Cul1
sg_0011	CAGGCACGATACAGCCTGAG	Tyms
sg_0012	TGCCCTCTGTCAGTTCTATG	Tyms
sg_0013	CTGCATGCCGAACACCGACA	Tyms
sg_0014	AACCAAACGAGTGTTCTGGA	Tyms
sg_0015	CTGGAGTTCTCCATGCCGTG	Tyms
sg_0016	CCTGCATGCCGAACACCGAC	Tyms
sg_0017	TTCAAGAAGGAGGACCGCAC	Tyms
sg_0018	TGTGCCTGGAACCCAAAAGG	Tyms
sg_0019	CAAAGATATGGATTCAGGTG	Tyms
sg_0020	TTAGCATTTGTGGATCCCTA	Tyms
sg_0021	ACATGATACGCTCTAATGAG	Cmtr1
sg_0022	AGATGAAACAGAGTTCTGTG	Cmtr1
sg_0023	AATCCCTATGAGATGATCCG	Cmtr1
sg_0024	GGGCTCGAAGAGCTCGCTGG	Cmtr1
sg_0025	GCAGGCCTGCCAATTCAGAG	Cmtr1
sg_0026	TGGATCTGACAGTGAGACCG	Cmtr1
sg_0027	CCAGGGTCGGAAGGACATCG	Cmtr1
sg_0028	GGACAACAGACAGGGCCATG	Cmtr1
sg_0029	TCGTATGTTCACAAATCCCC	Cmtr1
sg_0030	CTCCTTCCAGATCCCAGACC	Cmtr1
sg_0031	CGAAGCGCAGATCAAATCGG	Dmap1
sg_0032	GCCTGGCACAGCCCTCACGT	Dmap1
sg_0033	GGACAGTGAAGGCGAAACTG	Dmap1
sg_0034	TTGATGCTGGGCATGAGAGA	Dmap1
sg_0035	TCAGGGGTATCGGACAGTGA	Dmap1
sg_0036	GGATATTATCAACCCGGACA	Dmap1
sg_0037	GCAGCTCACCTTATTGAACC	Dmap1
sg_0038	CCTCCGCCGCTCGTCGCCAG	Dmap1
sg_0039	GCAGCGGCGCACGGAACGCA	Dmap1
sg_0040	ACAGGAGCTGCGTAAGATTG	Dmap1
sg_0041	GTACTTCCCACAGGCGACGT	Usp44
sg_0042	ATAGGATCGGGCCTTATCGC	Usp44
sg_0043	CATCCTGCTGGGCGTAACCG	Usp44
sg_0044	ATGGCAGAGAGAACTGTACG	Usp44
sg_0045	CATGGCAAACGGTGAGACCA	Usp44
sg_0046	CCAATCTCTGCCCGGAAACG	Usp44
sg_0047	GTGACTCCTTAATCAAACGA	Usp44
sg_0048	ACGCTTACAAGGCTCCTCGG	Usp44
sg_0049	CCGGAGACCTGAAGTCACTA	Usp44
sg_0050	AGAGCCAACTCAGGAGAGAA	Usp44
sg_0051	GATGTATAGGATTTGCAAGG	Epc2
sg_0052	TTATTAGCTTGGTCCAAACG	Epc2
sg_0053	GGAATTATTGCACTTAACAC	Epc2
sg_0054	TATCATTTGGGAGACTATGG	Epc2
sg_0055	AGTTCAAGAATGTAAAACTA	Epc2
sg_0056	AGAGAAAATGCAGACTCGGA	Epc2
sg_0057	GAAGTACCCAAAGAAGCCTA	Epc2
sg_0058	TATGTGTGAAAATTCAGAGT	Epc2
sg_0059	GAGAAGGAGGAGGAATCGGT	Epc2
sg_0060	TGCCCGTCTTCTGAAAGCAC	Epc2
sg_0061	AGTACTTGCAAGATTAATTG	Rmi1
sg_0062	CTGATGCTACAGCTCACTGA	Rmi1
sg_0063	TTCTCCATCAGTGAAATGCG	Rmi1
sg_0064	GCAGAGTACTCCAAAACCAT	Rmi1
sg_0065	GTCTGCAGCAAATAATGACG	Rmi1
sg_0066	TCTTACTGACCTGAGAGACT	Rmi1
sg_0067	TACCTGGAGGAAGACCACTA	Rmi1
sg_0068	TCAGTAAGAGAACACCAAGA	Rmi1
sg_0069	TCACAGATACAGAAGCTGAG	Rmi1
sg_0070	GTTTATGAATCAAAGCTGTG	Rmi1
sg_0071	GTGAAGGGAATCGAAACCTC	Rbbp5
sg_0072	CCTTACCACAAAGAACAGAC	Rbbp5
sg_0073	CTTGCTGTTGGCTGTAACGA	Rbbp5
sg_0074	AAACTCAATTGATTTAATGG	Rbbp5
sg_0075	TCTGCCGGTAGACGATGACT	Rbbp5
sg_0076	AGATAACATAGTGTCACAGT	Rbbp5
sg_0077	TGACCTGCACCTTTAACAGG	Rbbp5
sg_0078	TATATCTGGGAAAAGAGCAT	Rbbp5
sg_0079	AGCTTCTATCTCTAGTGGAG	Rbbp5
sg_0080	AGAGCCTATGCAGAAGCTGC	Rbbp5
sg_0081	AGTGGGCATGAACTTAACAG	Chd1l
sg_0082	CACCATCGAACAGATACGGG	Chd1l
sg_0083	CGTGCTGCTGACGACATACG	Chd1l
sg_0084	TGAAGGTAGAGACTATTCTA	Chd1l
sg_0085	GGAAGAAATCGTGTATAGGA	Chd1l
sg_0086	CAGGACTATATGGACTACAG	Chd1l
sg_0087	TGGGGAGACTGAATGATGAA	Chd1l
sg_0088	CCTGAGGCGTGTGAAAGCTC	Chd1l
sg_0089	GGAGGGAGTAGAGCTCCCGG	Chd1l
sg_0090	ATAAACTGCTGTCCTCTGAG	Chd1l
sg_0091	GCAGTTGACTACGTGAAGGT	Mettl6
sg_0092	AAGGGCAGTTGACTACGTGA	Mettl6
sg_0093	TTGAGGAGTTGAGATCATGT	Mettl6
sg_0094	CGGAATAAGACACTTCTGCC	Mettl6
sg_0095	GTAACGGCATCCACAGACTC	Mettl6
sg_0096	CCACGTCCCACCAGAGTCTG	Mettl6
sg_0097	GGAGTTGAGATCATGTAGGG	Mettl6
sg_0098	TGTACACGTTTAGTAAGACA	Mettl6
sg_0099	GAGCACAAAGATCAATGTAA	Mettl6
sg_0100	ACAGCAAAAACTGGAAAAAG	Mettl6
sg_0101	GCATGAATACTATAGACCAA	Ythdf2
sg_0102	GAATACTATAGACCAAGGGA	Ythdf2
sg_0103	GCAGTATATGCATTATTCTG	Ythdf2
sg_0104	AGAATAGGAAAAGCCAATGG	Ythdf2
sg_0105	CGAGGTGCTACCCAGCGAGT	Ythdf2
sg_0106	AAATATAGGTCAGCCAACCC	Ythdf2
sg_0107	AAGAAATGGAGTGCTACCTA	Ythdf2
sg_0108	GAAGCTGCTTGGTCTACTGG	Ythdf2
sg_0109	GGAGGAGCAATAGTAGCTGG	Ythdf2
sg_0110	GGACAGTCTACTCAAAGCTC	Ythdf2
sg_0111	GGGTCATGGAAAATCTCCCG	Trmt11
sg_0112	TAATACCTGTTCCAACAAAG	Trmt11
sg_0113	TTCTCTTAAAAGTTACCCCG	Trmt11
sg_0114	AGGTCTATATTTGAACTATG	Trmt11
sg_0115	AAAATGGAGAATACATGCTG	Trmt11
sg_0116	AGAGAAGTATACAGCTCCTC	Trmt11
sg_0117	AGTGAGCAGATGCTATAAGG	Trmt11
sg_0118	CATCTGAAACCAAGACATCA	Trmt11
sg_0119	TATAATACCTGTTCCAACAA	Trmt11
sg_0120	CAGTCAGGAAACTTATGGAA	Trmt11
sg_0121	TGGACTGGTCATATGTGACG	Rad54l
sg_0122	ATTGCGGCCTCATCAGAGAG	Rad54l
sg_0123	GGGAGGCTCATAGAGAACCA	Rad54l
sg_0124	GAAGGATTCATGAACCAGCG	Rad54l
sg_0125	ATGCAAGCCAGAAATCGAGA	Rad54l
sg_0126	GCCTGAAGAAGAATTGCGTG	Rad54l
sg_0127	GACGAGATAGACCGAAAACT	Rad54l
sg_0128	ACAGCTTTAGAGTTATAACC	Rad54l
sg_0129	TGTTGACTGCTATCCAGACA	Rad54l
sg_0130	TGAGGCAGACAGGCAGCGTG	Rad54l
sg_0131	GTAGCTCCAATAATCCGCTC	Cbx1
sg_0132	TTACAGTCAGAAAAGCCACG	Cbx1
sg_0133	TCCGCTCTGGCTCCAAACCC	Cbx1
sg_0134	AAGCCACGAGGCTTTGCCCG	Cbx1
sg_0135	GCAAAACAAGAAGAAAGTGG	Cbx1
sg_0136	AGAGGAAGAGGAATATGTGG	Cbx1
sg_0137	AGGTGGAATATCTTCTAAAG	Cbx1
sg_0138	GAAACTCAGCAATAAGGTCA	Cbx1
sg_0139	GAGACAGATAAGTCAGAGGG	Cbx1
sg_0140	TGATTCTGAAGATAAAGGAG	Cbx1
sg_0141	AGGCCCCGAGCTTAACTCCG	Ino80c
sg_0142	TTAGGATCGTTCAGTTGCCA	Ino80c
sg_0143	CTGGCAAGAAGAACAGAACC	Ino80c
sg_0144	CAGTACCTGAGCAAAGCCGG	Ino80c
sg_0145	GCTGTTCCTAGCTACGGCGG	Ino80c
sg_0146	GCAACGCCCTTTCAGCAGCG	Ino80c
sg_0147	TTCAAGCACTCTGGCCATGG	Ino80c
sg_0148	ATGTAATTATACTCACAAGA	Ino80c
sg_0149	TGCCAGCTACAGCGCCGCCA	Ino80c
sg_0150	TAGCTAGGAACAGCAAGAAG	Ino80c
sg_0151	TGGTCTCACGTACCCGGCAG	0610010K14Rik
sg_0152	CCCCTTCCGACAGTGCCAAG	0610010K14Rik
sg_0153	CAACTCCCCGAGCTTCGTGA	0610010K14Rik
sg_0154	TCAGCTGTGTCATCAAGGAA	0610010K14Rik
sg_0155	CTGGTCTCACGTACCCGGCA	0610010K14Rik
sg_0156	GGACCCAAGAAGATGACGTC	0610010K14Rik
sg_0157	GGTTGGAGAGATCTTCTCCG	0610010K14Rik
sg_0158	CAGTGCCAAGTGGACGGAGA	0610010K14Rik
sg_0159	TGGGTGACTCAGCTGGAAGG	0610010K14Rik
sg_0160	GACGGAGATAGAGATGCTGA	0610010K14Rik
sg_0161	GAAATCACTCCAAAAGGCAG	Eny2
sg_0162	AGAGCTAAATTAATTGAGTG	Eny2
sg_0163	GGAATGTTCTTATTCTCTGT	Eny2
sg_0164	GGTACCTGACAGTGTAAAGA	Eny2
sg_0165	ATTAATTGAGTGCGGCTGGA	Eny2
sg_0166	TTTAATTGTTGTTTCAGCCC	Eny2
sg_0167	CACTCCAAAAGGCAGAGGTA	Eny2
sg_0168	AAAGGCTGGCATGCTGAGCA	Eny2
sg_0169	CTTTACACTGTCAGGTACCA	Eny2
sg_0170	TAGAAACTGGAGAAAGAGAA	Eny2
sg_0171	AAAGTCATCGAAACAGAAGG	Dpy30
sg_0172	CGGGCTCACAGACAGCGTTG	Dpy30
sg_0173	ATAAGATAGGCACAACTGTC	Dpy30
sg_0174	TAGGCACAACTGTCTGGTCC	Dpy30
sg_0175	TGGTCCAGGTAGGCACGGGT	Dpy30
sg_0176	TGAGCCCGTACTCAGAGTGA	Dpy30
sg_0177	CACAACTGTCTGGTCCAGGT	Dpy30
sg_0178	AGAAAAGTCATCGAAACAGA	Dpy30
sg_0179	TGTCTGGTCCAGGTAGGCAC	Dpy30
sg_0180	GAGTCGGAGCAGATGCTGGA	Dpy30
sg_0181	TTGGATAAAAACCTAACGGT	Ube2b
sg_0182	GCTGCGGAGCATGTCGACCC	Ube2b
sg_0183	ATGGAAGAGACATCATATGT	Ube2b
sg_0184	TAGATATCCTGCAGAATCGA	Ube2b
sg_0185	GCATGTCGACCCCGGCCCGT	Ube2b
sg_0186	TGCAAGAGGACCCACCTGTG	Ube2b
sg_0187	GATGGAAGAGACATCATATG	Ube2b
sg_0188	ATTGCAAGAGGACCCACCTG	Ube2b
sg_0189	GCGCCACTGACCCCCACAGG	Ube2b
sg_0190	GCAAGAGGACCCACCTGTGG	Ube2b
sg_0191	ATAAACGATTGGCTTAACGA	Yeats4
sg_0192	GCTTCACGTACACAGTCCAC	Yeats4
sg_0193	AGCTACGGCAATCCTCTAAG	Yeats4
sg_0194	CTGACACCAATGCCATGCTG	Yeats4
sg_0195	TGACTCCGGCGGGAGAGTGA	Yeats4
sg_0196	TACTCACAGGTCTCTCGTTG	Yeats4
sg_0197	CGTGAAGCCCTACAGAAACG	Yeats4
sg_0198	AAGCCCTACAGAAACGAGGT	Yeats4
sg_0199	AGTTCTATGACGAAATGGTA	Yeats4
sg_0200	TGAAATCACAGAAACAGGAT	Yeats4
sg_0201	GCCATGTAGAGCGTTGATGG	Celf4
sg_0202	ATGGGAGGAGTACTTCACAA	Celf4
sg_0203	GAGGAGTGCACTATCCTGCG	Celf4
sg_0204	ATGGCATCGGTCGCGCAAGG	Celf4
sg_0205	CGCTGACTCACGCTCGCAGT	Celf4
sg_0206	ACGGATTAAGCCACAGCCCG	Celf4
sg_0207	AGTGGGCCCTCACGTGAAGG	Celf4
sg_0208	ACAAGGAGCGCACAATGCGA	Celf4
sg_0209	TTGCCGAACTCCTCGAAGAG	Celf4
sg_0210	GCACCTATGACCCCAACCTC	Celf4
sg_0211	ACGGCAAGGAGCAGTACGAG	Kat14
sg_0212	ACCTCGTCCAAGTCAAATAG	Kat14
sg_0213	TCGGCTTATGAACTTGACGG	Kat14
sg_0214	AGAGAAGCGGTCGCGAACAC	Kat14
sg_0215	TGCTCACGGGTGTATACCTG	Kat14
sg_0216	TTAGGAAAAAGACGTCGACG	Kat14
sg_0217	GCGAGTCTTACCATGAAACA	Kat14
sg_0218	AGTCCCTCAACAGTAATGAT	Kat14
sg_0219	GACTTATCTCACGACCAGAG	Kat14
sg_0220	ACAGGAAGTGGACAGCGAGG	Kat14
sg_0221	TGGCGTCCTGAGGCACTCGG	Trmt61a
sg_0222	TCACCTTGGAGCCAAATGGG	Trmt61a
sg_0223	AGAAGACAGCGTCAGCCACG	Trmt61a
sg_0224	AACGCTGCGGATGATTGCGT	Trmt61a
sg_0225	TGCACCCCACTCCTGAGCTC	Trmt61a
sg_0226	AGAGTTCCACCAGCAACGGG	Trmt61a
sg_0227	GGGACGCAGCTCCAGCATCA	Trmt61a
sg_0228	TGGAGTAGAGGATCTGCGTG	Trmt61a
sg_0229	GTCACTGGGGCACGGCTCGA	Trmt61a
sg_0230	GGAGCATCGGCTGAGCCAGT	Trmt61a
sg_0231	CAGGTCAAAGAACTATCCTG	Mettl21e
sg_0232	ATAACGACTATTCCTTGGGA	Mettl21e
sg_0233	ACATGCCAAGCAATATAACA	Mettl21e
sg_0234	CAGGATAGTTCTTTGACCTG	Mettl21e
sg_0235	CCAGAAAATAGCATAGAACA	Mettl21e
sg_0236	CCTGTCTAATGCTACTCCCC	Mettl21e
sg_0237	CAGAAAATAGCATAGAACAA	Mettl21e
sg_0238	ACCAAGTAAGCTTGCCACAA	Mettl21e
sg_0239	GCAGGTGGTCGCAGAGATCA	Mettl21e
sg_0240	GCAAAGTGAAAGCCTTCCCA	Mettl21e
sg_0241	TCCCGACGTGTGATGCACCG	Nek6
sg_0242	CGTAGCTGTGATGAACACGT	Nek6
sg_0243	AGAAGCGGCTTATCCCTGAG	Nek6
sg_0244	TGGCCGAGGACAGTTCAGTG	Nek6
sg_0245	GATACTTGATGATATTCGGA	Nek6
sg_0246	CCAGTGAGCAGCGAAAAGAC	Nek6
sg_0247	ACCTAGTGAGTGGGCCGCAG	Nek6
sg_0248	GTGCTGGAGTTGGCTGACGC	Nek6
sg_0249	TCCATCATCTCAAAGATCTA	Nek6
sg_0250	ACCACCTCTGCCATGCACTG	Nek6
sg_0251	AACATACAGAATTAGAACTG	Mastl
sg_0252	AGACTGGCTACTAGTACTTG	Mastl
sg_0253	TGACTCCACACTGGATACGA	Mastl
sg_0254	TCATACCTTCGTATCCAGTG	Mastl
sg_0255	GTGGCATTCTGACTCCACAC	Mastl
sg_0256	GGATGATTCCATGTCTGTGC	Mastl
sg_0257	GAGAACATGACCATTGACAA	Mastl
sg_0258	ATGAGAGATAAGACTTGTCC	Mastl
sg_0259	AGTATGAGGCCAATAAGGAA	Mastl
sg_0260	ACAAGCTGAGAGAGATGCCC	Mastl
sg_0261	GAATATAGTTAAGTCTCAAG	Mettl16
sg_0262	GACAAAACTACTCTCCGAAG	Mettl16
sg_0263	AAGGTGGTATAGCTGTATGC	Mettl16
sg_0264	ACCTAGTTCTGTAAACACCG	Mettl16
sg_0265	AATGACATGGCCTTACCCCT	Mettl16
sg_0266	GCATAGTGGTTGTAACAACA	Mettl16
sg_0267	TCAGGGTCGGACAATGAGAT	Mettl16
sg_0268	TTGGAGCAACCTTAAATGGC	Mettl16
sg_0269	TATCTGATCTCATTAAAGGT	Mettl16
sg_0270	TCTGAATGGGAGAGTAAGGT	Mettl16
sg_0271	TGGAAATGTCTACTTGGCGC	Aurka
sg_0272	TAGAATCAGATAAACTCGGG	Aurka
sg_0273	TGGAGATCCAGTCGCACCTG	Aurka
sg_0274	ACAGCTGGAGAAGGCGAACG	Aurka
sg_0275	GAGACAAAGCAAGTTCATCC	Aurka
sg_0276	AAGCCAGAGAACTTACTGCT	Aurka
sg_0277	CACCCAAGACCACTTACCGG	Aurka
sg_0278	CCAACAGTACATCACTGAGT	Aurka
sg_0279	GCTGGGAGTTAGAAGGACAC	Aurka
sg_0280	GGACACAGGCCTAGGAACAC	Aurka
sg_0281	GCTTCGGGCGGCAAATCCGG	Suz12
sg_0282	AGGAGCTGTAGACTTATCGT	Suz12
sg_0283	TGAGAAAATGTCTCAAATGG	Suz12
sg_0284	AGTCCCTACTGGTAAAAAGC	Suz12
sg_0285	AGTTTGCCACAAAAAAAGGA	Suz12
sg_0286	GCCGAAAATGGAGCACGTCC	Suz12
sg_0287	GGCAGTTCAGAGTGCACCAC	Suz12
sg_0288	TTATTGGACAACTTACATCC	Suz12
sg_0289	GGAATATGAAGTGGCCATGC	Suz12
sg_0290	TACTCTAAACAGCAACGAGT	Suz12
sg_0291	GCCAATGCGCACAGACGTCG	Eya2
sg_0292	GTTGGGTACGCTGTATAGGG	Eya2
sg_0293	TCCAGGCATCGCCAAATCAG	Eya2
sg_0294	GCCCCGTAGCTTCCCATCCG	Eya2
sg_0295	ACAGACGTCGTGGTGTCCTG	Eya2
sg_0296	TGAAGCTCGGTCCATAGCTC	Eya2
sg_0297	GGGACGCTGAGTGACAGGGA	Eya2
sg_0298	GGACTGTGACCAAATCCACG	Eya2
sg_0299	GTGCACGCTCCCAAATCCAG	Eya2
sg_0300	ACGTAGGTGGACGTGGAGAG	Eya2
sg_0301	ACTGCCAATTACCTTACACG	Hat1
sg_0302	GCTACGCTCTTTGCGACCGT	Hat1
sg_0303	ACAGTTCCTAGTCAGACAGG	Hat1
sg_0304	ACAAAACCCGGCCACGTGTA	Hat1
sg_0305	ACAGCAATCGAGCTGAAACT	Hat1
sg_0306	TCAGACAAATCATTCCACCT	Hat1
sg_0307	TAGGCTGACATGACATGTAG	Hat1
sg_0308	ATGTGTACCCAGACAAAACC	Hat1
sg_0309	TTGACGTGGATGATGAAAGA	Hat1
sg_0310	GCTTTCGAGAATATCATGAA	Hat1
sg_0311	AAGTATATACAAGTGAACTG	Rbfox1
sg_0312	GAGGATACAGGTTTAATGTG	Rbfox1
sg_0313	GGAGAAATTGCACGGTACCG	Rbfox1
sg_0314	GATGATGCAGCCCCGACCGA	Rbfox1
sg_0315	GGGTGGTGCGAACTGCGCTG	Rbfox1
sg_0316	TCCTCCTACACAGACGCACT	Rbfox1
sg_0317	AGCCGCCGCCCCTGACACAA	Rbfox1
sg_0318	TTACACCAAACATTTGTCGG	Rbfox1
sg_0319	ACTGTCAACCCCTACACCAA	Rbfox1
sg_0320	GCATCAGTCCCGGGAAGTAG	Rbfox1
sg_0321	GTTATCAACCACAATGTCCC	Rbx1
sg_0322	GGCCTGACATTCGATACCTG	Rbx1
sg_0323	GAAGAGTGTACGGTTGCATG	Rbx1
sg_0324	CCTCTGGGCCTGGGACATTG	Rbx1
sg_0325	CCACAATGTCCCAGGCCCAG	Rbx1
sg_0326	ACTTACAAAGATCCATAATG	Rbx1
sg_0327	CTCCTTGCAGTGGAATGCAG	Rbx1
sg_0328	ACCCCCAGCGGCACCAACAG	Rbx1
sg_0329	TATCGAATGTCAGGCCAACC	Rbx1
sg_0330	TTGATAACTGTGCCATCTGC	Rbx1
sg_0331	ATCTGCGATGTGCACAACCC	Gtf3c4
sg_0332	AGTTCCAGCTGCCATTCGTG	Gtf3c4
sg_0333	AGTCACCATGAGGCGAAACG	Gtf3c4
sg_0334	GAACCTCAACAGACTCCAGT	Gtf3c4
sg_0335	AAGAAGACACCAAAACACAT	Gtf3c4
sg_0336	CAGATGTCTTTGGCTCAGTG	Gtf3c4
sg_0337	GACAGGATGTTCAACCCCGA	Gtf3c4
sg_0338	AGACCCCAGTCAGAATGGAA	Gtf3c4
sg_0339	GTCAATCTCAAAGCAGTGAA	Gtf3c4
sg_0340	TACTCTGAAGACCTTTGAAG	Gtf3c4
sg_0341	GCAGTGGATTGAGTATATCA	Cul4b
sg_0342	GCTCTCTCTCAATCAAGAGA	Cul4b
sg_0343	CTCAAGTCCGGCGGACCCGG	Cul4b
sg_0344	CTCTTCAGTAGAGTTCGGGG	Cul4b
sg_0345	TTAACATGATGAAGATACTC	Cul4b
sg_0346	CCTGGCTAAATCTTCTACCG	Cul4b
sg_0347	GCTTCTTCTGTATAGGTACG	Cul4b
sg_0348	GTGGATTCAAAACTTCGTGC	Cul4b
sg_0349	GATGCTGGCAAAACCACTGT	Cul4b
sg_0350	CAATTTAGAAGAACTCTACC	Cul4b
sg_0351	GGGCATGTCTACAAGTACGA	Ssrp1
sg_0352	GACGGAGAACTGTAGTATAG	Ssrp1
sg_0353	CGGATATCGTATCGACCGCG	Ssrp1
sg_0354	GTCGGGTAGCATTAGGCCAT	Ssrp1
sg_0355	GTCGAAGGAACGAGTGGTCG	Ssrp1
sg_0356	ATAGGAGCAGGTAATACACT	Ssrp1
sg_0357	TGCTGAAGTATCTCTCATGG	Ssrp1
sg_0358	AAGCTCAACATCAAGAACAG	Ssrp1
sg_0359	AAGTAGAAAAGCGCTTTGAG	Ssrp1
sg_0360	CAGCTCCCGGAAGATGCAGA	Ssrp1
sg_0361	TATTCCTACATCAACAACGC	Nbn
sg_0362	ATAGCTGGTTCATCAATGGG	Nbn
sg_0363	ACAAGAAGAACAAACAACCA	Nbn
sg_0364	GAGAATTACTGTAATCCGCA	Nbn
sg_0365	AACTGCCGACATGACAAGGT	Nbn
sg_0366	CAGAGTAGAATACGAGCCCT	Nbn
sg_0367	AGCATACCAAACTGGTTACA	Nbn
sg_0368	TGTCCTCGTGCAAATCATCC	Nbn
sg_0369	ATGTACCCACCTTGTCATGT	Nbn
sg_0370	AGAAACATTCAATATAAAGG	Nbn
sg_0371	TGTGGTGCCATGGGACACGA	Eef2kmt
sg_0372	CGAGCTGCCTGCGTCAATGG	Eef2kmt
sg_0373	GGATGCACTGTATGAGGCGT	Eef2kmt
sg_0374	GCAACAGCTCAGAACCCGAG	Eef2kmt
sg_0375	CATTGACGCAGGCAGCTCGA	Eef2kmt
sg_0376	ACTGTATGAGGCGTTGGCAG	Eef2kmt
sg_0377	ACGGAGCTGCTCAAGCACTT	Eef2kmt
sg_0378	GCGCGCGAGCCGCCAGGAAG	Eef2kmt
sg_0379	GTCCGTGCTGCACACACACA	Eef2kmt
sg_0380	ACTATCCTGGAGCTAGGCAG	Eef2kmt
sg_0381	TGGTGGATGCTCAATGGCAC	Exosc9
sg_0382	AAACTCAATAGGGCAACGGA	Exosc9
sg_0383	TCCGAAACTCAATAGGGCAA	Exosc9
sg_0384	TGTACTATTCAGTCTAGTGG	Exosc9
sg_0385	GGATGCTGTATTGTGGAACT	Exosc9
sg_0386	AAAGCTCAAGGTTAAAAAAG	Exosc9
sg_0387	AGAGCTAATACAGAAAGCTT	Exosc9
sg_0388	GTTTGCTTACAGCGCCTGGA	Exosc9
sg_0389	AGGTCTTCGGAAGTGACACA	Exosc9
sg_0390	GAATCTCTCTGTGTTGTCGC	Exosc9
sg_0391	GGTACATCCTGCTATAGCGC	Trmt44
sg_0392	GCTGCAATGACAGGGATCCA	Trmt44
sg_0393	CAGGCTGAGGACCCAACGAG	Trmt44
sg_0394	ATAGCGCAGGATAGACACCA	Trmt44
sg_0395	ACTTTGTGGGGCGATACCAG	Trmt44
sg_0396	CCCAGGCGGAGTGTGGACCG	Trmt44
sg_0397	GCACAAAGTCCAGATACTCT	Trmt44
sg_0398	GTCCACGAAAGACTGCTTGG	Trmt44
sg_0399	AAGAAAGAACTGGTAGTGCA	Trmt44
sg_0400	CTCCATCTCCATCACAACGA	Trmt44
sg_0401	GCCTTGGTTACGTTCCACGG	Paxip1
sg_0402	AGTCAGTAGTATGTACACAC	Paxip1
sg_0403	GAGCAGGACTCCCAGAACGA	Paxip1
sg_0404	GGTCAGAAATACTAGGGACC	Paxip1
sg_0405	GCTGGAGCTGTGCTAACTGG	Paxip1
sg_0406	ACAGCACAGCACTGGCATTG	Paxip1
sg_0407	AGAGGATGGGGACAACCCAG	Paxip1
sg_0408	AGTACTAACTCTCCACTGCT	Paxip1
sg_0409	GAGTGGTGGGGCTTCAGCAG	Paxip1
sg_0410	GATGCTGATGGACTTGCTGC	Paxip1
sg_0411	TCACAGTGTCTATGTCATCG	Naa60
sg_0412	TGGGAAACCAGTCGCCACAC	Naa60
sg_0413	GACACTGTGAAGCACCTGTG	Naa60
sg_0414	TAGGACCAAAATCCATAAAG	Naa60
sg_0415	TGTCTATGTCATCGTGGCAG	Naa60
sg_0416	CATCGTGGCAGAGGAGGCGC	Naa60
sg_0417	AGCTACTATCATTCCCACAA	Naa60
sg_0418	GAGTTCAGGAAACACGGCAT	Naa60
sg_0419	TCATATTTCAACCACCGCCC	Naa60
sg_0420	TATCACGATACCATGAGTCT	Naa60
sg_0421	GTCAAATAGAGGCTGGTACA	Nap1l4
sg_0422	AAGATGGTGAACCAGAACTC	Nap1l4
sg_0423	GCACGCACCTTGTCAAATAG	Nap1l4
sg_0424	GATGCAGAACCCACAAGTGC	Nap1l4
sg_0425	AGATGGTGAACCAGAACTCA	Nap1l4
sg_0426	GCACCTTGTCAAATAGAGGC	Nap1l4
sg_0427	GGATTGGTGAAGTAGTCGTT	Nap1l4
sg_0428	CCACAGATGCAGAGTCAGCG	Nap1l4
sg_0429	TAATGCCCTGAAGCAGCTCC	Nap1l4
sg_0430	ACCTTCAAAAGAAAACGGGT	Nap1l4
sg_0431	TTCAAGTACCTACTGGACCG	Mllt10
sg_0432	GCAGACAATGTTCAATACTG	Mllt10
sg_0433	TCCATCATGTCGATACTGCA	Mllt10
sg_0434	ATTGTACCTCTGGAATATAG	Mllt10
sg_0435	CCTTATTATAACGATCATGT	Mllt10
sg_0436	AGGCTGTGAAATAACAGTCG	Mllt10
sg_0437	CTCGGAGAGAGGCTTCCTCG	Mllt10
sg_0438	GGTTACAGATGACGCAGCTG	Mllt10
sg_0439	TTATAATACCTTGTGGAAAG	Mllt10
sg_0440	GAAGGAACCAAGGCAGGTGA	Mllt10
sg_0441	TGTGTTCAAAAACTTTGGCG	Mettl8
sg_0442	AGAACACTGGGCCTCGCTGT	Mettl8
sg_0443	CAGCAGTAGAGAAAGGATCC	Mettl8
sg_0444	TACCTCTAGTATTCGAAAAG	Mettl8
sg_0445	TCCACCCGGTAGCCCCTCTG	Mettl8
sg_0446	ATGCCAGAGTGGCGTCCACC	Mettl8
sg_0447	GAATCATCCTGGGATCAAGT	Mettl8
sg_0448	AGAATCGTAATTGGCTGTTG	Mettl8
sg_0449	CGAGTCGCTCCAGAAGAGCA	Mettl8
sg_0450	TCGCCAGAACCTGGGAGCAG	Mettl8
sg_0451	GTACAAGCGAGGCGTAAAGG	Slu7
sg_0452	GGAACCGAAGAAATATACTG	Slu7
sg_0453	TGAAGACGAAGACAAATATG	Slu7
sg_0454	TCTGGGGAGTGGTACAAGCG	Slu7
sg_0455	ACTGCTTACCAGATCAACCT	Slu7
sg_0456	AGAATCCTTACGCCAATGCA	Slu7
sg_0457	GCTTGGGAAGCCTACGACAA	Slu7
sg_0458	TCATAGTCAAACATCAGCTG	Slu7
sg_0459	GCCGAAAAAGATGACCCGAG	Slu7
sg_0460	CTCAATGTCCTTTAGTACGG	Slu7
sg_0461	ACTCCAGATATCGTGCCTGG	Atpsckmt
sg_0462	TGGGGTATGAATTGAATCCA	Atpsckmt
sg_0463	GGTACTCCAGATATCGTGCC	Atpsckmt
sg_0464	TGGAATCCGACAGTTCAAAG	Atpsckmt
sg_0465	TCAATTCATACCCCACCGCT	Atpsckmt
sg_0466	ATGGCAAACAAACTTTCCGG	Atpsckmt
sg_0467	TTGATTACTGGGGTCGTTGG	Atpsckmt
sg_0468	AGAGGACCCCTGGTGGACAT	Atpsckmt
sg_0469	AACATTGGAGTACTGTGCAA	Atpsckmt
sg_0470	GGGTGCAGACTCACCATCTG	Atpsckmt
sg_0471	TGGACTTCACGCCGGTCCCG	Nsun4
sg_0472	GCTCTGAGAGAAGACTAACA	Nsun4
sg_0473	AGAAGACTAACACGGATTGA	Nsun4
sg_0474	AGCCGACTGGCCGTGAATTG	Nsun4
sg_0475	GAGGTCACTTACCCTATCAT	Nsun4
sg_0476	GTTGGCAGCTAGATTACCTG	Nsun4
sg_0477	CTTGAGGCACATAACTGTGA	Nsun4
sg_0478	GGATAGTGTGAGTGCTAAGC	Nsun4
sg_0479	GGTAGTAGTCCATGAGACCC	Nsun4
sg_0480	TTTGGGCTGCAGTCCAGGGA	Nsun4
sg_0481	GGAATCCAGTGAGTACATCG	Hemk1
sg_0482	TATGTGGCCGTAGATTACAG	Hemk1
sg_0483	TACCTGAAGTTATATCAAGG	Hemk1
sg_0484	GATGCATTCCAATTGTTGAG	Hemk1
sg_0485	GATGGTTAATCACTGGACAC	Hemk1
sg_0486	TCTGGCCGAGGGATGAACAC	Hemk1
sg_0487	GTGCTTACCTCTGTAATCTA	Hemk1
sg_0488	GCAGAGTCGAGTTGTTGCTG	Hemk1
sg_0489	GGTCCCCTCATTCTGGAGGT	Hemk1
sg_0490	AGTTGAAGGCCCAGCCCTGG	Hemk1
sg_0491	GCATCGAGGTCGGTCCCCTG	Srrm4
sg_0492	TCATCCCAAGATCTCGAAGC	Srrm4
sg_0493	TGTCGGGTCTCTGTCTTGAG	Srrm4
sg_0494	CGCAATACTTACTACACCCC	Srrm4
sg_0495	GATGGACCTTCAGAAAAGCT	Srrm4
sg_0496	GAAGGAGTTCCCTGAATCGG	Srrm4
sg_0497	CTTGACTGGTGATGGGCTGT	Srrm4
sg_0498	CTCTGCACACTGGAGACATG	Srrm4
sg_0499	GGGACTGGAGGATCGAGTGC	Srrm4
sg_0500	GAGCTGGTTTGCGTGGAGGG	Srrm4
sg_0501	TAAGGGCATGTATCTAACCC	Rcor3
sg_0502	TAATGCCCGTTGGACCACAG	Rcor3
sg_0503	GTATCTAACCCAGGAGGACG	Rcor3
sg_0504	CTTTCCGGATGAGTGGACAG	Rcor3
sg_0505	CTTGGAAAAAAACTCGCTCA	Rcor3
sg_0506	TTAGATACATGCCCTTAGGA	Rcor3
sg_0507	CTAGCCAATAGACACAATCA	Rcor3
sg_0508	GCATCTGGGATACTGTGATA	Rcor3
sg_0509	GAAGAAGCTCACCCCATGGA	Rcor3
sg_0510	AGCAGCGACGACGAGCACGG	Rcor3
sg_0511	AGGCGCGCACTCTTCCGCGG	Usp49
sg_0512	GGCGCCGCGAGGTCAAGCGG	Usp49
sg_0513	ACAGGTAGCAGAACACGTAG	Usp49
sg_0514	TGGGATGAGGATCCTGCGTG	Usp49
sg_0515	CGCCACCACCGAGTCTGCGT	Usp49
sg_0516	AGGACCTGCTCGCCAGGCGT	Usp49
sg_0517	TCATGTAGCAGGTATTCCCC	Usp49
sg_0518	ACTTCCCAGACCACATGACT	Usp49
sg_0519	TCCCCAAGCAACCAACGGGA	Usp49
sg_0520	TGGTTCCAGAAGAGCTCCCG	Usp49
sg_0521	GAGTCGCGAACCGACGACAA	Zbtb7a
sg_0522	CCAGCAGGTCGGCGCACACG	Zbtb7a
sg_0523	GTCGGCGCACACGTGGCTCA	Zbtb7a
sg_0524	GCCATAGTGGCCGTTCTGTG	Zbtb7a
sg_0525	TGAGTTCCCCACGCACCGCT	Zbtb7a
sg_0526	GGGGCACCGAAGCCAGACCA	Zbtb7a
sg_0527	GAAGGGTGAGAAGAAAATCC	Zbtb7a
sg_0528	CGCTAGCCCATCCACATCAG	Zbtb7a
sg_0529	GATCGGCCCCCAGCCGGCGA	Zbtb7a
sg_0530	GATCGACTTCGTGAGTGCCG	Zbtb7a
sg_0531	TTGTGGCGACTGCTTGATAG	Supt7l
sg_0532	GGGAATGTCCAGCATCGTGG	Supt7l
sg_0533	AGGGAATGTCCAGCATCGTG	Supt7l
sg_0534	TCCACCAGACGGAACTCCCG	Supt7l
sg_0535	ACACCTGTTCCATTACATCA	Supt7l
sg_0536	AAGGATTGTGAATCCCGAGA	Supt7l
sg_0537	CAATAAGGCTGCGCAGGCGT	Supt7l
sg_0538	CCTGGAGACCCTAACTGATG	Supt7l
sg_0539	AAGTGTGATAGTCCTTGATG	Supt7l
sg_0540	TGGAGGTCATCAGGGAGAGG	Supt7l
sg_0541	CGAGGTGTCGAGCATCAACC	Chrac1
sg_0542	GCCACCTGTTCCTACAGACA	Chrac1
sg_0543	TGGTTGATGCTCGACACCTC	Chrac1
sg_0544	GATGACTCGGATGCGGGACA	Chrac1
sg_0545	GGTGTCGAGCATCAACCAGG	Chrac1
sg_0546	ATGACTCGGATGCGGGACAG	Chrac1
sg_0547	ACTTCCGTGTCTGTAGGAAC	Chrac1
sg_0548	CGTGGGGAAGGAAAAGTGCG	Chrac1
sg_0549	GGTGCTCACGGCCAAGGCCA	Chrac1
sg_0550	CGACTTAGCCAGCACTGCAG	Chrac1
sg_0551	CGGCGAAGAACATCTCGCTG	Phf2
sg_0552	TGTGGCTTCCAGGGCATACG	Phf2
sg_0553	AGTGATGTGGAGAACTATGT	Phf2
sg_0554	CCCAGGCTCTCACGTACCCC	Phf2
sg_0555	CCGAACTGCGAGAAAACCCA	Phf2
sg_0556	ACATTGTGAAGAAACTATCG	Phf2
sg_0557	TAGGTCATGGACGAAGAAGC	Phf2
sg_0558	TGTCCTTATTGGGAACACTC	Phf2
sg_0559	GTAGTCTCAACAGGAGATGG	Phf2
sg_0560	TTGGCTTCGAGGTGGGCATG	Phf2
sg_0561	CCAGTGACAATCTCGAAGGG	Apobec2
sg_0562	GTGGTCGAAGTACAGAGTAA	Apobec2
sg_0563	ACGTGGAATACAGTTCCGGG	Apobec2
sg_0564	GGCCAAGCGCAGGCGACGCA	Apobec2
sg_0565	CCCTCAAGTACAATGTCACC	Apobec2
sg_0566	GTGACATTGTACTTGAGGGC	Apobec2
sg_0567	TACCCAGTGACAATCTCGAA	Apobec2
sg_0568	AAAGAAAGCCTCCTCGGCGT	Apobec2
sg_0569	TTTGAGAATCCGGTCAGCGC	Apobec2
sg_0570	TCACCAGAATGAGCAGACGA	Apobec2
sg_0571	GAGCAGGCCGAGCGATACGA	Ywhae
sg_0572	TAGCAGCTTTGTAAGCCACG	Ywhae
sg_0573	GTAGGAAAGGGGACTACCAC	Ywhae
sg_0574	CAAACTCAGCCAGATACCTG	Ywhae
sg_0575	GGCAGCAGAGAACAGCCTCG	Ywhae
sg_0576	GACTCGCCAGTGTTAGCTGC	Ywhae
sg_0577	GAAAGTAGCAGGGATGGACG	Ywhae
sg_0578	ACTATTGTATTGTAGGAAAG	Ywhae
sg_0579	GAACAGAAGGAAGAAAACAA	Ywhae
sg_0580	TTGGAGCCAGAAGAGCATCC	Ywhae
sg_0581	AGAGACCACCCAGTCAACAG	Rbm8a2
sg_0582	GGCGCACGGGATACTTGAAG	Rbm8a2
sg_0583	CCCTAGCCCTGTTTAATCCA	Rbm8a2
sg_0584	ATGCTGCCTTGGATTAAACA	Rbm8a2
sg_0585	GTCCCGAGCACGGATGCAGG	Rbm8a2
sg_0586	CGTGCTGGATCTTCATGAGG	Rbm8a2
sg_0587	AGCAGGACAGCGATGAACCT	Rbm8a2
sg_0588	AAAGCAATGCCAAGTAGATA	Rbm8a2
sg_0589	GAGGAGGCCGAAGACGAAGC	Rbm8a2
sg_0590	TGAAACATACAAAGAGGCTC	Rbm8a2
sg_0591	GCTGGATCTTCACGAGGCGG	Rbm8a
sg_0592	CTGGATCTTCACGAGGCGGG	Rbm8a
sg_0593	GCGGGAGGATTACGACAGTG	Rbm8a
sg_0594	GGATTACGACAGTGTGGAGC	Rbm8a
sg_0595	GAGCAGGACGGCGATGAACC	Rbm8a
sg_0596	TACGACAGTGTGGAGCAGGA	Rbm8a
sg_0597	ACTCACCGGAGCCAAAGCCG	Rbm8a
sg_0598	TAGAAGAGGGGTCCCGAGCG	Rbm8a
sg_0599	GTCCCGAGCGCGGATGCGGG	Rbm8a
sg_0600	GCCATGGATGAGGATGGGGA	Rbm8a
sg_0601	GATGCCTGACCTGCCGAACG	Elp3
sg_0602	TACCCAACCCTGGTTATCCG	Elp3
sg_0603	GACAAGACACCGGATAGAGC	Elp3
sg_0604	GCGATGATATCCACCAGGCG	Elp3
sg_0605	ATGCCTGACCTGCCGAACGT	Elp3
sg_0606	TTCCCTGTGAAACTGATGTG	Elp3
sg_0607	ACCAGTTCCACGGATAACCA	Elp3
sg_0608	CCCCAGGGGCCATACTGTGA	Elp3
sg_0609	TGTTGACTTATGGCTGCACA	Elp3
sg_0610	ATAAAGCATCGTGTAAACTT	Elp3
sg_0611	GAAGCGGAAGACAATCAATG	Nfyb
sg_0612	GCGGAAGACAATCAATGGGG	Nfyb
sg_0613	ATTTCTGCAGACTACATCGG	Nfyb
sg_0614	TCACGTCGGAAGCAAGCGAA	Nfyb
sg_0615	GAGAAGCGGAAGACAATCAA	Nfyb
sg_0616	TATGTGATCCAGCCCCATGA	Nfyb
sg_0617	TGCAGAAATCCCTAGCTGGG	Nfyb
sg_0618	GTAGCTGTCAAAGCCTAGAG	Nfyb
sg_0619	TCTAGGCTTTGACAGCTACG	Nfyb
sg_0620	GCTGTGGCCTTACCATCATG	Nfyb
sg_0621	TGCACGTCTACAATACCGGT	Hcfc2
sg_0622	TCTACAAGAGAGCGTACCTG	Hcfc2
sg_0623	GTCCAAGCCGCGGACAAGGA	Hcfc2
sg_0624	CAAGTGGGATGAAGTGCCGA	Hcfc2
sg_0625	TATTTCTAGAAACTATGTCA	Hcfc2
sg_0626	ATCTCCACTCACAGTCATGG	Hcfc2
sg_0627	TGCCAATGGTGAATGCAGAG	Hcfc2
sg_0628	TCAAGGCCAAGACCAAGAGC	Hcfc2
sg_0629	GGAGGGAAACCAGAAGGAGG	Hcfc2
sg_0630	AGGATGGACCCTCACAGACA	Hcfc2
sg_0631	AGGTGCAGGATACACTGATG	Exosc2
sg_0632	AGAGGTCGGAGACATTGTAG	Exosc2
sg_0633	GCCGGGGGACACGATCACCA	Exosc2
sg_0634	GGGCCATGGGACATACATGG	Exosc2
sg_0635	TCATCCATGAACCTACCTGG	Exosc2
sg_0636	AGGTCGGAGACATTGTAGTG	Exosc2
sg_0637	CAGGTAGGTTCATGGATGAG	Exosc2
sg_0638	AGAGAAGCTCATTGCGTCTG	Exosc2
sg_0639	AGAATCACTGAGGCACCACA	Exosc2
sg_0640	GAGGAGCCTGAAATATGGGA	Exosc2
sg_0641	TCTGCATCATCATCAAACTG	Znhit1
sg_0642	TCCGGAAGCGAAGTTTAAAG	Znhit1
sg_0643	TGGGGCCCTCAGATGCACTC	Znhit1
sg_0644	GCGGATCAACCGACAGCTGG	Znhit1
sg_0645	GCAGAACCTGAGTGCATCTG	Znhit1
sg_0646	CTAGTTCGCTCCCAGGACCC	Znhit1
sg_0647	CAGAACCTGAGTGCATCTGA	Znhit1
sg_0648	ACAGCGGCGGGTGCTGGACA	Znhit1
sg_0649	CCCAGGACCCTGGACAGCGG	Znhit1
sg_0650	GGTAGCCTCTTGCCCAGCTG	Znhit1
sg_0651	ACTGCACATCCCGTACGCTG	Babam2
sg_0652	TGAGGATACTGAAGCTACCC	Babam2
sg_0653	TGAGGCGCGAGCTCTCACGG	Babam2
sg_0654	AGTACTCACGTGCAGCGCAG	Babam2
sg_0655	TACTCACGTGCAGCGCAGAG	Babam2
sg_0656	AAACTGCACATCCCGTACGC	Babam2
sg_0657	GTACAACTTGGGGTACACCT	Babam2
sg_0658	TCGGGGTGACAAGTACAACT	Babam2
sg_0659	CTCCCCATTCATATCAAGCG	Babam2
sg_0660	CAATGAGACATCCTCCTCCG	Babam2
sg_0661	ACCTCTCTTCCTATACCCCG	Cbx7
sg_0662	CGTAGGCCATGACAAGGCGA	Cbx7
sg_0663	GGAAGAGAGGTCCGAAACCC	Cbx7
sg_0664	GCATCCGGAAGAAGCGCGTG	Cbx7
sg_0665	AGGAGAGAGACCGAGCCTCG	Cbx7
sg_0666	ACACAAAGGACTCTTACTTG	Cbx7
sg_0667	GCCTATGGAGCAAGCCCCCG	Cbx7
sg_0668	CATAGGCTCCCAGTCTCCGG	Cbx7
sg_0669	AGGCGAGCAGGTGTTTGCGG	Cbx7
sg_0670	AGAGAGGTCCGAAACCCAGG	Cbx7
sg_0671	ACATCGAACCTCTTGAACGT	Ppp2ca
sg_0672	GGAGTATGGTGATGCGCTCT	Ppp2ca
sg_0673	GAGCGCATCACCATACTCCG	Ppp2ca
sg_0674	TAGATCTTCTGTCTACACGG	Ppp2ca
sg_0675	AGCGCATCACCATACTCCGA	Ppp2ca
sg_0676	CGAGAGCAGACAGATCACAC	Ppp2ca
sg_0677	GGTCAAGAGCCTCTGCGAGA	Ppp2ca
sg_0678	GTCACCATCCATAGACACAC	Ppp2ca
sg_0679	TTTGTCAGCCATACCTCATG	Ppp2ca
sg_0680	CCTGTTTATGGGAGACTATG	Ppp2ca
sg_0681	AGTGGTCGTACTCGTAGCGC	Alkbh7
sg_0682	GCCCACTCACCGCGTCCCAG	Alkbh7
sg_0683	CATGTTGACAGTGTCAAGGT	Alkbh7
sg_0684	GGCGCTACGAGTACGACCAC	Alkbh7
sg_0685	CAGGAAGCCTGGATGCACCA	Alkbh7
sg_0686	CAGGTCCAACACATGTACTG	Alkbh7
sg_0687	AGAGTCTGAGCCGCGCACCC	Alkbh7
sg_0688	CATCCTGCAGCGGGTTCGGG	Alkbh7
sg_0689	GGGAGACAGAGAAATCCTGC	Alkbh7
sg_0690	CATAACACTTGGAGACAACA	Alkbh7
sg_0691	ATAACTACATGTGTAACGTG	Actl6b
sg_0692	TCCATCCCGAGGCACGTGCA	Actl6b
sg_0693	GCACTCCCAGTCCTCAACTA	Actl6b
sg_0694	GACTGGGATGGCTGTAGTGT	Actl6b
sg_0695	AGTCCGAGCTGGGTACGCTG	Actl6b
sg_0696	GTTACACATGTAGTTATGCC	Actl6b
sg_0697	GTTTGCTGTAGGTATGATCC	Actl6b
sg_0698	CTCACAGGAGCCTGTACGGG	Actl6b
sg_0699	GGCCGTCTTGCATAAGAAGA	Actl6b
sg_0700	GAAGAGCTCCCGGCACTGCA	Actl6b
sg_0701	AGGTAGACAAACACATTCGG	Ing4
sg_0702	GGCGCTACTCATATATTCAG	Ing4
sg_0703	ACAGGGCCATACCATCTCAT	Ing4
sg_0704	TAGCAAAGGCAAAAAGAGTG	Ing4
sg_0705	TCATGAGGGACCTAGACCAA	Ing4
sg_0706	TCGGCGGCTGGACACAGACC	Ing4
sg_0707	AGACAGATCCAGGAGGCCTA	Ing4
sg_0708	GGCCATGCAGACCTATGAGA	Ing4
sg_0709	TGGTGACGACAAGGTGCAGC	Ing4
sg_0710	CTCAGATGAAGAAGCCCCCA	Ing4
sg_0711	TATGACTCACCACCGAACGT	Katna1
sg_0712	TCTGCAATGGTCTACTATCA	Katna1
sg_0713	ACTCTGACGTCCAAATACAG	Katna1
sg_0714	TGATGGCACTGGGTATGACA	Katna1
sg_0715	TTAGACCCTTACCAGGACCT	Katna1
sg_0716	GGGAAACTATGACTCTGCAA	Katna1
sg_0717	GAAAAGAAAGAACAGAGTAA	Katna1
sg_0718	TTAAGGGCATTAGGAGACCA	Katna1
sg_0719	GCTCTTCAGAAGTTCCTCGG	Katna1
sg_0720	GGTTTGGCAGGAAATAAATG	Katna1
sg_0721	AGACCTGCAACAAAGTGCGA	Banp
sg_0722	GCGTCGGCAGAACACCATCG	Banp
sg_0723	GGAAGACCCATTGAGCAACA	Banp
sg_0724	GGACTACCTGTTCCACCGTG	Banp
sg_0725	TCGTCTGGTTAATAGAGTAC	Banp
sg_0726	TTGGAATCACGGAATCTGAC	Banp
sg_0727	ATGAGAATAACCCTGAGATG	Banp
sg_0728	CAGCCAGGAAGCCAGAACAT	Banp
sg_0729	TCTGGAAGAGAAGCTAGACC	Banp
sg_0730	CGCCCTCCTGAGCCTACCTG	Banp
sg_0731	GTGGTGGCCGATCTCCGCGC	Tada2b
sg_0732	GCCACAGAGATGTCCAATGG	Tada2b
sg_0733	CGCCGGCCGAGAAGCACTCG	Tada2b
sg_0734	GGCTACCAGCTGGTAGACGG	Tada2b
sg_0735	GCCGAAGCCGAACTGCTCGA	Tada2b
sg_0736	AAGAGCTGCGGCTCAAACTA	Tada2b
sg_0737	CCGCACATACATGTCTACAT	Tada2b
sg_0738	GGCGGACGATTCACACTCTG	Tada2b
sg_0739	TTATGAGATAGAGTATGACC	Tada2b
sg_0740	ACGTTAGCATGTATATCCAT	Tada2b
sg_0741	GCTTCGAATCACAGTGTCCG	Setd4
sg_0742	ACGGCCCCCATGATAACCAG	Setd4
sg_0743	TAGCTGAAAACGCTGTCCAC	Setd4
sg_0744	GGTAAACAGGTCCTGCACTC	Setd4
sg_0745	CTGGTGCACGGTGAACACCA	Setd4
sg_0746	TTAGTCTCAGAAAAGCATGC	Setd4
sg_0747	GCCCTCTCACCTGCACATGT	Setd4
sg_0748	ACACCAGGGCTGTGTACCTG	Setd4
sg_0749	CTTCCGGCTCCAAACACACC	Setd4
sg_0750	ACTCTCACCTGGAAAGCTGG	Setd4
sg_0751	TCATAACTCAGCCTCCAGAG	Trmt2b
sg_0752	GTAGTTCGTACCAATAGGCA	Trmt2b
sg_0753	GATGGCAATCCAAAGACTGT	Trmt2b
sg_0754	TATGAAGCACAACTCAAGGT	Trmt2b
sg_0755	TCAATTCACAGATCGCTCCA	Trmt2b
sg_0756	AAGACTGTGGGCTACTACCT	Trmt2b
sg_0757	GTTCCACTGAAGACTGTCGA	Trmt2b
sg_0758	AAGGACTGTGACAAATCTGG	Trmt2b
sg_0759	AGAAGATCCTCAAAGATGTG	Trmt2b
sg_0760	TGGCTGCACATCAGTCTGAG	Trmt2b
sg_0761	ACTACTACGGATGGAACGTC	Arid4a
sg_0762	ACCTAGTGCACTACTACGGA	Arid4a
sg_0763	GTGACGTCATCATTGCAGCT	Arid4a
sg_0764	AGACTGGTCTATCATCAGGG	Arid4a
sg_0765	GTGAAGGTCAAGTACGGACG	Arid4a
sg_0766	GGACGTGAAGAGTGAGCCCG	Arid4a
sg_0767	GATGCTAGTTGGTATACTGT	Arid4a
sg_0768	CTCAGACACCCTGACGGTGG	Arid4a
sg_0769	TGACGAAGAATGCCCAGCTG	Arid4a
sg_0770	TGAGAGAGACTCAGATGAAG	Arid4a
sg_0771	GATGTGAATATGCAGGACCC	Pygo2
sg_0772	GGAAAGTTCATGTTGCCAGG	Pygo2
sg_0773	ACCGGACTGCCGAGGAACGG	Pygo2
sg_0774	ATTTCGGAGCCCCTAAAGTG	Pygo2
sg_0775	CATGGGACAGCCTCCTAGAG	Pygo2
sg_0776	GGAGGGGGCTGCCGACGAAG	Pygo2
sg_0777	GGCATCACCTGCCCACCAGG	Pygo2
sg_0778	CCGCGCCGCCCAGCACCGGG	Pygo2
sg_0779	TGGGAAGCCCTTGAACCCAC	Pygo2
sg_0780	GGGAAGGGACTTGTGTTGGG	Pygo2
sg_0781	CTTATCAACTTCCTCTCGAG	Esco2
sg_0782	ACTACCTCAATCCACTCGAG	Esco2
sg_0783	CTGGTTTAAATAATGAGCTG	Esco2
sg_0784	CAAGAAGTTAGTACATGCAG	Esco2
sg_0785	ACTTCCTCTCGAGTGGATTG	Esco2
sg_0786	AGATGGGATAGACAGACTCT	Esco2
sg_0787	CCTCAAGTTACACTCCAAGG	Esco2
sg_0788	AAGCCTCAAGTTACACTCCA	Esco2
sg_0789	GAAGAAACTACTGCACCTGA	Esco2
sg_0790	AGTCCCTGAAGGTGCTCCAG	Esco2
sg_0791	TGGACTACGCGGAGAACGAG	Brms1l
sg_0792	GGGGAGCAGTTCCGAAGACG	Brms1l
sg_0793	AGGATATCTGAGACAACGAC	Brms1l
sg_0794	GTGGACTACGCGGAGAACGA	Brms1l
sg_0795	GGAACGACGAGCTTCAGTCA	Brms1l
sg_0796	GAAGATAAGAAGGCTTGAGG	Brms1l
sg_0797	AAACATGCAGATTCGCACAA	Brms1l
sg_0798	GGCTTCTCGACAGCATTGTG	Brms1l
sg_0799	TAAAGAGCGGTTGAGTCAGG	Brms1l
sg_0800	TTTAGATGAGATGTCCAACC	Brms1l
sg_0801	GACACCGCTCGGTTATATGG	Ncoa3
sg_0802	CAAGGAGAAACGATACACGG	Ncoa3
sg_0803	ACGTGCTCCTCCGACGACCG	Ncoa3
sg_0804	GTGGCCATGAACATAAGCTA	Ncoa3
sg_0805	AGCATGAGCAGTCCCCCCCA	Ncoa3
sg_0806	CCTTCTTCCAGCATAGCGCG	Ncoa3
sg_0807	GCAGCCCCAGGCCGACAGTG	Ncoa3
sg_0808	ACACCTACCTGTAGTAAAAG	Ncoa3
sg_0809	CTGGGGCTTAGCTAACTCAA	Ncoa3
sg_0810	TTATCTACTCTGTCCTCACC	Ncoa3
sg_0811	TCATCCAGGAAGATCGTGGA	Katnal2
sg_0812	CTCATCCAGGAAGATCGTGG	Katnal2
sg_0813	ACTTCTGGTGACATATCTTG	Katnal2
sg_0814	GTGGAATGACATTATTGGAC	Katnal2
sg_0815	TGAGCTCCACTCACTCTTCG	Katnal2
sg_0816	AGTTTGTGACAACGTTGACC	Katnal2
sg_0817	GGATGCAGAAATGTTAAAGA	Katnal2
sg_0818	ATATCTTGGCCACTTACTGA	Katnal2
sg_0819	GTTAAGAAGGCCCCGGACCC	Katnal2
sg_0820	AAGCAGCAGTCCTTTCCACG	Katnal2
sg_0821	TGGCTTCAAGATAGTAACGA	Trmt6
sg_0822	TGAGCCGTAACTATGGCCGA	Trmt6
sg_0823	CTAGTGTATCATATCTCATG	Trmt6
sg_0824	TCAAAGCAGTGCAAGTCCAG	Trmt6
sg_0825	GGAACTCGTAAAGACCACTG	Trmt6
sg_0826	TCCCTGCCGTGTACCTGACG	Trmt6
sg_0827	TCAGCGTTTGACGTGAGCAG	Trmt6
sg_0828	GCCATGATGGAACGAATGGG	Trmt6
sg_0829	GATGCCGCAGAAAACAACTC	Trmt6
sg_0830	AGACAAGGGCATTAAAGGAG	Trmt6
sg_0831	GTCGAGGTTCATAGAAATCG	Alkbh6
sg_0832	GAGGTGATGGGCCGTTGAGG	Alkbh6
sg_0833	GGGACATAGTAGATTAGAGG	Alkbh6
sg_0834	CTGACAGTTGGGTAGTACAG	Alkbh6
sg_0835	CGCTCAGGGACCATCCCCCG	Alkbh6
sg_0836	TCCATGGCTTCAACGCTACG	Alkbh6
sg_0837	TCAGGGACATAGTAGATTAG	Alkbh6
sg_0838	GCCATGGAGGGAGTCGCTCA	Alkbh6
sg_0839	GATACTGGTTCACAAGGACA	Alkbh6
sg_0840	TCAATGCCCCAAAGCCAAAG	Alkbh6
sg_0841	GAGATCGACGCCAAATACCA	Ing1
sg_0842	CGAATAACAAGCGGTCCAGG	Ing1
sg_0843	GGAGAACCGCAGCAGACAGG	Ing1
sg_0844	CATCACCTCAGGAACGCCCA	Ing1
sg_0845	GAAGAGTGAGGCCATCACAC	Ing1
sg_0846	TCTTCTCATCGCCTAGCTCC	Ing1
sg_0847	GCAGTGACTCGATTGAGTCC	Ing1
sg_0848	CCAGGACAAGTCGAAGAGTG	Ing1
sg_0849	CAGACGGCACCCAGAAGCGC	Ing1
sg_0850	GCACACCAGGACATCAGTGA	Ing1
sg_0851	TGGAAGTCTGCTCTACAGCG	Brd9
sg_0852	GCCAAGAAGATCCTGCACGC	Brd9
sg_0853	ACGAGAGCACACCTATCCAG	Brd9
sg_0854	GGAACACTGCGACTCAGAGG	Brd9
sg_0855	GAAGGAGAAGCACCTCGATG	Brd9
sg_0856	ACTTGCTAGACAGTGAACTC	Brd9
sg_0857	AGAGGAGCATGTGCTAGCCC	Brd9
sg_0858	AGCTGAGGAACCTGTTCCCG	Brd9
sg_0859	TTCATCGTGCCAAAGTCCAT	Brd9
sg_0860	CGTCGTAGTAGCTGGAGTCG	Brd9
sg_0861	GCTGTGTGACAAATACAACC	Dot1l
sg_0862	AAGGAGCCTATCTCACCGCG	Dot1l
sg_0863	GGGAACGGATCGCCAACACG	Dot1l
sg_0864	AGATGGCTGGCCGGAAACGT	Dot1l
sg_0865	TAGGTTAGCCTTGTACTGCG	Dot1l
sg_0866	TGTTCATGTACCCATAGCTC	Dot1l
sg_0867	TGAGTGGAATGCTAACAGGT	Dot1l
sg_0868	TGGTTCGGTGGCCATCAGTG	Dot1l
sg_0869	AATCTTGGCAGGTGACAACC	Dot1l
sg_0870	TCTTGGCACAGTCCAGCTCA	Dot1l
sg_0871	GCCATCGACCTGATGTACGG	Usp22
sg_0872	GCAGCCATCGACCTGATGTA	Usp22
sg_0873	TTGATCAGTCCACGCAGACC	Usp22
sg_0874	GCTCATAACCCGCCAGGTGC	Usp22
sg_0875	CGTGTGGAGCGGAACTGCCG	Usp22
sg_0876	CTTGGCATGTAACATCAGAC	Usp22
sg_0877	TGGGGCTCTGCATCTCACAG	Usp22
sg_0878	TGGGCTCAAGGGCCAGAATG	Usp22
sg_0879	AGCCAAAGAAGACACAGTAG	Usp22
sg_0880	AAGAGGAGCAGCGCAAGGCT	Usp22
sg_0881	GTCAGGGGACAACGTAGTGA	Pcgf5
sg_0882	CTGCAGGCTGGATAACACGT	Pcgf5
sg_0883	CAGGCTGGATAACACGTTGG	Pcgf5
sg_0884	GAGGCATTCCGTCACTGTCG	Pcgf5
sg_0885	AGAAATACGTACATGTATGG	Pcgf5
sg_0886	ACGAAATAATGGGCAGTCAG	Pcgf5
sg_0887	AAGACAGCAATGATTGTCCA	Pcgf5
sg_0888	GATCAAGCCCACGACAGTGA	Pcgf5
sg_0889	AGCAATGATTGTCCAAGGTG	Pcgf5
sg_0890	CAGATGTAGCAGGTGATGTA	Pcgf5
sg_0891	TCAAACGTCTACCGTTACAG	Mtf2
sg_0892	GCAGACATTACCCTATAGTG	Mtf2
sg_0893	TCTTCTTGTGAATAACACTT	Mtf2
sg_0894	ACTGTAACGGTAGACGTTTG	Mtf2
sg_0895	ATGGTTATATGTGATAAGTG	Mtf2
sg_0896	GGATAGATTGCACCCTGGAG	Mtf2
sg_0897	TCCTCCTGTGCCACCAAATG	Mtf2
sg_0898	AGTGCTGCAAATGTAAGCAG	Mtf2
sg_0899	CCAGCATGTAAATTTGAAGA	Mtf2
sg_0900	CAAATCCTGGGTTCTCTGGA	Mtf2
sg_0901	AAATCGAACACAGGATGTAG	Pcgf6
sg_0902	AATCGAACACAGGATGTAGG	Pcgf6
sg_0903	CCTCGAAGCGGCCTCTCAAG	Pcgf6
sg_0904	GCAAATCGAACACAGGATGT	Pcgf6
sg_0905	TGTAGGGGGTCAGCTCGACA	Pcgf6
sg_0906	ATACTATGTCTTGTAACTGC	Pcgf6
sg_0907	CAAATCGAACACAGGATGTA	Pcgf6
sg_0908	AGGGCGGGCGGAGAGATGGG	Pcgf6
sg_0909	GGCAGCGCCCGCCTGGCCCA	Pcgf6
sg_0910	ACTCCAGACGCAGAGAGAAG	Pcgf6
sg_0911	CTCCCAGACTACGTGAGCGG	Rps6ka4
sg_0912	GGAGAACACTCAGCGAGAGG	Rps6ka4
sg_0913	GGTGCAGCGCGCGAAGACAC	Rps6ka4
sg_0914	TCACTCCCAGACTACGTGAG	Rps6ka4
sg_0915	GCCACAGGCCCAATCCGGAG	Rps6ka4
sg_0916	TCCGCTCAGAGCTGGATGTG	Rps6ka4
sg_0917	TCCCGAAATCATCCGAAGCA	Rps6ka4
sg_0918	AGTGATGGCTGATGTACTGC	Rps6ka4
sg_0919	TGGAACACATCCGCAAGAAG	Rps6ka4
sg_0920	ACAGCTGGGTATCATCTACC	Rps6ka4
sg_0921	GGATCACGTTACCGATGCGT	Zfp532
sg_0922	CGGTAACGTGATCCCTGCGT	Zfp532
sg_0923	GAGTCCCAGAATCTCATCGA	Zfp532
sg_0924	CCTGATCCTAAAGCCGGTCC	Zfp532
sg_0925	ATGATACTCTACTTGTCCAC	Zfp532
sg_0926	TGAGCAGGCAGCGTCCGTGA	Zfp532
sg_0927	AGTTTGTCGAAGTCCTGCTG	Zfp532
sg_0928	GAAGCTCGCCAACAACACAA	Zfp532
sg_0929	GAGGTTTGGTGAGCACTTGG	Zfp532
sg_0930	GCAACATCGACTCCTCCGAG	Zfp532
sg_0931	AGGAGCGAAAGACTTCGCAG	Mbip
sg_0932	GACTTCGCAGAGGACCTCGC	Mbip
sg_0933	CCCAGAAGTAGTTCAGATCA	Mbip
sg_0934	ATTCCTTCAGGTCTAGTCTG	Mbip
sg_0935	CTTGCACACCCTGACAAGAC	Mbip
sg_0936	GAAGTAGTTCAGATCAAGGC	Mbip
sg_0937	AGTGCAGTAAGGAGCAGTGC	Mbip
sg_0938	GCTTAACCTCAGAGATGATG	Mbip
sg_0939	TCATCTTGTAGGTCCTCGGT	Mbip
sg_0940	AGACTTCGCAGAGGACCTCG	Mbip
sg_0941	TAAGGATAAAACGTCCAGTG	Rad54b
sg_0942	GCCCAGACGAGAATCACCAG	Rad54b
sg_0943	TCTTTAGGACCATAAAGTCG	Rad54b
sg_0944	AGTGCCTATTAAACATCCGC	Rad54b
sg_0945	GTCTGGGCGCGGCATAACAA	Rad54b
sg_0946	ATTCTGAACTGGGGTACCTA	Rad54b
sg_0947	AGCTGAACAAGAGGCAAGGG	Rad54b
sg_0948	AGAGTCCAAGGCACAAGAAG	Rad54b
sg_0949	TCTTCTGATGACTTCAACAG	Rad54b
sg_0950	CATAGGGCCCCTGACACTGT	Rad54b
sg_0951	GTGTACCTCAGACGATTCTG	Pdp1
sg_0952	GGTGGCAGTATACTCAAGGA	Pdp1
sg_0953	GGTGATAGTAGAGCCATGCT	Pdp1
sg_0954	ACTGGAACACCCAAAAAATG	Pdp1
sg_0955	AGTTCACAGTTACGGACGAG	Pdp1
sg_0956	TGCTTGTGCCACTGAAGGAT	Pdp1
sg_0957	GGTGTGAGGTAAAATTTCTG	Pdp1
sg_0958	AAAATGCTACCCGAAGCACC	Pdp1
sg_0959	GAACTCATAGACCTCAATAC	Pdp1
sg_0960	GCAACCTGCTTGCAGACCAG	Pdp1
sg_0961	CTTTCGAATCGCAACCACCG	Hp1bp3
sg_0962	CCACGCGGACAAGTTAGGTG	Hp1bp3
sg_0963	GCAGGTCTTAGGCTCGTTCA	Hp1bp3
sg_0964	GTATTACCCTAAGCTCAGAG	Hp1bp3
sg_0965	GGCCCAGAGACAAACCCCCA	Hp1bp3
sg_0966	GTTGCAGAAGGGCTCGGCTC	Hp1bp3
sg_0967	CTGAAGAGAGAGTTAAACAG	Hp1bp3
sg_0968	TAACTGGCAAGGGTGCTTCG	Hp1bp3
sg_0969	GAACAACAACAAGTCTGCTG	Hp1bp3
sg_0970	AGAACCAGATGGAAGTTCAG	Hp1bp3
sg_0971	AGACACAATAGCGCCGGAGT	Kdm5d
sg_0972	CACAATAGCGCCGGAGTCGG	Kdm5d
sg_0973	GGTTGGCTGTCAAACAACTC	Kdm5d
sg_0974	GGCATCTCCATACTCCCTTG	Kdm5d
sg_0975	AAGCAATCTGCAAGGACCGT	Kdm5d
sg_0976	AACTTCATCAATCTGATGCA	Kdm5d
sg_0977	TTTGGAAGTTATAATACGTG	Kdm5d
sg_0978	CCTTCACTACAATAGTTGCA	Kdm5d
sg_0979	AGTACAAGCAGCCCTAGAGG	Kdm5d
sg_0980	CAACAGGAATATGCTGCTTG	Kdm5d
sg_0981	GCTGCACAGACTGTCGAAGG	Kdm5c
sg_0982	TGAGCGTGTTAGGATTCATG	Kdm5c
sg_0983	ATGGATTATGGCCTCAAGTG	Kdm5c
sg_0984	AGACTTACCGAAGGTACTGG	Kdm5c
sg_0985	AGATTCCCAATGTAGAACGG	Kdm5c
sg_0986	TGACAGGAGTATGCTACAAG	Kdm5c
sg_0987	TGAGAAACTGGACCTGAACC	Kdm5c
sg_0988	GAAACTCCATAGCCCTGACA	Kdm5c
sg_0989	GCTCTGCAGAGTATATTCCC	Kdm5c
sg_0990	GTGGTTCCTTCGAAGCCTCA	Kdm5c
sg_0991	AGACTGTATATACTATGAGG	Vcpkmt
sg_0992	GGCAGACTGTATATACTATG	Vcpkmt
sg_0993	CACAACGCAACCCACGCCCC	Vcpkmt
sg_0994	GTATTTGGAAAGGACGATGG	Vcpkmt
sg_0995	GCCCCGTCGCCAGAAAACCC	Vcpkmt
sg_0996	GGGCGTGGGTTGCGTTGTGT	Vcpkmt
sg_0997	ACCCGCACAAAGCTCCACAG	Vcpkmt
sg_0998	TCCCGCCAGCTCTTACCCGA	Vcpkmt
sg_0999	GCTGAGTCGGCGCTCGGTGC	Vcpkmt
sg_1000	GACTGGTTCTGTTCAAGCCA	Vcpkmt
sg_1001	TAAGTTGTTCGGACTGCGAG	Tfb1m
sg_1002	AGGCAACATTAGAAGACAGT	Tfb1m
sg_1003	GGTACTGGGCCATAATGGAA	Tfb1m
sg_1004	TCAAGCCACTTGATAATCAG	Tfb1m
sg_1005	CAACTCCACTGATTATCAAG	Tfb1m
sg_1006	CTGGACTTGAGGCTGACAGG	Tfb1m
sg_1007	CTTAATGATCTCCCGAATGG	Tfb1m
sg_1008	AAGCATCTCACCTGTAACCC	Tfb1m
sg_1009	AGGACACTCGCTTTATCCCA	Tfb1m
sg_1010	GATGGATCTTGTGATTCCCC	Tfb1m
sg_1011	CAAGTTCCAGCCATTCAACG	Mpnd
sg_1012	GCAGGGCAGGAAGTTTACTG	Mpnd
sg_1013	GGGACATCAACAATCAGAGT	Mpnd
sg_1014	CTTGTCCATACGCTTCCCTG	Mpnd
sg_1015	CCTCACCTCCTCCTCAACCG	Mpnd
sg_1016	CTGGCCCTTGTACTTGACAG	Mpnd
sg_1017	GGTGCTATCCATCTACTACC	Mpnd
sg_1018	AGCGCGGGACGGGTAGCGGA	Mpnd
sg_1019	CCCTAGGGGGCGCGCTCACG	Mpnd
sg_1020	GCCTGTAGCTACGGCCGATG	Mpnd
sg_1021	AGAGGCTTACGAGAACGACG	Igf2bp1
sg_1022	ATAGCGCCTACATACTGCGT	Igf2bp1
sg_1023	GCTGGCTCAGTACGGTACAG	Igf2bp1
sg_1024	TCATCGCCCAGTGCTCGTCG	Igf2bp1
sg_1025	GCCACGGGCGACCCTTGCCG	Igf2bp1
sg_1026	GTGCATAGGAAGGAGAATGC	Igf2bp1
sg_1027	GCCCCGGCAAGGGTCGCCCG	Igf2bp1
sg_1028	TCACGCTCTATAACCCTGAG	Igf2bp1
sg_1029	GGTCCTGAGAATGGGCGTCG	Igf2bp1
sg_1030	CGTCGGGCGACTCATTGGCA	Igf2bp1
sg_1031	TGGAAGTTATCATTCCTGAG	Ube2t
sg_1032	GGAGTTAGAAATCGGACCTG	Ube2t
sg_1033	TGGCTGATTTGCGAGCTCGT	Ube2t
sg_1034	TGCCATGAGCAGCTGAATAG	Ube2t
sg_1035	CTGAATAGAGGTCAATACAG	Ube2t
sg_1036	CCTGCCAGCACGTGATGCCC	Ube2t
sg_1037	TGCCAGCACGTGATGCCCGG	Ube2t
sg_1038	GCTAGCCATCGAACCTCCCC	Ube2t
sg_1039	CAAACATTGATTCTAGTGGA	Ube2t
sg_1040	GTACAATGTCAGCCATTAGT	Ube2t
sg_1041	AGAAAGACACGGACACGATG	Alkbh5
sg_1042	AACAAGTACTTCTTCGGCGA	Alkbh5
sg_1043	GTCACGCTCCCCCTGCGCAC	Alkbh5
sg_1044	ATCAACGACTACCAGCCCGG	Alkbh5
sg_1045	GGGACACCACCTCATCGATG	Alkbh5
sg_1046	GAGCACCGCGTCATCCCCGA	Alkbh5
sg_1047	TCCCGGGACAACTACAAGGC	Alkbh5
sg_1048	ATCTCGTCGACGTCGCCCGG	Alkbh5
sg_1049	CGCCGGGTAAGGCTCAGCGG	Alkbh5
sg_1050	GAGGCGCGCAAGGTGAAGAG	Alkbh5
sg_1051	ATACCGTACGTACTTCTCAC	Atf7ip
sg_1052	GGAAAAACTCGCACCCACCG	Atf7ip
sg_1053	GTCCGGGATCAGCTAACCTG	Atf7ip
sg_1054	GAGATGGGCTCACTACAGGT	Atf7ip
sg_1055	AGGCTGAGAGGTCACGGCAA	Atf7ip
sg_1056	AAGATCACAAGTTATACTGG	Atf7ip
sg_1057	AGAGTGCAACAAGAGGCATA	Atf7ip
sg_1058	CAGACTGTGAATCACCGGAG	Atf7ip
sg_1059	AAACACAACGAAGATAGCGG	Atf7ip
sg_1060	TCCAAAAGAAATGTTAGCGA	Atf7ip
sg_1061	GCAATCTTGTCCCATCGACC	Dnajc1
sg_1062	ACTCGCCTGTAGTAGAATAC	Dnajc1
sg_1063	ATTTGCTTCCATGCAAACTG	Dnajc1
sg_1064	GGAAGCAAATCATGCCATTG	Dnajc1
sg_1065	AGTATGGTTAAGTTCCCAGG	Dnajc1
sg_1066	CATGGTAAGGATGAACTGCT	Dnajc1
sg_1067	TTGAGGAGCAAATGGATGAC	Dnajc1
sg_1068	CCAGGCGCGCACTGGCCGCA	Dnajc1
sg_1069	CGCTTACCTGCTGCACCCCG	Dnajc1
sg_1070	GAAGGAAAAAGAAGACGCAC	Dnajc1
sg_1071	AACATCGACGGGCTTGAGAG	Sirt3
sg_1072	CCTGAGGCTCCTCCACGACA	Sirt3
sg_1073	TAGCTGTTACAAAGGTCCCG	Sirt3
sg_1074	TCTGTCGAAGGTCCTTCCCA	Sirt3
sg_1075	TCTATACACAGAACATCGAC	Sirt3
sg_1076	CTGTCGAAGGTCCTTCCCAG	Sirt3
sg_1077	GCTGTAGAGGCCGCTCCCTG	Sirt3
sg_1078	TCACAACGCCAGTACAGACA	Sirt3
sg_1079	ACATTGGGCCTGTAGTGCCC	Sirt3
sg_1080	ATATGGAGTAGGAACCTTGC	Sirt3
sg_1081	TCTGAGGCCAACATTAACAC	Uty
sg_1082	ACAGACATTACAGTCGATCA	Uty
sg_1083	GTATCTCCAAAAGTCATTGG	Uty
sg_1084	ACTGTGAGGACTGATAAAGC	Uty
sg_1085	TCTGCCTCAGAATTCAAAAG	Uty
sg_1086	TGAATCTTGCAACCAACCCC	Uty
sg_1087	GACCGCGAATTACTGTAACA	Uty
sg_1088	TTTACAGACTGACTACTGGA	Uty
sg_1089	CCAACTAAGACAGAAAGCTG	Uty
sg_1090	GCAGAGCTTACCTCCAGGCA	Uty
sg_1091	GAGAGTGCCTAGATCCATCC	Kdm6a
sg_1092	TGTGCTGTACAATTGGACCA	Kdm6a
sg_1093	ATTAGGAAGTCCCTCAACAC	Kdm6a
sg_1094	TAGCATTATCTGCATACCAG	Kdm6a
sg_1095	TATGAGTCTAGTTTAAAGGT	Kdm6a
sg_1096	GGCTATTAAAGCATTTCAGG	Kdm6a
sg_1097	GTGCGGTTATGAGGTAGAGT	Kdm6a
sg_1098	TCCAGCACAGAAACTAATGC	Kdm6a
sg_1099	AGCCTTAACAGCCCTCACAG	Kdm6a
sg_1100	TCAGTATCTCCAGAAGTCCT	Kdm6a
sg_1101	GGCATGCTGAGGTTCCCTTG	Ino80d
sg_1102	AACACCAGCCTACCAATGCA	Ino80d
sg_1103	AAAGACTGACCCGGTAGATG	Ino80d
sg_1104	AGACCCCTTTGCTTTCAACG	Ino80d
sg_1105	AGTAAGGAACCCGAATGCAC	Ino80d
sg_1106	AAAGTACCCCAATTGTACTC	Ino80d
sg_1107	CGGCTTATACAAGACAAGTG	Ino80d
sg_1108	GCTTTATCCCGAAAAAAGAG	Ino80d
sg_1109	GCTGCTGAGAGCGGTTCAGG	Ino80d
sg_1110	CAGGTCAGACGACGACGACA	Ino80d
sg_1111	GCTGACCCTCTGGTAAACAG	Bud23
sg_1112	CTCTGTATCTCGGTCCAAGG	Bud23
sg_1113	GCTGGAGCTGATCACAACCC	Bud23
sg_1114	GCTCGGGCCCCACGGACCTG	Bud23
sg_1115	GCCAGTGAAGCCTGCCCTCG	Bud23
sg_1116	CCTTGGACCGAGATACAGAG	Bud23
sg_1117	CTGCAACGCCAACAAGAAGT	Bud23
sg_1118	GGAGATTATATCTCAGAAGA	Bud23
sg_1119	CAGGGCGTCCCTTTCAGACC	Bud23
sg_1120	GGCGGGGCTCTCACCAGCTC	Bud23
sg_1121	TGTGGTAAGGCCCTATCCAC	Sap130
sg_1122	GGATGCTGGATAGATAAAGT	Sap130
sg_1123	ACCTGCCCGGGAACTTTCGG	Sap130
sg_1124	GTAATCAGGCTGGATCCGAG	Sap130
sg_1125	TCCACTATCCGGCAGTACCC	Sap130
sg_1126	GGGTAATCAGGCTGGATCCG	Sap130
sg_1127	CTTTAGTACTGGCACACCAG	Sap130
sg_1128	GGAAGCTCCAATGTGAAGTG	Sap130
sg_1129	GGAGGCTACTCACCCATCTG	Sap130
sg_1130	GGCTGCTGAATGGATTCCTG	Sap130
sg_1131	GAAGTACAGCGCTTGAAGCA	Usp46
sg_1132	AACATGTTGCAGCAAACAGG	Usp46
sg_1133	GCCGTTCCGGGAGAATGTGT	Usp46
sg_1134	TGTATGCCAACACATTCTCC	Usp46
sg_1135	TCTGTTCCACATCGACAGAG	Usp46
sg_1136	CAATAAGCCAGAACTCACCT	Usp46
sg_1137	ACACATTCTCCCGGAACGGC	Usp46
sg_1138	CCTCCATCACCCACTGTCTG	Usp46
sg_1139	TCTTCTGCGTGGCAATGCTG	Usp46
sg_1140	TCTGCTCTGGAAAAAGACAT	Usp46
sg_1141	GCTGTATATATGCTTACTGG	Dhx9
sg_1142	AGTACCAGATGGAGTAACCA	Dhx9
sg_1143	GAGTGATTGAGGCTTACTCT	Dhx9
sg_1144	GAATATAAGTACACCCAAGT	Dhx9
sg_1145	ATGACTGATTCCTCGAATGC	Dhx9
sg_1146	ATTCAGTTGTGATTATCCGA	Dhx9
sg_1147	GGGTTACCAGCACCAATGGG	Dhx9
sg_1148	TTAGCCAGGATTCGTCCAAG	Dhx9
sg_1149	AACGAGCTCGACTACAAAGG	Dhx9
sg_1150	GCAAATTGCAACCTAATATG	Dhx9
sg_1151	GCACGTAGCACAGATGACCG	Chd7
sg_1152	CGAGTCTGGCCATCCGCCGT	Chd7
sg_1153	GGAGAGGCGTACGTTCCCTG	Chd7
sg_1154	TCGATGACCACACAGCGCCA	Chd7
sg_1155	AGACTCAATGGTGATAGTGT	Chd7
sg_1156	CCGGCGCAGACGCGTAGTCA	Chd7
sg_1157	AGAATCTGTCAATAGCTGCC	Chd7
sg_1158	TGTGGCTGCTGCTCTATCGA	Chd7
sg_1159	TGGGCAGCTATCTGGCACGT	Chd7
sg_1160	ATGGTGTTACCTGGACACCT	Chd7
sg_1161	GTCGGCTAACGGCTATCTGT	Satb2
sg_1162	GGGCGTCTGTCACATAACTG	Satb2
sg_1163	GGCGTCTGTCACATAACTGA	Satb2
sg_1164	AGTGGCATTCAACCGCACAC	Satb2
sg_1165	GAGGTCTGTTGTCGGTGTCG	Satb2
sg_1166	AGAGCACGCTGAGTTCGTCT	Satb2
sg_1167	GCTATGAGGAGACTGTTCGT	Satb2
sg_1168	GCCTCCCGCGGGCTCCCATG	Satb2
sg_1169	AAGACTTGCCTGCGGAGCAA	Satb2
sg_1170	TGTACCATCTCCCAAACTCC	Satb2
sg_1171	GGCCTCCAGGAACTAGCAAC	Eef1akmt4
sg_1172	TACTGGAGAGTAATCCACAC	Eef1akmt4
sg_1173	GACACTACCCACCTAGCACG	Eef1akmt4
sg_1174	ACCGTATCCTCGTGCTAGGT	Eef1akmt4
sg_1175	CCGACTCTGGACCCTACGAG	Eef1akmt4
sg_1176	GGACCAGCGCTACAAAGACG	Eef1akmt4
sg_1177	GAAGTCTCCGAACCACTCGT	Eef1akmt4
sg_1178	GTCCAGTGCTCGAACATCCA	Eef1akmt4
sg_1179	CATCCAGAGTACCCTTCTCG	Eef1akmt4
sg_1180	AGTACCGCCAAGTCCAGTAC	Eef1akmt4
sg_1181	TCACCCGTAGGAGTTATGGA	Phf20
sg_1182	AAGACGCATGTACAGACTCG	Phf20
sg_1183	GAACGAGCGGGAGTACTCCG	Phf20
sg_1184	GAGGGTTTACATGATGAGGA	Phf20
sg_1185	GGTTTCCATTATCTGAACCA	Phf20
sg_1186	GACGTTGAATGTGCCAGCTG	Phf20
sg_1187	AGAATATTGTGGGTAATGCT	Phf20
sg_1188	GGACCACCTCAAAATCATAG	Phf20
sg_1189	ATTAACTTGCCACCCCATTG	Phf20
sg_1190	CCCATTAGTGGACAGCCTGG	Phf20
sg_1191	ACGGTGACGACGAGACAACA	Phc3
sg_1192	TGTATCCCACTCCCAAACCA	Phc3
sg_1193	AAGGCCTGCTGAATTACCTG	Phc3
sg_1194	CACCTGGTGCTATTAACTGG	Phc3
sg_1195	CACCAGTTAATAGCACCAGG	Phc3
sg_1196	TGTATTTCCTCACCTAACAA	Phc3
sg_1197	GAAGAGCTGAAGACACAAGA	Phc3
sg_1198	TTTACCGCAACAGTCTGTGG	Phc3
sg_1199	GGTCGCGATGGGAATTGGAG	Phc3
sg_1200	GCTGGTAGAACTGGACGTCT	Phc3
sg_1201	AAGGTAAAGTGGAATTGCAT	Igf2bp2
sg_1202	AACAAGCCAATCTGATCCCA	Igf2bp2
sg_1203	GATGATGGCACCAACAAACT	Igf2bp2
sg_1204	ATGGCACCAACAAACTGGGT	Igf2bp2
sg_1205	AGGGGTAGCTTACGATGAGA	Igf2bp2
sg_1206	CACCTATATGACAAGAGAAG	Igf2bp2
sg_1207	AGTAGGACCTGTCCCGCCAG	Igf2bp2
sg_1208	CAATCCATGCTACCCCAGAA	Igf2bp2
sg_1209	GCAGGCTTACCTCCCACTGC	Igf2bp2
sg_1210	TGTTCCCGGGCACGATGAGG	Igf2bp2
sg_1211	ACGAGTATACAGCATCGAAG	Prkag2
sg_1212	CAGATACTATAAATCACCCA	Prkag2
sg_1213	GGGACGAGGAAGCATAGATG	Prkag2
sg_1214	CAAAGGAGCATGGTATGTCG	Prkag2
sg_1215	CCACTGAAGCTCATCCGGCG	Prkag2
sg_1216	GCCTCACGGGAGCAGACACA	Prkag2
sg_1217	GCGTTTATATGCGATTCATG	Prkag2
sg_1218	ACGGACTCCGTTGGCTACCA	Prkag2
sg_1219	TCCACATCTCCATCCAGGAG	Prkag2
sg_1220	GGTGGGTGTTGACGGAGAAG	Prkag2
sg_1221	TCAGAATAGGAATAAATCCA	Atr
sg_1222	TCAGGTGATGTAATATCTCG	Atr
sg_1223	TGAAGATGGATTCGTAAAAG	Atr
sg_1224	TTACAACAGGGGATATTGGA	Atr
sg_1225	GACGACAAGAATTGTTACTG	Atr
sg_1226	GGCAGGTTATCTTATAACAA	Atr
sg_1227	TGTGCCAGCTGGGTATGAAT	Atr
sg_1228	TGTGTATGCCGCTCCAGAGA	Atr
sg_1229	TACGGCTCGTGTGTATGCTT	Atr
sg_1230	GGGAATGTTTAGGAGAACTG	Atr
sg_1231	GCACTAAACAGTGATAAGGG	Gm4301
sg_1232	CAGCAACAGCAGCAGAAGCA	Gm4301
sg_1233	GTGGTGGAGGCAACAAGAGA	Gm4301
sg_1234	CAATCTGTGAGGTGACAAGG	Gm4301
sg_1235	CCATGATGGAAGGAACAGGC	Gm4301
sg_1236	TCACCCATGATGGAAGGAAC	Gm4301
sg_1237	GCAGCTATCTGTAGAGGAGC	Gm4301
sg_1238	CAAGGTGGATGTTCATAGGG	Gm4301
sg_1239	CAGCTTTCACCCATGATGGA	Gm4301
sg_1240	ACTGCAGCAGCTATCTGTAG	Gm4301
sg_1241	CAATCTGTGAAGTGACAAGG	Gm4303
sg_1242	TATCGGCCAGCTTTCACCCA	Gm4303
sg_1243	GTGGTGGAGGCACCAAGAGA	Gm4303
sg_1244	TATCAATCTGTGAAGTGACA	Gm4303
sg_1245	CAGCATGACCTATTCATTGG	Gm4303
sg_1246	CCTGATTCCCGGGTGAAGCG	Gm4303
sg_1247	AAGCTGAACAAGATGCAGCA	Gm4303
sg_1248	CCCAGTGCCTCGCTTCACCC	Gm4303
sg_1249	GCTTCCCACCAGTATCCACG	Gm4303
sg_1250	CCTGGCTCTGGAGTATTAAG	Gm4303
sg_1251	CCAGCCTGTTCCTTCCATCA	Gm4312
sg_1252	GGCAACAAGAGATGGACACT	Gm4312
sg_1253	TATCAATCTGTGAGGTGACA	Gm4312
sg_1254	TCCTTGTCTATCAATCTGTG	Gm4312
sg_1255	AAAACCACGTGGATACTGGT	Gm4312
sg_1256	GGCTCTGGAGTATTAAGTGG	Gm4312
sg_1257	GTCTTGACAGGCCTGATTCC	Gm4312
sg_1258	AGCGAGGCACTGGGCCTAAG	Gm4312
sg_1259	ACCTGCACTAAACAGTGATA	Gm4312
sg_1260	CATAGGGCGGCCATCCAAAG	Gm4312
sg_1261	GGATTATTATCAGGATATGA	Gm4307
sg_1262	CCAGCCTGTTCCTTCCACCA	Gm4307
sg_1263	ATCCTGATAATAATCCAGCT	Gm4307
sg_1264	GTCGTGACAGGCCTGATTCC	Gm4307
sg_1265	CTTCAGGGGTCAAAACCACG	Gm4307
sg_1266	TGCAGCAAGGACGTCGTGAC	Gm4307
sg_1267	TATCCTGATAATAATCCAGC	Gm4307
sg_1268	GCTGTGCACTATGATCGCTG	Gm4307
sg_1269	ACCAAGAGATGGACACTTGG	Gm4307
sg_1270	TTCCTGTCAAATCTGCACTT	Gm4307
sg_1271	TTGTCTATCAATCTGTGAGG	Gm21293
sg_1272	ACGAAGTTTAGGGACAGCAC	Gm21293
sg_1273	TATAGGCCAGCTTTCACCCA	Gm21293
sg_1274	CAGCATGACCTGTTCATTGG	Gm21293
sg_1275	CCCAGTGCCTCGATTCACCC	Gm21293
sg_1276	ATCGAGGCACTGGGTCTAAG	Gm21293
sg_1277	ACCAAGAAATGGACACTTGG	Gm21293
sg_1278	CCTGCACAAAGCAAAAATAG	Gm21293
sg_1279	CAAGCTGGATGTTCATAGGG	Gm21293
sg_1280	CCTGATTCCCGGGTGAATCG	Gm21293
sg_1281	GGTGGCATGACAAGAAACCC	Gm4305
sg_1282	ACTTCACAGATTGATAGACA	Gm4305
sg_1283	AAGGCTATGAGAGAGTACAA	Gm4305
sg_1284	TCCCGGGTGAAGCGAGGCAC	Gm4305
sg_1285	TGGCAGCATGACCTATTCAT	Gm4305
sg_1286	GCACTGGGCCTAAGAGGTAT	Gm4305
sg_1287	TTGGAGGCAGCCAGGGAAGC	Gm4305
sg_1288	GAAGCGGGAGAGGCACCAGC	Gm4305
sg_1289	TACAATGGCGCCCCTTTGGA	Gm4305
sg_1290	CCCGGGTGAAGCGAGGCACT	Gm4305
sg_1291	GGCAGCCAGGGAAGCGGGAG	Gm4302
sg_1292	TGACAAGGTGGATGTTCATA	Gm4302
sg_1293	CTCCGAAGTGCAGATTTGAC	Gm4302
sg_1294	CAAAACCACGTGGATACTGG	Gm4302
sg_1295	CGGCCAGCTTTCACCCATGG	Gm4302
sg_1296	CACTTAATACTCCAGAGCCA	Gm4302
sg_1297	TGGTGCCTCTCCCGCTTCCC	Gm4302
sg_1298	GCCTCCAAGTGTCCATCTCT	Gm4302
sg_1299	CCTGCACTAAACAGTGATAA	Gm4302
sg_1300	CCCTGAAGCCTCCAATGAAT	Gm4302
sg_1301	GCACAAAGCAAAAATAGGGG	Gm4340
sg_1302	CCCTGAAGCCTCCAATGAAC	Gm4340
sg_1303	TCCAGCAAAGACGTCATGAC	Gm4340
sg_1304	GCAGCAGCAGCTATCTGCAG	Gm4340
sg_1305	TTCTTGTCAAATCTGCACTT	Gm4340
sg_1306	GCACTGGGTCTAAGAGGTAT	Gm4340
sg_1307	TCCCGGGTGAATCGAGGCAC	Gm4340
sg_1308	TGGCAGCATGACCTGTTCAT	Gm4340
sg_1309	CCCGGGTGAATCGAGGCACT	Gm4340
sg_1310	ACCCAGTGCCTCGATTCACC	Gm4340
sg_1311	TGGATCCCACAGCCTAACCC	4931428L18Rik
sg_1312	CAACCAACCAGACAGAATGA	4931428L18Rik
sg_1313	AAGCTAGGTTAGGAGAGATG	4931428L18Rik
sg_1314	ACTAGAAACAATTATGTCAG	4931428L18Rik
sg_1315	GGCAGTCTGAGAGAAGCGGG	4931428L18Rik
sg_1316	ATGTCTATACAATACTATGA	4931428L18Rik
sg_1317	GCTAAGGACCTAGAAGACAT	4931428L18Rik
sg_1318	ACATCCTGCTCTTACCTCTG	4931428L18Rik
sg_1319	CAGAAAGAGCTAGAAAGGGT	4931428L18Rik
sg_1320	ACACTCATCTTGCTCCAGGG	4931428L18Rik
sg_1321	CAGCACGACCTATTCGACAG	Alyref2
sg_1322	GCTGTGGACTACGATCGCTC	Alyref2
sg_1323	AACCAGCGCCGGGTGAATCG	Alyref2
sg_1324	AGAGCGATCGTAGTCCACAG	Alyref2
sg_1325	CAGCGCCGGGTGAATCGAGG	Alyref2
sg_1326	CAAGCTGCTCGTGTCAAACC	Alyref2
sg_1327	TGACACGAGCAGCTTGGCAC	Alyref2
sg_1328	CGGATGTACACTTTGAACGG	Alyref2
sg_1329	AAGGCTATGAAGCAGTACAA	Alyref2
sg_1330	AGTGGTTTCGGTCTACTGTA	Alyref2
sg_1331	CAGCACGACCTCTTCGACAG	Alyref
sg_1332	GCCGCGCGGGTGAATCGAGG	Alyref
sg_1333	GCCTCGATTCACCCGCGCGG	Alyref
sg_1334	GCCGCCGCGCGGGTGAATCG	Alyref
sg_1335	CTCACTCTGCTGTACGGCGC	Alyref
sg_1336	GCCGCCTCGATTCACCCGCG	Alyref
sg_1337	TGACACTCCGAAGTCCAGGT	Alyref
sg_1338	AAGGCTATGAAACAGTACAA	Alyref
sg_1339	GGCAGGGCCGGCTCCCAGGG	Alyref
sg_1340	CTGAACCGGAGCCAGCGAGG	Alyref
sg_1341	GGGAAGCAGCAGAACGGCTA	Ncoa6
sg_1342	TGAACCATAGGATTCCGACC	Ncoa6
sg_1343	CAATGACTACAAATCAAGGG	Ncoa6
sg_1344	GGACCAACTCCGAATATGCA	Ncoa6
sg_1345	ACCAGTTGGACGATTATCTG	Ncoa6
sg_1346	CTAGGCAAGGAATTTACAGG	Ncoa6
sg_1347	TGTTGCCATGAATTCCCATG	Ncoa6
sg_1348	CACTACCTGACTGAGAAGCA	Ncoa6
sg_1349	GGCAATGTACCTGTCATGGT	Ncoa6
sg_1350	TGTGGGGCAGCAAAGTTAGG	Ncoa6
sg_1351	CCTGACCCGTCTATGATCCG	Ep300
sg_1352	TGTAGTAAGTAGCATCACGG	Ep300
sg_1353	CTGTAGTAAGTAGCATCACG	Ep300
sg_1354	GGAAGAAATGAACACTATCG	Ep300
sg_1355	GGCAGTAGTGGACCAAATCA	Ep300
sg_1356	TCGGTGCTACTAGTAGATGG	Ep300
sg_1357	TGCTCCAGAACCCATTCCTG	Ep300
sg_1358	ACCCATAGGACTAGCACCTA	Ep300
sg_1359	GCAGAGTAGGACAGTGAATG	Ep300
sg_1360	GCAACGAGAGTACTGATGTA	Ep300
sg_1361	TGGTGACCGAGTGACAATGG	Prmt9
sg_1362	CCGTTCTGGATATCGGCACG	Prmt9
sg_1363	GTAACAGAAACTGTCGATGC	Prmt9
sg_1364	ACCGTTCTGGATATCGGCAC	Prmt9
sg_1365	AAGATGAGTGGCATCCCCGG	Prmt9
sg_1366	ATCACAGGCGAGTTCATACA	Prmt9
sg_1367	TAGAATGGGCTTTCGAGATG	Prmt9
sg_1368	CATCCCAAATATAACAGCAC	Prmt9
sg_1369	AGAGCTAAAAGACGACGTGA	Prmt9
sg_1370	TAACATACAAGTCTGCTCCA	Prmt9
sg_1371	GGGTACCGACAACTTGCACG	Phc1
sg_1372	GTGAAGACTGAAGCATGGGT	Phc1
sg_1373	GCTCATCCTGATGCCTAATG	Phc1
sg_1374	TGCCTCCACCGGCTTGACTA	Phc1
sg_1375	GCTGCTGTACCTACTCCCCG	Phc1
sg_1376	ACTGCAGCGGCAACCTAATG	Phc1
sg_1377	TACCTGAGCTAATAAGCGTC	Phc1
sg_1378	GATGAGCTGAGCAGCTGACG	Phc1
sg_1379	ACAGCACATGTGGTAAAGGG	Phc1
sg_1380	CTGGGCCAACTGGAGGTGTG	Phc1
sg_1381	AAACCCCTTAAAGTATATGG	Huwe1
sg_1382	ACTGTTGAATACCAGTACGA	Huwe1
sg_1383	CATGACGTACCATCAATGGG	Huwe1
sg_1384	TGCAAACTACAGCTATACCG	Huwe1
sg_1385	TTAAGGATGTAATCCATGAG	Huwe1
sg_1386	AGAGCTGTGGCAAACTGATG	Huwe1
sg_1387	ATAGTATGACGAAGAGTACA	Huwe1
sg_1388	GATTCTAGTAGCCAAATTGG	Huwe1
sg_1389	TAGGTGCATCCGTTGAAGAG	Huwe1
sg_1390	TGAACTAGATGGTGACACAC	Huwe1
sg_1391	CCAGATGGCGCAGACTACGT	Brpf3
sg_1392	TGTCTGCCGACACCGAGCTG	Brpf3
sg_1393	GGCAGCAGCGACATAGCCAC	Brpf3
sg_1394	TCGCAAGACTGCGTATTGTG	Brpf3
sg_1395	ACCTGTAAGAGGGTATCTGT	Brpf3
sg_1396	GCCATGACCTGGAGCGAGCG	Brpf3
sg_1397	TGCGCAGCATGCGGACACGA	Brpf3
sg_1398	TTGGACTTGGCAGGGAATTG	Brpf3
sg_1399	CCATCCTGCGGCACGCCCGG	Brpf3
sg_1400	GGAATTCATATCCAAGCCAA	Brpf3
sg_1401	CCAGTGCGAAAATGCAGCGT	Phf19
sg_1402	CAGGTGAACTATATCCACCC	Phf19
sg_1403	AAGGCCCAGAGTATATTGAG	Phf19
sg_1404	GTGTAGGCAGTGGTTCCATG	Phf19
sg_1405	ACAGACGGGCTATATTACCT	Phf19
sg_1406	AGCACCCCCATGACAGAACG	Phf19
sg_1407	GCGGGACTCGGATGCGCAGT	Phf19
sg_1408	GTTCCTGAGGCAACAAACTG	Phf19
sg_1409	CCAAGTGTGACGTCTGCATG	Phf19
sg_1410	TGCTGCTGGTTAGTGCGATG	Phf19
sg_1411	CAAGGAGCCCCCCTACAAAG	Mllt1
sg_1412	CTTGCAGCGAAACTCGGTGG	Mllt1
sg_1413	AGCTTCCCTAAACCCAAGCG	Mllt1
sg_1414	GTGGAATTGTGGGTAACATG	Mllt1
sg_1415	TAGGTGATGGTAATGCCCGA	Mllt1
sg_1416	GACTGGATGGTCTTCGTGCG	Mllt1
sg_1417	AGAACAGCAAAGGTGACAAG	Mllt1
sg_1418	CTGCTCTCTGAGTCCTTGCG	Mllt1
sg_1419	GCTGAGCTTCGGTGAGTCCG	Mllt1
sg_1420	GGAGAAGGCCCCAGTGCCCA	Mllt1
sg_1421	GCGAACAAAGGGCAGAACGG	Ubr2
sg_1422	CAGAACGGTGGCAAAGCCGG	Ubr2
sg_1423	TGATTAGCAAACCAACGGAG	Ubr2
sg_1424	GCACTCCATGCATAAAACAC	Ubr2
sg_1425	ACAGGAGAAAGATTCAACCC	Ubr2
sg_1426	CTTGACACAAAATCCTGCGA	Ubr2
sg_1427	ATTGCCTGAAGACTTAGAAG	Ubr2
sg_1428	AAGTCAAAGCCACTTACTAG	Ubr2
sg_1429	GAGCTGCGTCTGAAACGGGA	Ubr2
sg_1430	CCCACAAGGACATGATCAGG	Ubr2
sg_1431	TCATTGCGCGCGGTGCTACG	Oip5
sg_1432	GCACCGCGCGCAATGAAACA	Oip5
sg_1433	ACCGCGACAGGTCCCAGGCG	Oip5
sg_1434	GGAGAAGGCCAGGGCGCCGA	Oip5
sg_1435	CTCTCCGGCTCCAACCACGC	Oip5
sg_1436	AAGGCAGAAATGGCCTCTCA	Oip5
sg_1437	GAATAAAAGGTTGTATGTGC	Oip5
sg_1438	AATTCCTGTGGGACTCCTGT	Oip5
sg_1439	CTGAGTGTCCCACTCCATGG	Oip5
sg_1440	TGACGCCTTCACCTTAGACT	Oip5
sg_1441	AGTAATTGGCAAGCAACTCG	Cul5
sg_1442	GGAGGAGCATATTATAAGTG	Cul5
sg_1443	CCCAGCTCATGCTTGATACG	Cul5
sg_1444	AAATATAAAGAACAGACTCC	Cul5
sg_1445	GGAATGCTGTGTAAATGCGC	Cul5
sg_1446	ATCGGGGTGCGAGAGTCCTA	Cul5
sg_1447	AGGCATATATTGTTGAATGG	Cul5
sg_1448	GAGGAGCATATTATAAGTGC	Cul5
sg_1449	GGAACTACTTACAGTAGTGA	Cul5
sg_1450	TTGAAGAAAACATGGTAGAG	Cul5
sg_1451	GATGAATTGGACTTATGTGT	Cenpc1
sg_1452	TGATGATACCAAGCAAAGAC	Cenpc1
sg_1453	TGATAAGGCTCACCCAATAG	Cenpc1
sg_1454	CAGGCTAATGAAGTTCACCA	Cenpc1
sg_1455	CCAATTCATCAGACGCACCA	Cenpc1
sg_1456	GCGTCCATCTGAGTGGTGGA	Cenpc1
sg_1457	AATAGCAATGTGTCAAACAC	Cenpc1
sg_1458	GCTCTCTGTTGAAGAAAACC	Cenpc1
sg_1459	TCAAGAGGAAAAGTAAATCC	Cenpc1
sg_1460	ATGACACTTCTCGTTCCCAG	Cenpc1
sg_1461	TCACCCCCACGTCTAATGGA	Phf24
sg_1462	CAGCGGTGTAAAGTCATCCC	Phf24
sg_1463	GCAACCATCGTGGAAAACCC	Phf24
sg_1464	TCATCGTCCAGCTTCCGCGT	Phf24
sg_1465	GGCCCTGACTGACGAGCAAG	Phf24
sg_1466	CAGGCCTTCCATTAGACGTG	Phf24
sg_1467	GGAGGTAGCCCATGCGGCGC	Phf24
sg_1468	GGTTCCAAGCAGATATCTGG	Phf24
sg_1469	AGCAGAGGCGAGCGCCCCCG	Phf24
sg_1470	TGGCCCATACAGAGACAGGC	Phf24
sg_1471	TACGGGTCATACGTCATAGG	Virma
sg_1472	ATTATATTACCTTCTACGGG	Virma
sg_1473	GATATGAAGTGGTACCTGCG	Virma
sg_1474	ATGGTCTGGTACTAAGAGGC	Virma
sg_1475	GGGTACGGGTCATCCCGCTC	Virma
sg_1476	TCAGTATTCCGATGAAGGAG	Virma
sg_1477	TAAGGCTATGGGCTGTCGAA	Virma
sg_1478	CGCATGCGTACTCACGCTGG	Virma
sg_1479	ACTTCTGGATCAGACTGTGA	Virma
sg_1480	GTCCTGCAGCCACAAGGCAA	Virma
sg_1481	GGCATCGCTCACCTTGCGGG	Foxp4
sg_1482	GTCACACCCCTGCGTCCCCC	Foxp4
sg_1483	CCCATGTCCATAAAGAGGGT	Foxp4
sg_1484	ACTCCCCATGTCCATAAAGA	Foxp4
sg_1485	CGGTAGGGATGCCTCAGGCA	Foxp4
sg_1486	TTTACTGTCATTGTTCCCCG	Foxp4
sg_1487	TGATGGCACATCTGCACATG	Foxp4
sg_1488	CTTGGGAGGGCTGGCAAACG	Foxp4
sg_1489	TGGAAAACAGCAGCCCAAAG	Foxp4
sg_1490	AGCAAGGCCTGCAGCTGAGG	Foxp4
sg_1491	GGGGTTGTGGAGATAACTGG	Phf21b
sg_1492	CCAAGAAGCCGCTATAGGCA	Phf21b
sg_1493	GGTCACGTACCTTCCAGCAG	Phf21b
sg_1494	GTCACAACGGAACACCTAGA	Phf21b
sg_1495	GTGGCTGAATGATGATAACC	Phf21b
sg_1496	CTCACCCCTGAGCAGTGCCG	Phf21b
sg_1497	CAGAGTCTTTGGCCTAACCT	Phf21b
sg_1498	TCGCTGAGCGCTGCGATCCG	Phf21b
sg_1499	CCCACGGAGGAGCCATCTCA	Phf21b
sg_1500	GTTGACGGTGTTGTTGGCAG	Phf21b
sg_1501	GAAGTGTGAAAAGTGTCACC	Dydc2
sg_1502	TAGGAGTATAACTGTAGCTG	Dydc2
sg_1503	CAGTGACCCAATAGAGTACC	Dydc2
sg_1504	CTTTGGAACCGGCCTGACCC	Dydc2
sg_1505	CAGGTACTCTATTGGGTCAC	Dydc2
sg_1506	AACCGGCCTGACCCAGGCAC	Dydc2
sg_1507	TGGCAGAGGTGGCAAGAGTG	Dydc2
sg_1508	CTGTCATATTACCCTAGAGA	Dydc2
sg_1509	AGGTACTCTATTGGGTCACT	Dydc2
sg_1510	AGCACGTGACAGAAGCGCTG	Dydc2
sg_1511	TGGATCCAATGGGCGAACTC	Dydc1
sg_1512	CTGGGGACATGCCTAACTCA	Dydc1
sg_1513	GAGCATGGAGAGCACGGCTA	Dydc1
sg_1514	ACAGAGAGAAATGATTACGT	Dydc1
sg_1515	TGAGAGAGAATTAGCCATGA	Dydc1
sg_1516	CTTCTGTGAGACCTTGAGTT	Dydc1
sg_1517	GTAGCAGTTGGCATTCCAGT	Dydc1
sg_1518	GATATCTTCAAAAGTGTCTG	Dydc1
sg_1519	CATGATGGAGCAGGAAATGC	Dydc1
sg_1520	GCACAAGGAAAACATGAACA	Dydc1
sg_1521	GCCTTACGACCAGTCCACGT	Chd3
sg_1522	AAGTATGAGCGCATCGATGG	Chd3
sg_1523	GCCAAGCGCCGCCTGATCGA	Chd3
sg_1524	TATGTGACCACATAGAACTT	Chd3
sg_1525	GGAAGTTGACGGCTACGAGA	Chd3
sg_1526	TTCCACATCCTCTAAGCCCC	Chd3
sg_1527	AAGATCTTGCATTGGCGATG	Chd3
sg_1528	ACGGTCCAGCAGTCGAGCGA	Chd3
sg_1529	GACCGAGCTCATTGTTCGAG	Chd3
sg_1530	CAGGTCCAGGCCACAAGAGG	Chd3
sg_1531	GCCCGCATATGCCAAGACGA	Phf13
sg_1532	TTGTAAGAGGCGCCGGACTG	Phf13
sg_1533	CTGGGGAATATCCTGCATGG	Phf13
sg_1534	CCGGCGCCTCTTACAAGTGG	Phf13
sg_1535	ACCTTCGTCTTGGCATATGC	Phf13
sg_1536	GGGCTTAGCTCTCTGCAAGA	Phf13
sg_1537	GCCGGGACCATTGACAGCGA	Phf13
sg_1538	TATTTCAGGAGCTCCCCCTG	Phf13
sg_1539	AGTAGCACAAGAGCCACTTG	Phf13
sg_1540	AGCGACATACCTGTGAAGGA	Phf13
sg_1541	TCCCGAACTCTATTACTGAG	Kat6b
sg_1542	TTGCGTAGATCATTACACGG	Kat6b
sg_1543	AGAAAAGGGGTCGTAAACGC	Kat6b
sg_1544	ATATTGGAATGGGATCGGCA	Kat6b
sg_1545	GGCCAAAAGGAGCGAAGCGA	Kat6b
sg_1546	AGAGTGGTGGCGATGTCATG	Kat6b
sg_1547	GGAAGAGCCATCTCACAATG	Kat6b
sg_1548	TTGGCATTCTGGAAAGTGGT	Kat6b
sg_1549	TGTCGTCCAGAGTTAGCAGT	Kat6b
sg_1550	GAAAAAGGCTGTCATCTGGT	Kat6b
sg_1551	ATATATAACCCAGACGACAC	Msl2
sg_1552	ATTATCCGAGGCCCAACACT	Msl2
sg_1553	ACTACAGATATCAATACCTG	Msl2
sg_1554	AACATTATGGCTAAGAGACT	Msl2
sg_1555	ACCGCAAACACAGCACGAGA	Msl2
sg_1556	CATTATCCGAGGCCCAACAC	Msl2
sg_1557	TATCCGAGGCCCAACACTGG	Msl2
sg_1558	ATGTGTCAAACACAGAGTGA	Msl2
sg_1559	TCTTTGCACCAGCTACATGA	Msl2
sg_1560	ACTGCCAATGGCAATGCTGA	Msl2
sg_1561	GGGGTGTGAACATGAATAGG	Atn1
sg_1562	TCAGTGGGTGCCCCTAGCGG	Atn1
sg_1563	CCCCGCCTGGATACAAACCG	Atn1
sg_1564	ACAACATGTCACCCTCCCTG	Atn1
sg_1565	CGACCCTAGAGATATAGACC	Atn1
sg_1566	CAGACATACTAGTTGGTGGG	Atn1
sg_1567	GGGTGAGGATACGCTCCGGG	Atn1
sg_1568	TTCAATAAGCACTTGGACCG	Atn1
sg_1569	GAGGCTGAGGCATTGTTGAG	Atn1
sg_1570	TATCCAGTAGGCGGCACAGA	Atn1
sg_1571	CAGCCCGGAATATATAGCCC	Hdac10
sg_1572	TGTACTGCTTAGACAGTGCG	Hdac10
sg_1573	ATATCTTCAACGATGACCCC	Hdac10
sg_1574	GAGATGGGCAAAGCACTCAG	Hdac10
sg_1575	GTTGAACACACAGAATCCAT	Hdac10
sg_1576	ACCTCCAATCTGCACAGCGG	Hdac10
sg_1577	CAGAAAGGCAGCCAAATAGT	Hdac10
sg_1578	CAGTCTTCAAACCTCTGACA	Hdac10
sg_1579	ACGCTGCCGCAGGCCATCCA	Hdac10
sg_1580	ACTGTGCCCGGCTGGCAGCG	Hdac10
sg_1581	TGGCCACATCGATATAGTCA	Bard1
sg_1582	ATACAAAGGAAAACTACCAA	Bard1
sg_1583	CTCTTAGGAACAGCTACAGG	Bard1
sg_1584	CTGCAGTCATGGGCACCTGA	Bard1
sg_1585	TCACATCCTCCTAAGCACAC	Bard1
sg_1586	GCGAGTCATTCTGATAGCCA	Bard1
sg_1587	CCATGCTGGATGGACACCGT	Bard1
sg_1588	TCTATTTCACCATTTACCCG	Bard1
sg_1589	ACAACTGTCAGAAGTAGAAG	Bard1
sg_1590	TGAATTGTTCAGCAGAGGTG	Bard1
sg_1591	AGACAGTGTGACGTTCCGTG	Padi4
sg_1592	CCTGCTGGACAAGTCTAACC	Padi4
sg_1593	AGGAGAATATAGATGACCAA	Padi4
sg_1594	CCTGTCAAGCGAGTTATGGT	Padi4
sg_1595	TCCAGTCAAGAAGAGTACCA	Padi4
sg_1596	AGGCTAGGCCAACTCACGTG	Padi4
sg_1597	TCACCAACAGGATGGCGCCA	Padi4
sg_1598	CAGAGGGAAGGAGTACCCAC	Padi4
sg_1599	CACCCCAGTGATGTAGATCA	Padi4
sg_1600	AGTCTGCGTCTGGGAAAGCA	Padi4
sg_1601	CATAGCCGAAATCTAGACCC	Padi3
sg_1602	TCCTCATAGCCCTTCAGGCG	Padi3
sg_1603	AGAATCGAAGACCACCGGCA	Padi3
sg_1604	CACACGTACACCTCTAGGGG	Padi3
sg_1605	GTCATGGTCCTACGGACCCA	Padi3
sg_1606	CGGTGGTCTTCGATTCTCCG	Padi3
sg_1607	GTGACATGAACTGTGCGGAC	Padi3
sg_1608	ATGGGAAGGAGTATCCCTTG	Padi3
sg_1609	AGGCGGTGGTGCTTCAACAA	Padi3
sg_1610	CAGAGAACCGGAACGACCGC	Padi3
sg_1611	GATGTGGACGCAGATCGGGA	Padi2
sg_1612	TGTTTCCAGTACATGAACCG	Padi2
sg_1613	GGCCTGAGAAACTCTCGTCG	Padi2
sg_1614	AAGGTGGAGGTCGTACGTGA	Padi2
sg_1615	CACACGAACACTGACACAGG	Padi2
sg_1616	GAGGACTATTTCATACCCGG	Padi2
sg_1617	TTACCAGGAGTTGCTTAATG	Padi2
sg_1618	AATGGCAAGGAGTACCCGCT	Padi2
sg_1619	AGACACACCCTGGTTGCCCA	Padi2
sg_1620	CACAGAGGCCAGCAGCGACA	Padi2
sg_1621	GCCCTGAGAAACTGGCGTCG	Padi1
sg_1622	GGTCTACGATCCCTCGAGAG	Padi1
sg_1623	TGCAGCGTGACAGATATCCA	Padi1
sg_1624	AGTTAGGTAGAGCACACTGT	Padi1
sg_1625	ACCACAACTCAGCACCATTG	Padi1
sg_1626	GATGTCGACACAGGCCGCAC	Padi1
sg_1627	GTGTTGCCCACCCTCACCGG	Padi1
sg_1628	ACCACAGGGAAGGATTTGTG	Padi1
sg_1629	CTGAAGGTCTTCTGTGCCCG	Padi1
sg_1630	GTTTACCAACAGGATGGCCC	Padi1
sg_1631	GAAGTGCACAGCATCAAACG	Rsrc1
sg_1632	AAGAATGCGAGCGAAGCTGG	Rsrc1
sg_1633	CAGAGACAGACGTAAAGTCC	Rsrc1
sg_1634	ACAGAGACAGACGTAAAGTC	Rsrc1
sg_1635	AGAGGAAAAAGAAACACCGG	Rsrc1
sg_1636	AGAAGTCGCAGTCGTTCCAG	Rsrc1
sg_1637	AAGAAGTCGCAGTCGTTCCA	Rsrc1
sg_1638	AAGAACCCGTAGCAGGTCCA	Rsrc1
sg_1639	GCGTGGACGAGGCCTTGACC	Rsrc1
sg_1640	ACATACAGCCGCAAGAAGGG	Rsrc1
sg_1641	CCACAGGATTACACAGTGCG	Trub2
sg_1642	GAGGCTGCGTCCATGTCCCA	Trub2
sg_1643	AAATCCCAGGTACTCCAACC	Trub2
sg_1644	TCAGTGCTCGCCGTGGGACA	Trub2
sg_1645	ACTCGGGAGGTGCAAAGTGC	Trub2
sg_1646	ACAAACCTGAAGATCGGTGT	Trub2
sg_1647	CAGACCACGTGACCAGAGAG	Trub2
sg_1648	CGAACACGCTGATCAGGAGC	Trub2
sg_1649	TCGCTGTCTATAAACCTCCG	Trub2
sg_1650	AGTCTGTGGGTGGTGAGGGA	Trub2
sg_1651	GCATACTCTGCCAGAAGCGT	Mettl1
sg_1652	CCGCTCACTAGCGCAGTGTG	Mettl1
sg_1653	GATGTTCTGGAATCCGCCCC	Mettl1
sg_1654	GAAGGTGTCGGACTATGTGC	Mettl1
sg_1655	GGAGATTCGGGTGAAGGTGT	Mettl1
sg_1656	GAGCGGTGACAGTGCCACTG	Mettl1
sg_1657	CCTTGCGGAAGAAATTAGGA	Mettl1
sg_1658	TAAGCGGAGCAAAGAACTCT	Mettl1
sg_1659	TATGTCTGCAAACTCCACTT	Mettl1
sg_1660	TTCGCTTAAAGTGTGGGTCC	Mettl1
sg_1661	GCGAAAGCACGTGTAAACAG	Zfp687
sg_1662	TATCACAAGAACTGTAACCC	Zfp687
sg_1663	TGGTAGACCCGAGTGCAGGA	Zfp687
sg_1664	TGGCACGGCACTATGATCGA	Zfp687
sg_1665	ACACTCGGGACACACATGGG	Zfp687
sg_1666	CTGACTGTAGAAGTATCCGG	Zfp687
sg_1667	GAAGGTAAATGGTGCCTCAG	Zfp687
sg_1668	GTGTCCTTCAAGCAGTCTCC	Zfp687
sg_1669	CCAGAACCTTCCCAACCTCG	Zfp687
sg_1670	GGTGCAGACTTGAAGGCCAT	Zfp687
sg_1671	CTTACGGTATCTGTATGGGA	Trmt10c
sg_1672	CCAGAGAACTAATTGAGATG	Trmt10c
sg_1673	CAATTCTAGCTGCTCAGGAG	Trmt10c
sg_1674	TAGGCCATGTCAAAAACCAA	Trmt10c
sg_1675	AGCAGCTAGAATTGGATGGG	Trmt10c
sg_1676	AGATCAACATTGCACTGGGT	Trmt10c
sg_1677	TCGACAGATCAACATTGCAC	Trmt10c
sg_1678	TAAGATTGCAGAAATAAATG	Trmt10c
sg_1679	TAGTTCTCTGGTTGAGGCGA	Trmt10c
sg_1680	CCTGAGCAGCTAGAATTGGA	Trmt10c
sg_1681	ATGGCCTAACGTTAGAAGAG	Phip
sg_1682	ATGATGCAAAGTATAGACGA	Phip
sg_1683	CCAGAGTCTCCAGTTAACTA	Phip
sg_1684	TAGCAATCTTCCATCGTCTG	Phip
sg_1685	GTGGCCAAATCGAAGGTGTA	Phip
sg_1686	AGAGATACCTGTCTTCTACA	Phip
sg_1687	GTCCAGTAGCAAGTATGACA	Phip
sg_1688	AGAATGGGGAGCCAATCCCA	Phip
sg_1689	ATATGGCTACTCGTCCAGCA	Phip
sg_1690	TTACCGTACAAGATCTGCAC	Phip
sg_1691	GGTGTGGTTCGCAAAAGAGA	Mettl21a
sg_1692	CCAGTCCTGACGGATCTGGA	Mettl21a
sg_1693	AGGTGCTCAGGTGACTATCA	Mettl21a
sg_1694	ACAGCCTTAGGTTGGATATG	Mettl21a
sg_1695	GCCTTAGGTTGGATATGGGG	Mettl21a
sg_1696	GTGGTTCGCAAAAGAGAAGG	Mettl21a
sg_1697	TCCAGATCCGTCAGGACTGG	Mettl21a
sg_1698	AGCACCCATCTCCAGATACA	Mettl21a
sg_1699	ACCTCCCCATATCCAACCTA	Mettl21a
sg_1700	TGGAGCTGGGTGCTGGCACA	Mettl21a
sg_1701	AACGAGTATGATCGCCCGAG	Nsun3
sg_1702	CAGGAGCAGCACACAAGTCC	Nsun3
sg_1703	GAAAAGGCCTTGCATCTGAG	Nsun3
sg_1704	AAGATGGCTGAGACAGACGT	Nsun3
sg_1705	TCAGTTCCAGAGCCAGTACT	Nsun3
sg_1706	ATGGCATATTGCCATAGTGA	Nsun3
sg_1707	AATGTGGTAAAGCCCCTTGA	Nsun3
sg_1708	GAAGAGAAGCAGCATTAAGG	Nsun3
sg_1709	ACAGCTATGCAGAGTTGTGT	Nsun3
sg_1710	TCGAAGCTGGCTGTTCTCGT	Nsun3
sg_1711	GCGACCCATCTACTGAACAA	Kansl3
sg_1712	GCTCAGGGTCTCCACGAGGG	Kansl3
sg_1713	GTGCCTCGAACACATGATTG	Kansl3
sg_1714	TCGAGCAGAAAATAGCTTGG	Kansl3
sg_1715	GTATTCTCCTGCTGCCGACG	Kansl3
sg_1716	CAGTAAGCAGAGGAAACCCA	Kansl3
sg_1717	GCAGGACGACTGCCTCGCTC	Kansl3
sg_1718	GGAAGAACATGTCAACAGGT	Kansl3
sg_1719	TGTACCTTGGGCTTGTCTGT	Kansl3
sg_1720	GTGAAAGCACACCAACAGCA	Kansl3
sg_1721	TCACGGCGTTCTGACAATGG	Tet3
sg_1722	TGGCGATCGACTGCCGCCTG	Tet3
sg_1723	AAGGCAGCTAAGCACCTCAG	Tet3
sg_1724	GGTGTGTCTAGGTACTTTAG	Tet3
sg_1725	AGTGCCCCGACTTCCTCGAG	Tet3
sg_1726	TACTGACTGGATGTAATCAC	Tet3
sg_1727	GAACAATCTGCCTAACAGGC	Tet3
sg_1728	GCAGCCGCCGGACCTCTCTG	Tet3
sg_1729	CCCTGCCGATGACAAGCTGG	Tet3
sg_1730	GCCTGGGAGGTGGAATGAGA	Tet3
sg_1731	GCAGCGGCACGATATAGCGC	Trmt1
sg_1732	GCTGTGCAGCACAATCCGCA	Trmt1
sg_1733	AGAGCTTATGCACAGAAATG	Trmt1
sg_1734	ATAGGAAGGTCTACGAGTGC	Trmt1
sg_1735	GGACTCAGAGAAAATAGCTG	Trmt1
sg_1736	ACATCTTGTTCAGCCCAACC	Trmt1
sg_1737	GAACTCGGCCCACAAAGTCC	Trmt1
sg_1738	GCCCTGGTGTTCCAGTGTGT	Trmt1
sg_1739	AGAGCGCCCACCCGCGGACC	Trmt1
sg_1740	GCAGTCCTGGCGGGGAACAG	Trmt1
sg_1741	GTCCCCACTGCACAAGTCCA	Mettl13
sg_1742	CACATCCGATCACAAGCACC	Mettl13
sg_1743	TGGGCCACTTCTCTCGGGAG	Mettl13
sg_1744	AAGACAGATGGTACTTTCGG	Mettl13
sg_1745	AGGAACGCAATGGCAGCCGA	Mettl13
sg_1746	CACTCGGTCTCGCGACCCTG	Mettl13
sg_1747	TCCCCACCCACAGACAGGAA	Mettl13
sg_1748	GAGCTGTGTACTCAGGAGCA	Mettl13
sg_1749	AAGTCCTCAGAAGTATCAGC	Mettl13
sg_1750	CATCCTGTCCACCTGACGCA	Mettl13
sg_1751	ATGATCCAGACCTATAGCAA	Pkn1
sg_1752	GCTCAAGCTGGACAACACAG	Pkn1
sg_1753	ACCTTCCCGAGACCATCCCC	Pkn1
sg_1754	CTGGGACCAGAGCTTTACCC	Pkn1
sg_1755	GCAGGAGCTGCATGCACATG	Pkn1
sg_1756	CTTGGACAACGAGAGGCATG	Pkn1
sg_1757	TAGACTCATCCCTAGTGCTG	Pkn1
sg_1758	GTTGCCTGCCGATCACCCCA	Pkn1
sg_1759	GATGTGGTGGATTCATGGGT	Pkn1
sg_1760	GTGGAGCATGCAGTGGCAGA	Pkn1
sg_1761	GTTGTTGGGGCCTTCGACAG	Elp5
sg_1762	GCTTGACAGAGTGTAACACA	Elp5
sg_1763	GGAAGGGCGTAGTCTCCTGA	Elp5
sg_1764	GGCTTGACAGAGTGTAACAC	Elp5
sg_1765	AGCGAAGAAGAGTTTCGCGA	Elp5
sg_1766	GGGCAATGGTGACTGAGCCA	Elp5
sg_1767	GACACGCACCTGCTCTACTA	Elp5
sg_1768	ACTACGCCCTTCCCACTCCA	Elp5
sg_1769	GAACACCCTTGCTCACACAG	Elp5
sg_1770	AGTTAAGAGGGTCTCTGAAG	Elp5
sg_1771	GGGTAGAATACCTACCGGCG	Fbrsl1
sg_1772	TCAGGCCTACGCACCGGCGA	Fbrsl1
sg_1773	TGTATTGCCAGCCTCATTCG	Fbrsl1
sg_1774	TGGGTAGAATACCTACCGGC	Fbrsl1
sg_1775	TCTGAAGCCACATGAACGGA	Fbrsl1
sg_1776	TGCCAACCTCTAGCTTGTGG	Fbrsl1
sg_1777	ACGAAGGCGCCCAAGGACAG	Fbrsl1
sg_1778	GCTCTCAGCGTAGCAGCTCG	Fbrsl1
sg_1779	AGCAGATCCAGCACTTTCGG	Fbrsl1
sg_1780	GCGCAGCAGTGAGCTCAGCA	Fbrsl1
sg_1781	ACATGGACCTCGCCAAGTCA	Cdyl
sg_1782	CCGAGGTCCTGCCCTTAACG	Cdyl
sg_1783	TCAACCGGCGCCACAACGAG	Cdyl
sg_1784	GTCCCCTGCAATTCAAGACG	Cdyl
sg_1785	GGAAGACAGAATATCTGGTG	Cdyl
sg_1786	GGTGCGGAGCGAGCCAGGAT	Cdyl
sg_1787	GTGGAAAGGCTATGACAGTG	Cdyl
sg_1788	GACCAACTCCAAAGCACTTG	Cdyl
sg_1789	CAGAACCAGCTTGCTGTCGT	Cdyl
sg_1790	GATACAGAGATATTGTCGTC	Cdyl
sg_1791	ATGACGACAGAGTTCGTCGT	Mettl11b
sg_1792	TATTCCAGAACCGCAGTCCA	Mettl11b
sg_1793	GCTCTGACTCACTTACCCAG	Mettl11b
sg_1794	ACATCATATCTCCCTAAGTG	Mettl11b
sg_1795	AGCTCTGACTCACTTACCCA	Mettl11b
sg_1796	GAGCTACTTGCAGGTTAACG	Mettl11b
sg_1797	AGAGGCTTGGATATCTGGGT	Mettl11b
sg_1798	AGTAGCTCTGGGCTTCAAGG	Mettl11b
sg_1799	CCTGCTGGAAAAAATTCCCC	Mettl11b
sg_1800	GTTAACCTGCAAGTAGCTCT	Mettl11b
sg_1801	TGGGCAGATCAAGATTTGGG	Wsb2
sg_1802	TGTGGCAGGTAAGCAGATCC	Wsb2
sg_1803	AATTCGAAGTGTCTTATCCC	Wsb2
sg_1804	ACTGTGGCCAGATTGTGTGG	Wsb2
sg_1805	GGGACCTGAATAAGCACGGT	Wsb2
sg_1806	ATACGAAGCTGTGACAAGCA	Wsb2
sg_1807	CAAGAAACATCAGGCGCCTG	Wsb2
sg_1808	CAGGCGAACCAGGAACCGTC	Wsb2
sg_1809	TAGTTTCCGGATTAGTGTGT	Wsb2
sg_1810	GATCTGAGCTTCACGCCCAG	Wsb2
sg_1811	GAAACCTATAAATAACAACC	Phf11c
sg_1812	GAAGGAGCCATCGTAAGGTG	Phf11c
sg_1813	TGAGCAGCTATATTAGCTGA	Phf11c
sg_1814	AGTATATCACGCTCCAATCA	Phf11c
sg_1815	GAGGACTACGCAGTTCTACA	Phf11c
sg_1816	GGAGAGCCTCTCGGCCACAG	Phf11c
sg_1817	GTACTGGAAAGGATCTGGAG	Phf11c
sg_1818	ACATCCTCCACAACAAGAAG	Phf11c
sg_1819	ATCAGGATTGGTGGAATGTG	Phf11c
sg_1820	GTGCAGGAGGGCCTGATGAG	Phf11c
sg_1821	ACAAAGGAGGCGCCACCGTG	Phf11d
sg_1822	CCATAAATCACACCCCACGG	Phf11d
sg_1823	GAACCATAAATCACACCCCA	Phf11d
sg_1824	TAACAAAGGAGGCGCCACCG	Phf11d
sg_1825	AACAAAGGAGGCGCCACCGT	Phf11d
sg_1826	GAAGAGCCTCATGGTCACAC	Phf11d
sg_1827	AGTATATTTGACTCCACTCG	Phf11d
sg_1828	GTAAAGAAAGAGATCTGGAG	Phf11d
sg_1829	CCAAGCATGAAGAAGAAGAG	Phf11d
sg_1830	GCTGTATTCATCAGGACTGG	Phf11d
sg_1831	GGACTGTAAATCATATCCCA	Phf11a
sg_1832	CTGTAAATCATATCCCATGG	Phf11a
sg_1833	TGAGCAACTATATTCGCTGA	Phf11a
sg_1834	GGTCAAGAACCCACACAACG	Phf11a
sg_1835	ATCAGGACTGGTGGAGTGTG	Phf11a
sg_1836	CATCAACTTGTAGAATTGCG	Phf11a
sg_1837	TGTGCCCTGAAGGCCATGAG	Phf11a
sg_1838	TAAGTGGTAATTCTTGGTGC	Phf11a
sg_1839	TTACCACTTATCCTGTGCCA	Phf11a
sg_1840	GTAAAGAAAGAGATCGGGAG	Phf11a
sg_1841	ACATTAATACAATTCCAAGA	Phf11b
sg_1842	TAATACAATTCCAAGAAGGT	Phf11b
sg_1843	AGACCTTACTGTTTGAGAGT	Phf11b
sg_1844	GGACTGTAAATCACATCCCA	Phf11b
sg_1845	CTGTAAATCACATCCCATGG	Phf11b
sg_1846	ATCAGGACTGGTGGAGAGTG	Phf11b
sg_1847	GCAGCTGTATTCATCAGGAC	Phf11b
sg_1848	TAAAAACAAAGGAGCCACCA	Phf11b
sg_1849	GATCGGGAGAGGAAGAAGAT	Phf11b
sg_1850	AATCTGTAAAGAAAGAGATC	Phf11b
sg_1851	AACTAGTAGGCACATCTGAG	Kansl1l
sg_1852	ATGGCAATGACAAAACAGGA	Kansl1l
sg_1853	GTCATCTGAGCTGCTATCGG	Kansl1l
sg_1854	AGCACACAGACGCCTTACAC	Kansl1l
sg_1855	ATATACCATTAGAAAAAATG	Kansl1l
sg_1856	CAATGACAAAACAGGATGGA	Kansl1l
sg_1857	TAGCAGCTCAGATGACGAGT	Kansl1l
sg_1858	ATTAAGTAACCAGCTACTGG	Kansl1l
sg_1859	AAAGGCTCTTCACTCCTCTG	Kansl1l
sg_1860	CTCGGGAGTCCAGTAAAAAG	Kansl1l
sg_1861	GGTATATCGGAGATCGAGTG	Tet2
sg_1862	AGAAGCACGCTGCCTTAAGG	Tet2
sg_1863	GCTGAGGTAAGCGATGGTTG	Tet2
sg_1864	AAGAAGTGATTGTGACGGTG	Tet2
sg_1865	CTCACAATAATACCCAAGGG	Tet2
sg_1866	GCAAACGGGAAACAAACGCA	Tet2
sg_1867	CAGGACAGATCCGTCATCTG	Tet2
sg_1868	GAAACTAGACCAAAAAGCTA	Tet2
sg_1869	GGAGCTGAGCCAAAAGAGGT	Tet2
sg_1870	TCTGCAGCCTGGATATCTGT	Tet2
sg_1871	TGAGGGGTGGAGAACACCTG	Gfi1b
sg_1872	GCATACTCACGTCCACTCAC	Gfi1b
sg_1873	GACACCCCAACCCCAGGATG	Gfi1b
sg_1874	TAGCGGAGGCGGAAGTCCAA	Gfi1b
sg_1875	CAGGAAGGCGGACTGCATGG	Gfi1b
sg_1876	ACCGCTTCCAAGCCAGACCT	Gfi1b
sg_1877	CACACACTTACCACCAGCCC	Gfi1b
sg_1878	AGACATCACAGGCAAAGGGC	Gfi1b
sg_1879	GGAGGAGGCCAAGGTATCCC	Gfi1b
sg_1880	GGGCTGAGGCCATCTTGGGA	Gfi1b
sg_1881	ACTGTGTCTTGACCCATCGG	Supt20
sg_1882	AGGAGATCCACCAAAATAGG	Supt20
sg_1883	ACTATGGTAAAATACAGCCG	Supt20
sg_1884	TGTGCTGTGAAATAGTTACC	Supt20
sg_1885	TTAGTAGTCAATCTGTACCC	Supt20
sg_1886	AGGGTGTGGGACCGATGAAG	Supt20
sg_1887	TGCACGCTACTGCCACCGAT	Supt20
sg_1888	AAGGCACAGCCAAGTTACAG	Supt20
sg_1889	AGAATGTGAAAAAGAACCCG	Supt20
sg_1890	AAGATGTCACACAGCAGTAG	Supt20
sg_1891	AGATGGACGAGACTCCGACG	Prrc2a
sg_1892	ACTCTCATGACCCGTACCAG	Prrc2a
sg_1893	CAAGAAGGAACCCTCGAAGG	Prrc2a
sg_1894	CCCCGGGAACGCTCAGACAG	Prrc2a
sg_1895	AGTTTGGGGCACCTGACAAG	Prrc2a
sg_1896	GGAATTTCCGACCCTGCAGG	Prrc2a
sg_1897	GATCGTCAAAACCGGCGCCC	Prrc2a
sg_1898	GCCAGTGAGACACGAAGTGA	Prrc2a
sg_1899	GTTGCCAGCTCGAGACATGG	Prrc2a
sg_1900	GTAGCCCAAGCCCTGACTGG	Prrc2a
sg_1901	GTAGCGTGTCACTCCTTCGA	Sirt2
sg_1902	TGTAGCGTGTCACTCCTTCG	Sirt2
sg_1903	CCTCCAGAACATAGACACGC	Sirt2
sg_1904	GACACTTACTGACTGCATGC	Sirt2
sg_1905	GTGTGAGCAGTGTCAGAGTG	Sirt2
sg_1906	TCTGGGTGAATAAATTCCTC	Sirt2
sg_1907	GCGGAAGTCAGGGATACCCG	Sirt2
sg_1908	TTGCCAAGGAGCTCTATCCC	Sirt2
sg_1909	GTACCACCTTCCTTACCCAG	Sirt2
sg_1910	CTGCAGAAAAGAATACACGA	Sirt2
sg_1911	AGGGTCTAATTTAAACTGGG	Smarcd1
sg_1912	GAGGGTCTAATTTAAACTGG	Smarcd1
sg_1913	GAACAAACTCTCGCTCGTGA	Smarcd1
sg_1914	GCCATCGGTCTCCTGGGTAG	Smarcd1
sg_1915	GAAGCGGCTAGATATCCAGG	Smarcd1
sg_1916	CAATCCGGCTAAGTCGGACG	Smarcd1
sg_1917	GGTGGCGTCATATTTGGACA	Smarcd1
sg_1918	GTACCGCTCTCCGATGCCCG	Smarcd1
sg_1919	TGGGACCTCCTGGCTATGGG	Smarcd1
sg_1920	CCAGCAGGTCCAGCAGCAGG	Smarcd1
sg_1921	CCTATCCTGAGGAATATGCG	Kat7
sg_1922	GCAGACATACCATGTGTCGG	Kat7
sg_1923	CCTCTCAGCTGACGAATGCA	Kat7
sg_1924	TGCGATAAATCTCATCACCA	Kat7
sg_1925	AGGCTAAGCCAGAGTTCCCA	Kat7
sg_1926	ATGAGCGAGTCTGTCGAAGA	Kat7
sg_1927	GAAATCGACGTCGCTTGGGA	Kat7
sg_1928	GAAGAAGGTGCATTTCCGGT	Kat7
sg_1929	ACAGACCTATGGGAACACTC	Kat7
sg_1930	CACCAACAGAGAGACAGCTG	Kat7
sg_1931	TAGGCACAGGGACATACACA	Zmym2
sg_1932	AACGCAGGAGTGAGTAACAG	Zmym2
sg_1933	GGTGAGCTGATCCTTTGCGT	Zmym2
sg_1934	TGAGTCCACTTGAGCAACAA	Zmym2
sg_1935	CACATGACATACCATAATGT	Zmym2
sg_1936	AACAGATACCGAATGGCCAA	Zmym2
sg_1937	ATATTGCGAATACTGCCAAG	Zmym2
sg_1938	GGTCTGTGACGTTAGAGATG	Zmym2
sg_1939	CTGGTTGCCGAACACAGTGC	Zmym2
sg_1940	AAAGGTGCAGAAGATGGAGG	Zmym2
sg_1941	ACCATTCAGGCTCAACACGT	Top2a
sg_1942	AATACAAATCCACGTAACTG	Top2a
sg_1943	GAAATGTCCTCTTATCACCA	Top2a
sg_1944	GGTTGGAAGAGACAAATATG	Top2a
sg_1945	CAGAGCTTCCCATCCGAACG	Top2a
sg_1946	ATGTTATCCATCCACGTCTA	Top2a
sg_1947	TACAGGTGAAAAATCACATG	Top2a
sg_1948	GAAGAGATGGCCAATTGTGA	Top2a
sg_1949	AAGTTGATGATCGAAAGGAA	Top2a
sg_1950	ATGCTGCTGATAACAAACAA	Top2a
sg_1951	GATGTCGGAGGCGCAGATGT	Wac
sg_1952	AGAATTATTAAGCTGTAGCG	Wac
sg_1953	GTAGCGGTTGGATGAACCAC	Wac
sg_1954	GGCAGCTTGAGAAATCAGTG	Wac
sg_1955	TTGAACTATGAAGTGCACTG	Wac
sg_1956	AGACAGGGATTACAGAAGAG	Wac
sg_1957	GTCTGTGATCACCACTACTG	Wac
sg_1958	AACAAATACAGTGACAGCAC	Wac
sg_1959	GTCGCACAGAAGTTTCACAG	Wac
sg_1960	TGTGCAGGGAGAGAAGCTGT	Wac
sg_1961	AACTCTGGTCCAAAGAAGCG	Hdac5
sg_1962	AGCAGCACGACCACTTGACG	Hdac5
sg_1963	CGTGCCCTGTACTTACGGTG	Hdac5
sg_1964	ACGTTCGAGGCTAAAACAGA	Hdac5
sg_1965	ACTGAGTGCGGCTCAGAGGT	Hdac5
sg_1966	AGTAAAGCCGTTCTCAGCGA	Hdac5
sg_1967	TGGTTGAGGCCGCCTGGCGT	Hdac5
sg_1968	CTTTCTGTAGAGCCTTCCCG	Hdac5
sg_1969	TGGTCTGCTCGGCAAGTGTG	Hdac5
sg_1970	GGTGCCTGGTACACCTGGAG	Hdac5
sg_1971	CGTGTGTCGCAGCCCGAACC	Kansl1
sg_1972	TGGGAAAGACGCTCTAAGAG	Kansl1
sg_1973	ATATTCCAAGTCAGAAACAT	Kansl1
sg_1974	GGAGCACCGCGACCTGTCAA	Kansl1
sg_1975	CTAGTGGCATAGCCAACCTG	Kansl1
sg_1976	GCTTCTGTAACCTTCGGGCA	Kansl1
sg_1977	ACTTCGTCATCTCTACAAGG	Kansl1
sg_1978	ACTCTGTAATATTACTAACA	Kansl1
sg_1979	CAGAGATAAGATGCCACCAA	Kansl1
sg_1980	ACTGGATCTGACAGACTGCA	Kansl1
sg_1981	GATAAATTGCAGGCATCAAG	Mettl4
sg_1982	CAATTGTGATTGATCCACCA	Mettl4
sg_1983	AGTGACTGACTATAAACAAG	Mettl4
sg_1984	AACTACTTACAGTTAAGAAG	Mettl4
sg_1985	GAAAAACAGGATGGAAGTAG	Mettl4
sg_1986	GTGTCGGGCAATGACGATGA	Mettl4
sg_1987	TGCCATGGAGTATCATACAA	Mettl4
sg_1988	TGAACAGCTGGAACTATGTA	Mettl4
sg_1989	AAAAGAAAGCTGCTTTGTGG	Mettl4
sg_1990	TCCATGTAGACAGAAGAAGT	Mettl4
sg_1991	CAATCTGGGACACAGCACGG	Rnf20
sg_1992	AAACGTTATGATCTGGACCA	Rnf20
sg_1993	GCCCCATAAACCGGGAGATG	Rnf20
sg_1994	ACTGCATGCAGCGATACTCT	Rnf20
sg_1995	TGAGTCACGAGTGTCCGTCT	Rnf20
sg_1996	CATAACGTTTAAGGATGATG	Rnf20
sg_1997	TAGCAGAAATGCTAGATCAG	Rnf20
sg_1998	GCAGTCTCAGTCTAGTACTG	Rnf20
[truncated: 8,382 more rows]

## Sheet: Origin data of CRISPR Pool
			Hepa1-6_NSG				Hepa1-6_WT				Hepa1-6_PD1					MC38_NSG				MC38_WT				MC38_PD1
sgRNA	Gene Symbol	Hepa1-6_Base	Hepa1-6_NSG_1	Hepa1-6_NSG_2	Hepa1-6_NSG_3	Hepa1-6_NSG_4	Hepa1-6_WT_1	Hepa1-6_WT_2	Hepa1-6_WT_3	Hepa1-6_WT_4	Hepa1-6_PD1_1	Hepa1-6_PD1_2	Hepa1-6_PD1_3	Hepa1-6_PD1_4	MC38_base	MC38_NSG_1	MC38_NSG_2	MC38_NSG_3	MC38_NSG_4	MC38_WT1	MC38_WT2	MC38_WT3	MC38_WT4	MC38_PD1_1	MC38_PD1_2	MC38_PD1_3	MC38_PD1_4
sg_9999	mouse_nontargeting_control19	1802	1999	1963	1971	2043	220	233	200	202	513	489	474	485	1364	698	683	677	699	38	38	26	50	822	832	722	769
sg_9998	mouse_nontargeting_control18	1800	985	880	838	844	912	975	782	826	6	5	10	5	1318	0	0	0	0	1614	1593	1537	1555	0	0	0	2
sg_9997	mouse_nontargeting_control17	4568	3000	2928	2838	2859	5990	6150	5638	6269	6011	6151	5669	6065	2199	1260	1194	1123	1245	4157	4189	3718	3988	2894	2837	2684	2758
sg_9996	mouse_nontargeting_control16	2342	1015	1051	964	1046	3289	3191	2855	3118	3688	3502	3133	3570	1154	518	561	414	502	331	307	295	358	1578	1631	1495	1609
sg_9995	mouse_nontargeting_control15	1565	1315	1358	1190	1381	92	118	106	115	14000	13945	12815	13966	1121	2695	2696	2650	2797	42486	42132	38878	41252	724	741	627	698
sg_9994	mouse_nontargeting_control14	1472	1870	1881	1851	1914	2207	2286	2065	2317	387	424	283	407	1387	82	75	66	89	18	10	12	20	17	33	32	37
sg_9993	mouse_nontargeting_control13	1921	1045	1100	1028	995	3648	3691	3420	3607	0	0	0	0	971	5695	5753	5167	5371	807	766	740	798	989	927	885	931
sg_9992	mouse_nontargeting_control12	1907	601	669	565	635	633	598	521	606	4133	4063	3744	3930	1165	26663	26593	24715	26387	7848	7406	7069	7341	2875	2956	2716	2967
sg_9991	mouse_nontargeting_control11	2465	1394	1382	1212	1319	1596	1508	1496	1478	2489	2292	2295	2335	1706	1783	1737	1548	1719	976	899	938	988	8692	8643	8005	8499
sg_9990	mouse_nontargeting_control10	2013	3420	3510	3075	3481	604	631	566	530	2826	3003	2581	2914	1474	2363	2419	2162	2289	14	4	5	2	62	56	57	68
sg_9989	mouse_nontargeting_control9	2793	1242	1240	1172	1267	368	349	340	382	5957	6108	5424	5607	1807	698	783	621	686	3936	3944	3723	3878	0	0	0	0
sg_9988	mouse_nontargeting_control8	3120	1355	1304	1226	1337	1613	1597	1605	1629	5087	5014	4749	5239	2306	7559	7374	6666	7501	4137	4078	3724	4184	1133	1211	1073	1145
sg_9987	mouse_nontargeting_control7	2171	636	683	635	745	155	147	142	136	1309	1316	1197	1331	1240	714	683	624	670	0	1	0	0	0	0	0	0
sg_9986	mouse_nontargeting_control6	3763	1903	1863	1653	1880	1719	1696	1538	1777	10527	10523	9648	10418	1693	3305	3334	3240	3274	1659	1530	1374	1540	1509	1444	1404	1486
sg_9985	mouse_nontargeting_control5	2728	1792	1750	1662	1744	3912	3861	3530	4083	3464	3479	3056	3289	1685	2445	2562	2360	2474	443	432	389	398	2347	2383	2020	2353
sg_9984	mouse_nontargeting_control4	1700	953	901	716	894	1940	1882	1720	1887	3198	3218	2975	3319	1196	1716	1779	1735	1847	581	581	575	634	1391	1347	1248	1407
sg_9983	mouse_nontargeting_control3	2368	1152	1181	1078	1137	1317	1275	1201	1272	1350	1483	1245	1403	1338	5122	4839	4543	5095	1236	1253	1179	1303	0	0	0	0
sg_9982	mouse_nontargeting_control2	3329	7574	7559	6854	7436	2091	1965	1887	1991	1277	1331	1219	1328	2033	2458	2360	2175	2260	1472	1465	1275	1463	1208	1148	969	1180
sg_9981	mouse_nontargeting_control1	3975	1834	1824	1635	1759	3104	3179	2851	3095	1818	1874	1655	1744	2182	3061	2964	2680	2887	779	777	695	684	1420	1427	1280	1534
sg_9980	Tex10	2272	1256	1272	1258	1274	2	1	0	0	0	0	0	0	415	2	0	0	0	0	0	0	0	0	0	0	0
sg_9979	Tex10	3044	160	162	183	169	295	352	301	337	715	673	665	683	240	0	0	0	0	0	0	0	0	0	0	0	0
sg_9978	Tex10	3601	589	600	455	612	1226	1400	1197	1328	0	0	0	0	1075	0	0	0	0	0	0	0	0	4596	4780	4542	4734
sg_9977	Tex10	2394	22	8	10	19	28	18	38	21	0	0	0	0	436	0	0	0	0	0	0	0	0	0	0	0	0
sg_9976	Tex10	3481	122	103	133	101	323	294	252	287	1752	1727	1568	1673	738	0	0	0	0	0	0	0	0	0	0	0	0
sg_9975	Tex10	2565	202	222	215	201	152	180	109	136	0	1	0	0	306	0	0	0	0	251	292	239	257	0	0	0	0
sg_9974	Tex10	1477	0	0	0	0	174	193	157	185	0	0	0	0	326	0	0	0	0	0	0	0	0	0	0	0	0
sg_9973	Tex10	2923	198	151	201	216	419	384	416	365	525	550	449	522	831	12	35	39	19	0	0	0	0	0	0	0	0
sg_9972	Tex10	1464	30	35	24	36	393	387	381	358	0	0	0	0	147	0	0	0	0	4133	3963	3779	4047	0	0	0	0
sg_9971	Tex10	2278	137	142	145	156	0	0	0	0	5	0	2	4	513	0	0	0	0	0	0	0	0	0	0	0	0
sg_9970	Srsf6	646	305	285	300	275	0	0	0	0	0	0	0	0	389	0	0	0	0	22	17	11	36	1720	1680	1539	1672
sg_9969	Srsf6	3457	2132	2244	1973	2049	390	404	365	392	1856	1827	1689	1993	2183	893	920	862	889	14580	14532	13178	14248	814	887	818	813
sg_9968	Srsf6	3110	3412	3309	3240	3434	0	0	0	0	2450	2442	2060	2359	1626	469	447	435	522	0	0	0	0	60	43	53	65
sg_9967	Srsf6	882	385	377	332	387	238	260	254	238	0	0	0	2	987	0	0	0	0	0	0	0	0	0	0	0	0
sg_9966	Srsf6	2308	372	353	271	268	8	5	2	4	562	558	538	610	1148	275	302	279	263	0	0	0	0	69	56	71	59
sg_9965	Srsf6	1502	785	771	689	737	543	520	459	515	1019	934	904	1071	1381	2779	2886	2699	2945	0	0	0	0	0	0	0	0
sg_9964	Srsf6	3006	4771	4841	4425	4797	1863	1855	1783	1859	1910	1942	1766	1921	1382	1269	1315	1147	1313	259	244	245	277	38	41	32	57
sg_9963	Srsf6	3043	433	497	410	486	1518	1547	1369	1510	2981	2968	2681	2920	1627	489	490	387	497	0	0	0	0	577	615	520	532
sg_9962	Srsf6	4071	898	903	848	870	1147	1076	1013	1083	48	63	36	54	1744	0	0	2	1	0	0	0	0	1079	1084	981	1068
sg_9961	Srsf6	5019	317	295	359	292	414	357	353	370	800	757	691	752	3366	624	646	600	610	644	673	600	595	0	0	0	0
sg_9960	Ythdf1	1826	3856	3914	3607	3815	1656	1575	1574	1633	1616	1568	1460	1606	717	4325	4278	3870	4191	1812	1754	1580	1714	596	680	549	639
sg_9959	Ythdf1	3039	1562	1496	1418	1570	5279	5260	4768	5170	1976	1906	1810	1975	1748	14248	14229	13292	13980	5447	5133	4643	5004	963	1005	908	958
sg_9958	Ythdf1	3606	1795	1865	1632	1853	3209	3094	2990	3135	1847	1794	1729	1850	2091	15153	15117	14249	15015	1452	1430	1343	1487	7934	7562	6936	7586
sg_9957	Ythdf1	2275	2698	2760	2348	2640	969	1032	827	924	2825	2946	2697	2798	1194	4006	4019	3575	3983	12156	12048	11070	11536	2190	2263	2070	2123
sg_9956	Ythdf1	3609	2108	2159	1960	2197	5517	5654	5080	5429	8579	8443	7948	8290	1941	10281	10235	9556	10107	4052	4183	3690	3915	2557	2476	2324	2594
sg_9955	Ythdf1	811	1046	985	985	943	2196	2241	1972	2248	439	350	381	366	448	5404	5453	4799	5285	0	0	0	0	0	0	0	0
sg_9954	Ythdf1	5006	6692	6665	6259	6806	2319	2241	2201	2334	7695	7854	7054	7400	2369	2946	2783	2636	2677	1836	1798	1721	1864	7316	7317	6858	7313
sg_9953	Ythdf1	2544	1846	1761	1586	1604	5138	5257	4782	5181	2718	2634	2525	2642	1123	20424	20570	18900	20505	1464	1417	1407	1468	1990	1931	1814	1865
sg_9952	Ythdf1	2220	2397	2310	2083	2224	847	857	702	784	1595	1684	1613	1696	1221	16130	16439	15016	16141	4839	4991	4332	4737	2157	2052	1859	2044
sg_9951	Ythdf1	2924	2293	2367	2057	2308	624	615	528	695	157	175	161	183	1773	3018	3007	2792	3004	5939	5942	5409	5948	478	502	492	549
sg_9950	Cmtr2	1037	668	655	628	671	0	0	0	0	3	2	0	2	480	0	0	0	0	0	0	0	0	2	4	0	1
sg_9949	Cmtr2	1374	596	611	562	621	0	2	0	3	0	0	0	0	577	2069	2119	1971	2108	2532	2571	2390	2544	1150	1138	1064	1067
sg_9948	Cmtr2	2851	297	286	249	272	456	457	431	487	0	0	0	0	1824	860	901	790	818	20	30	20	38	714	682	573	675
sg_9947	Cmtr2	952	816	945	864	889	582	548	424	502	709	793	734	821	487	2550	2430	2409	2580	0	0	0	0	588	554	527	588
sg_9946	Cmtr2	3311	252	257	234	300	1042	950	940	1049	0	0	0	2	1476	1688	1809	1535	1815	553	537	546	532	0	0	0	0
sg_9945	Cmtr2	1899	86	97	81	104	41	44	72	58	43	36	37	31	714	699	671	625	719	20	14	20	13	0	0	0	0
sg_9944	Cmtr2	2133	656	610	557	642	204	220	205	201	515	435	364	362	1341	719	650	635	681	0	0	0	0	0	0	0	0
sg_9943	Cmtr2	3850	693	679	583	675	333	354	364	346	890	895	793	905	2240	1138	1063	982	1098	587	567	431	493	1938	2167	1831	2023
sg_9942	Cmtr2	881	30	20	20	27	148	144	103	135	0	0	0	0	464	0	0	0	0	0	0	0	0	0	0	0	0
sg_9941	Cmtr2	3834	445	472	453	403	906	837	862	863	2118	2089	2012	2030	1979	16154	16449	14849	15905	14508	13899	12986	13909	651	726	660	638
sg_9940	Vrk1	2677	653	668	596	668	51	79	78	64	0	0	0	0	939	511	509	498	506	2605	2575	2368	2578	1228	1313	1175	1208
sg_9939	Vrk1	938	0	0	0	0	0	0	0	0	0	0	0	0	252	1	0	0	0	6603	6232	5592	6165	677	718	733	832
sg_9938	Vrk1	1862	129	141	135	107	134	171	143	165	0	0	0	0	456	104	140	73	107	512	501	502	472	0	0	0	0
sg_9937	Vrk1	1447	25	23	22	14	290	303	295	319	0	0	0	0	733	270	253	213	219	0	0	0	0	0	0	0	0
sg_9936	Vrk1	1678	0	0	0	0	0	0	0	0	892	822	872	880	335	0	0	0	0	0	0	0	0	1298	1336	1189	1285
sg_9935	Vrk1	1338	5	8	13	4	0	0	0	0	0	0	0	0	379	0	0	0	0	0	0	0	0	0	0	0	0
sg_9934	Vrk1	2957	358	372	313	296	0	0	0	0	3	3	2	5	1118	0	0	0	0	945	973	977	972	0	0	0	0
sg_9933	Vrk1	2862	1	2	6	6	410	455	376	465	434	478	424	437	1033	406	384	311	387	1710	1647	1470	1627	432	398	371	467
sg_9932	Vrk1	1449	119	90	85	97	520	506	507	488	0	0	0	0	388	0	0	0	0	0	0	0	0	0	0	0	0
sg_9931	Vrk1	1333	29	17	12	15	0	0	0	0	0	0	0	0	705	2	3	5	5	0	0	0	0	0	0	0	0
sg_9930	Srsf2	2673	186	179	193	221	155	181	168	204	0	0	0	0	765	0	0	0	0	191	218	154	188	0	0	0	0
sg_9929	Srsf2	4322	53	36	51	49	603	605	524	604	445	428	412	509	225	432	387	394	431	0	0	0	0	0	0	0	0
sg_9928	Srsf2	1698	57	57	36	47	0	0	0	0	172	141	117	119	70	580	600	595	618	0	0	0	0	0	0	0	0
sg_9927	Srsf2	1471	0	0	0	0	0	2	0	0	0	0	0	0	49	0	0	0	0	0	0	0	0	0	0	0	0
sg_9926	Srsf2	295	67	76	81	73	0	0	0	0	0	0	0	0	64	251	288	285	295	0	0	0	0	0	0	0	0
sg_9925	Srsf2	1326	0	0	0	0	0	0	0	0	0	0	0	0	66	0	0	0	0	0	0	0	0	0	0	1	1
sg_9924	Srsf2	2384	7	8	15	9	0	0	0	0	0	0	0	0	320	0	0	0	0	0	0	0	0	0	0	0	0
sg_9923	Srsf2	2754	48	62	62	47	548	562	552	557	473	443	418	435	101	0	0	0	0	16	9	16	15	900	1009	851	927
sg_9922	Srsf2	1153	81	79	56	80	0	0	0	0	0	0	0	0	73	0	0	0	0	0	0	0	0	0	0	0	0
sg_9921	Srsf2	3569	0	0	0	0	1	0	0	4	0	0	0	0	149	0	0	0	0	0	0	0	0	1251	1190	1122	1230
sg_9920	Brd7	2390	544	480	501	536	2518	2481	2196	2295	13173	12959	11581	12876	849	553	486	472	576	2932	2853	2508	2792	0	0	0	0
sg_9919	Brd7	2134	976	918	725	925	1051	1029	977	1014	1912	1933	1776	1906	908	2100	2082	1816	2099	0	0	0	0	534	524	475	528
sg_9918	Brd7	1957	371	365	335	408	355	402	372	373	1750	1737	1532	1741	1053	5	0	0	2	10	8	13	11	611	626	547	616
sg_9917	Brd7	2217	367	364	355	358	440	515	468	538	1071	1052	850	999	770	1663	1637	1488	1511	879	987	795	868	1220	1257	1166	1228
sg_9916	Brd7	1193	305	264	281	298	0	0	0	1	386	487	384	463	505	693	739	708	746	0	0	0	0	0	0	0	0
sg_9915	Brd7	1432	0	0	0	0	469	471	447	453	7079	7076	6515	7039	909	551	499	486	480	2780	2676	2319	2536	1137	1050	941	1016
sg_9914	Brd7	1334	400	415	346	386	793	766	694	776	0	0	0	0	1136	1120	1099	1054	1041	534	576	530	563	0	0	0	0
sg_9913	Brd7	1393	408	405	344	441	3594	3736	3291	3566	1881	1861	1713	1857	823	0	0	0	0	1	0	0	0	2	0	0	0
sg_9912	Brd7	3378	1797	1837	1618	1732	1393	1312	1101	1348	982	945	851	944	1734	526	532	517	523	1101	1028	1001	1021	0	0	0	0
sg_9911	Brd7	1593	1024	998	930	993	49	46	64	63	262	245	207	229	747	1608	1622	1488	1581	0	0	0	0	1218	1174	1024	1153
sg_9910	Asf1a	3135	5803	5967	5463	5811	4299	4278	3928	4268	5102	4843	4633	4844	1182	2091	2133	1955	1999	6569	6605	5976	6415	5360	5425	4969	5322
sg_9909	Asf1a	1796	1941	2079	2009	2155	1212	1167	1035	1075	874	870	825	790	1038	642	640	598	573	5366	5233	4971	5197	1091	1101	1003	1155
sg_9908	Asf1a	2159	1594	1614	1393	1475	1062	1035	1017	1070	1290	1379	1135	1268	1562	7961	7827	7144	7709	957	939	831	1029	5873	5967	5336	5810
sg_9907	Asf1a	3855	4494	4455	4195	4563	1550	1703	1532	1633	7049	7182	6578	6876	2390	10722	10856	9696	10439	14506	14294	13079	14050	2562	2552	2177	2522
sg_9906	Asf1a	1369	909	877	766	882	583	568	595	525	978	992	862	1008	729	554	594	513	570	0	0	0	0	1357	1407	1234	1358
sg_9905	Asf1a	2053	1081	1203	1079	1181	2538	2569	2434	2571	1343	1327	1186	1293	1179	307	292	237	278	1129	1205	1150	1181	44	27	51	39
sg_9904	Asf1a	2775	2275	2170	1865	2119	2255	2407	2117	2313	4668	4541	4243	4600	1434	1635	1600	1563	1599	903	867	738	825	2048	2116	1968	2119
sg_9903	Asf1a	644	1602	1548	1483	1608	2248	2133	2085	2139	1918	1827	1688	1809	498	2367	2394	2242	2336	0	0	0	0	637	600	550	594
sg_9902	Asf1a	3458	1325	1369	1182	1393	3402	3304	3079	3325	1172	1209	1070	1178	2076	7664	7720	6955	7489	5500	5237	4911	5352	3153	3019	2814	3132
sg_9901	Asf1a	2176	1871	1867	1771	1806	3687	3625	3298	3488	424	436	424	433	1331	595	583	550	600	3022	3048	2746	2869	805	758	748	821
sg_9900	Asf1b	2540	250	214	223	250	2377	2433	2184	2318	1848	1898	1772	1979	1090	2150	2058	2003	2020	778	886	880	965	1	0	0	0
sg_9899	Asf1b	2930	2932	2969	2479	2764	4839	4902	4611	4730	1164	1078	967	1033	1118	3497	3412	3117	3363	4703	4530	4134	4420	926	993	892	1009
sg_9898	Asf1b	3048	4017	3863	3466	3876	3124	2945	2971	2970	8855	8865	7983	8698	1168	4628	4616	4269	4553	2635	2497	2402	2608	1414	1410	1368	1373
sg_9897	Asf1b	3471	3394	3318	3147	3365	1690	1702	1573	1698	1483	1526	1297	1458	1508	2234	2153	2186	2177	1926	2018	1857	1962	8248	8325	7791	8262
sg_9896	Asf1b	2344	483	548	490	518	1269	1216	1231	1246	1304	1230	1113	1325	1113	2282	2239	2061	2250	2553	2604	2380	2511	3307	3353	3110	3196
sg_9895	Asf1b	3043	1971	2083	1880	1997	2068	2257	2065	2224	6613	6961	6298	6926	1472	3310	3217	2879	3249	12136	12272	11252	12105	1175	1171	1155	1219
sg_9894	Asf1b	1874	2317	2277	2092	2375	408	431	422	451	700	780	693	786	951	995	999	885	981	3572	3610	3238	3557	919	898	838	892
sg_9893	Asf1b	2648	4502	4322	4092	4343	1037	1024	954	967	553	536	443	520	1380	1179	1024	1015	1098	3822	3631	3334	3611	110	124	77	149
sg_9892	Asf1b	2664	3460	3510	3145	3402	1020	1008	947	998	168	165	135	144	1303	2965	3031	2869	2939	14521	14267	13188	14213	99	71	130	97
sg_9891	Asf1b	1574	443	461	441	467	1040	1009	952	1079	2356	2383	2139	2235	620	0	0	0	0	0	3	2	2	1	0	0	1
sg_9890	Anp32e	3156	3380	3271	3064	3364	4777	4829	4418	4806	2305	2356	2177	2339	1858	420	409	411	388	1604	1688	1477	1537	1861	2030	1776	1848
sg_9889	Anp32e	2644	1289	1296	1183	1253	912	889	802	857	4659	4463	4062	4467	1075	1956	1886	1730	1754	2106	2170	1857	2172	2798	2718	2504	2759
sg_9888	Anp32e	2411	4636	4739	4198	4541	2298	2408	2162	2273	1445	1480	1351	1436	1776	2412	2404	2162	2202	6739	6797	6301	6733	1483	1433	1363	1355
sg_9887	Anp32e	1925	1413	1440	1266	1450	2096	2163	2013	2019	1857	1807	1757	1833	1040	698	727	706	672	2679	2648	2456	2527	667	651	598	662
sg_9886	Anp32e	1941	413	445	453	458	1546	1416	1332	1458	2791	2685	2412	2660	859	3361	3219	3052	3260	3808	3695	3619	3736	1167	1241	1213	1237
sg_9885	Anp32e	2207	2024	1944	1866	1856	517	522	472	483	773	702	734	695	1061	3414	3216	2932	3119	1195	1178	1140	1184	967	985	966	1052
sg_9884	Anp32e	1297	546	564	541	550	1277	1174	1014	1292	0	0	0	0	1012	0	0	0	0	1704	1764	1628	1772	0	0	0	0
sg_9883	Anp32e	666	95	61	124	75	1448	1386	1252	1417	3091	2984	2655	2868	476	994	1024	836	982	2	0	0	0	1	0	0	0
sg_9882	Anp32e	1271	812	746	688	728	656	588	587	635	1591	1719	1506	1720	649	25	24	21	29	0	0	0	0	628	713	636	672
sg_9881	Anp32e	1793	1363	1399	1243	1316	4256	4268	3822	4277	302	269	260	311	999	0	0	0	0	0	0	0	0	2186	2121	1879	1977
sg_9880	Leo1	2584	5600	5589	5366	5657	2369	2453	2174	2348	1396	1462	1290	1400	971	498	508	415	515	1072	981	929	926	715	780	685	750
sg_9879	Leo1	3394	2103	2168	1936	2055	1111	1123	1065	1177	3424	3438	3138	3231	903	975	993	837	947	0	0	0	0	0	0	0	0
sg_9878	Leo1	1619	85	84	94	83	0	0	0	0	0	0	0	0	282	159	152	128	129	0	0	0	0	0	0	0	0
sg_9877	Leo1	2022	763	766	778	741	300	276	224	263	17	10	15	9	1155	100	111	95	109	39	43	42	45	1312	1330	1197	1326
sg_9876	Leo1	3494	1602	1600	1449	1585	1607	1692	1554	1644	3705	3993	3434	3828	912	0	0	0	0	52	56	34	66	1514	1487	1340	1516
sg_9875	Leo1	1277	406	435	355	426	2	0	1	0	34	33	24	27	539	243	267	239	253	0	0	0	0	0	0	0	0
sg_9874	Leo1	4749	1477	1373	1345	1402	2290	2346	1995	2148	2958	2969	2661	2851	1960	1996	2099	1989	2195	2223	2307	2121	2255	1257	1292	1097	1271
sg_9873	Leo1	2845	1352	1362	1229	1314	808	843	771	812	1334	1385	1203	1343	1478	164	168	177	188	5649	5631	5305	5567	0	0	0	0
sg_9872	Leo1	2060	277	268	292	266	618	619	569	628	3520	3544	3318	3591	972	8	17	29	14	2797	2684	2493	2598	1067	1118	1043	1116
sg_9871	Leo1	1699	1042	981	926	950	111	109	105	116	1504	1445	1367	1441	462	282	294	292	331	893	808	743	856	0	0	0	0
sg_9870	Mcrs1	1526	0	0	0	0	0	0	0	0	0	0	0	0	605	0	0	0	0	0	0	0	0	0	0	0	0
sg_9869	Mcrs1	4947	159	153	122	145	0	0	0	0	0	0	0	0	1153	0	0	0	0	0	0	0	0	0	0	0	0
sg_9868	Mcrs1	4990	2581	2396	2363	2459	2139	2005	1840	2026	5117	5120	4556	4900	2545	1015	965	833	892	2998	2883	2644	2884	25	15	16	14
sg_9867	Mcrs1	1725	1018	956	953	1066	228	228	197	250	886	913	783	826	557	832	810	706	710	570	541	537	498	5	5	11	9
sg_9866	Mcrs1	1923	650	666	554	666	920	886	817	887	416	439	440	479	553	0	0	2	0	0	0	0	0	563	595	563	622
sg_9865	Mcrs1	2855	35	41	26	43	0	0	0	0	17	24	14	20	488	1005	1038	961	1073	0	0	0	0	0	0	0	0
sg_9864	Mcrs1	1168	125	135	135	129	168	181	168	167	0	0	0	0	504	57	40	41	44	0	0	0	0	0	0	0	0
sg_9863	Mcrs1	2083	106	106	121	139	1	0	0	0	0	0	0	0	235	115	140	78	113	151	139	124	176	0	0	0	0
sg_9862	Mcrs1	4556	2538	2508	2429	2657	795	780	686	730	1414	1372	1294	1289	1518	3482	3380	3106	3389	1385	1395	1309	1292	1913	2105	1776	1966
sg_9861	Mcrs1	4090	1488	1600	1472	1506	1652	1632	1618	1828	1547	1558	1368	1457	1653	1208	1203	1085	1191	982	828	848	866	62	61	57	56
sg_9860	Rcc1	3743	85	56	96	72	1365	1380	1310	1428	0	0	0	0	211	0	0	0	0	305	282	235	242	413	473	391	435
sg_9859	Rcc1	1475	168	163	151	170	0	0	0	0	0	0	0	0	126	0	0	0	0	0	0	0	0	0	0	0	0
sg_9858	Rcc1	2594	0	0	0	0	0	0	0	0	0	0	0	0	99	0	0	0	0	0	0	0	0	0	0	0	0
sg_9857	Rcc1	538	23	29	10	19	0	0	0	0	0	0	0	0	7	0	0	0	0	0	0	0	0	0	0	0	0
sg_9856	Rcc1	1058	0	0	0	0	0	0	0	0	0	0	0	0	54	0	0	0	0	0	0	0	0	0	0	0	0
sg_9855	Rcc1	2286	429	383	381	394	968	932	841	960	423	460	402	429	1056	2134	2170	1994	2035	1537	1514	1439	1474	2337	2342	2228	2313
sg_9854	Rcc1	3311	250	325	272	241	0	0	0	0	887	913	803	885	130	0	0	0	0	0	0	0	0	0	0	0	0
sg_9853	Rcc1	2888	0	0	0	0	0	0	0	0	0	0	0	0	44	0	0	0	0	0	0	0	0	0	0	0	0
sg_9852	Rcc1	3362	0	0	0	0	0	0	0	0	0	0	0	0	387	0	0	0	0	0	0	0	0	0	0	0	0
sg_9851	Rcc1	2059	0	0	0	0	0	0	0	0	0	0	0	0	97	0	0	0	0	0	0	0	0	0	0	0	0
sg_9850	Kdm2b	2129	1815	1763	1628	1702	2317	2149	2145	2192	4194	4178	3845	4153	972	720	765	666	705	1983	1951	1932	1938	5190	5257	4722	4988
sg_9849	Kdm2b	4870	1617	1597	1516	1656	4132	4076	3775	3906	1080	1047	1021	1078	1921	6991	7133	6348	6918	0	0	0	0	43	44	32	50
sg_9848	Kdm2b	1633	726	664	593	703	569	530	490	463	4860	4738	4507	4774	840	3620	3695	3371	3656	812	767	666	740	0	0	0	0
sg_9847	Kdm2b	2833	1746	1753	1624	1606	655	660	566	705	528	473	427	518	2000	283	352	252	277	10	11	7	10	868	894	847	908
sg_9846	Kdm2b	2722	3192	3210	3021	3126	3738	3800	3462	3887	3140	3163	2885	3093	2147	2435	2507	2237	2426	885	939	829	824	19	24	24	33
sg_9845	Kdm2b	1780	2945	3006	2854	3009	2053	2089	1739	1886	1555	1489	1439	1479	690	11610	11588	10649	11304	1527	1493	1430	1524	3282	3195	2798	3157
sg_9844	Kdm2b	1621	1576	1522	1487	1521	1123	1086	1005	1054	2896	2835	2662	2876	869	78	68	64	62	685	657	651	669	1795	1766	1642	1818
sg_9843	Kdm2b	1860	2872	2900	2565	2929	1776	1782	1624	1702	11	15	14	21	1138	1157	1169	993	1039	1420	1407	1308	1389	1145	1140	1029	1112
sg_9842	Kdm2b	872	1328	1372	1254	1400	170	168	165	169	3507	3464	3245	3445	470	37303	37112	34144	36453	1159	1223	1087	1133	652	709	585	567
sg_9841	Kdm2b	1384	493	487	482	483	1070	1094	895	1019	0	0	0	0	566	1521	1327	1442	1370	17	13	6	6	2002	2019	1909	2124
sg_9840	Prkag1	2015	1329	1284	1165	1169	633	648	587	608	434	422	421	456	790	538	531	403	540	150	184	138	162	1379	1389	1291	1398
sg_9839	Prkag1	751	181	208	139	185	547	541	499	531	1527	1514	1384	1438	515	0	0	0	0	64	49	43	69	403	467	376	459
sg_9838	Prkag1	905	370	344	357	383	464	430	416	433	1068	1009	960	952	488	306	303	235	244	0	0	0	0	31	32	21	21
sg_9837	Prkag1	1521	188	160	195	149	430	391	331	376	0	0	0	0	1412	9	5	10	5	2	0	1	2	42	44	23	31
sg_9836	Prkag1	591	1373	1299	1288	1336	0	0	0	0	651	685	681	692	376	0	0	0	0	0	0	0	0	55	44	32	41
sg_9835	Prkag1	2282	747	712	707	678	1091	1036	968	1144	1010	995	909	1048	692	1247	1228	984	1128	0	0	0	0	52	54	41	46
sg_9834	Prkag1	2552	1553	1496	1310	1522	781	803	695	763	6836	6955	6335	6804	1107	5216	5182	4751	5006	37	34	45	40	0	0	0	0
sg_9833	Prkag1	1733	1228	1231	1243	1287	1404	1470	1418	1433	877	901	816	918	746	770	757	711	820	156	167	179	157	3398	3193	3219	3290
sg_9832	Prkag1	1499	669	670	653	642	2231	2230	2146	2256	1760	1753	1588	1754	890	234	231	217	238	0	0	0	0	0	0	0	0
sg_9831	Prkag1	1805	2216	2277	2131	2383	62	58	49	53	92	108	118	129	993	2071	2108	1873	2002	146	159	135	146	0	0	0	0
sg_9830	Atat1	2974	1902	1733	1733	1815	869	901	856	952	5196	5223	4746	4985	1604	341	315	284	314	4122	4144	3768	4164	2	8	2	5
sg_9829	Atat1	2722	2855	2791	2576	2790	1131	1125	1049	1168	1455	1470	1286	1442	1304	1486	1411	1264	1468	6	6	2	6	807	792	691	754
sg_9828	Atat1	1732	191	165	147	178	1156	1278	1151	1219	2596	2573	2319	2495	1046	596	603	542	601	5235	5112	4772	5082	94	125	84	96
sg_9827	Atat1	2000	1725	1724	1606	1767	1057	1124	971	1057	4399	4280	3971	4210	719	331	290	328	315	166	177	181	187	3106	3079	2920	3076
sg_9826	Atat1	650	284	291	284	295	1156	1153	1079	1188	1434	1452	1290	1456	440	311	344	236	279	0	1	0	0	0	0	0	0
sg_9825	Atat1	3413	7057	7115	6292	6928	778	726	726	787	6026	5978	5741	5959	1507	1573	1691	1458	1701	3045	3009	2816	3006	3872	3962	3583	3900
sg_9824	Atat1	2701	1099	1214	957	1174	1479	1661	1490	1486	10736	10795	10247	11052	1464	1380	1297	1234	1351	2525	2281	2131	2441	2540	2475	2252	2332
sg_9823	Atat1	3176	2136	2208	1972	2061	1586	1665	1460	1683	8358	8384	7602	8455	1425	0	0	0	0	7897	7726	7442	7921	1172	1220	1173	1273
sg_9822	Atat1	3195	2144	2226	1945	2174	1027	950	769	955	9379	9130	8609	8969	1332	264	244	207	245	3850	3668	3636	3682	647	640	585	600
sg_9821	Atat1	571	1156	1062	1011	1077	0	0	0	0	141	109	98	103	497	0	0	0	0	0	0	0	0	63	60	44	78
sg_9820	Tdrd7	2640	1695	1608	1486	1617	2732	2477	2457	2620	1879	1871	1801	1791	1617	0	0	0	0	0	0	0	0	2445	2348	2040	2415
sg_9819	Tdrd7	2330	1361	1344	1251	1269	353	275	289	303	2862	2995	2604	2928	1891	17	21	15	22	1585	1612	1487	1601	22214	22428	20670	21997
sg_9818	Tdrd7	3729	1705	1681	1601	1570	5094	4971	4492	4829	2422	2550	2415	2463	2033	5000	5182	4724	5077	6642	6415	6058	6238	542	512	436	512
sg_9817	Tdrd7	909	443	460	446	430	14	13	8	2	0	0	0	0	520	56	42	40	47	17	21	25	15	0	0	0	0
sg_9816	Tdrd7	2242	4763	4730	4401	4654	3122	3270	2890	3236	5	11	1	14	1282	1753	1562	1508	1646	2938	2937	2652	2848	369	413	349	377
sg_9815	Tdrd7	703	658	655	563	631	897	847	800	840	431	436	370	416	349	6177	6168	5715	6057	0	0	0	0	4949	4922	4607	4937
sg_9814	Tdrd7	1424	3187	3135	2934	2988	558	564	487	567	15892	15923	14593	15586	834	557	542	457	425	2001	1878	1640	1859	400	353	344	377
sg_9813	Tdrd7	1083	2881	2912	2644	2942	0	0	0	0	4001	3935	3742	4057	384	0	0	0	0	1045	1010	941	1094	2817	2887	2631	2796
sg_9812	Tdrd7	2049	575	609	497	557	329	359	348	383	1325	1283	1083	1248	1144	11023	10971	10044	10640	323	297	323	291	0	0	0	0
sg_9811	Tdrd7	1325	473	484	394	495	314	306	288	261	4238	3968	3857	3973	732	1495	1550	1353	1485	558	526	466	500	4100	3884	3658	4012
sg_9810	Wdr5	3363	423	429	389	478	0	0	2	0	0	0	0	0	444	2	3	0	0	0	0	0	0	0	0	0	0
sg_9809	Wdr5	2304	64	51	85	60	0	0	0	0	4	2	2	2	226	0	0	0	0	0	0	0	0	0	0	0	0
sg_9808	Wdr5	2856	138	154	131	151	3	1	2	4	0	0	0	0	495	0	0	0	0	0	0	0	0	0	0	0	0
sg_9807	Wdr5	2333	0	0	0	0	374	364	318	350	0	0	0	0	541	1373	1382	1194	1308	0	0	0	0	54	54	48	62
sg_9806	Wdr5	2412	0	0	0	0	147	127	137	138	0	0	0	0	555	0	0	0	0	0	0	2	0	0	0	0	0
sg_9805	Wdr5	1777	0	0	0	0	0	0	0	0	0	0	0	0	214	0	0	0	0	0	0	0	0	0	0	0	0
sg_9804	Wdr5	555	0	0	0	0	0	0	0	0	0	0	0	0	67	0	0	0	0	0	0	0	0	0	0	0	0
sg_9803	Wdr5	1850	0	0	0	0	0	0	0	0	790	789	713	736	230	0	0	0	0	0	0	0	0	0	0	0	0
sg_9802	Wdr5	2370	0	0	0	0	0	0	0	0	0	0	0	0	257	1123	1242	1411	1123	0	0	0	0	0	0	0	0
sg_9801	Wdr5	2107	291	261	247	239	0	0	0	0	0	0	0	0	317	370	385	305	316	0	0	0	0	0	0	0	0
sg_9800	Wdr5b	3245	3665	3729	3514	3668	2324	2521	2235	2406	1296	1170	1157	1325	1386	1913	1888	1658	1788	5035	4907	4498	4725	0	0	0	0
sg_9799	Wdr5b	1096	1005	967	854	892	697	683	582	650	1	0	0	0	1216	5515	5439	4932	5136	0	0	0	0	399	403	380	369
sg_9798	Wdr5b	3543	2925	2939	2774	2856	1024	1049	886	950	1918	1781	1681	1970	2003	870	780	664	846	1776	1868	1668	1823	0	0	0	0
sg_9797	Wdr5b	2202	2611	2754	2457	2577	1773	1896	1707	1835	4755	4934	4598	4667	1899	399	469	403	422	5827	5635	5210	5553	2491	2514	2310	2409
sg_9796	Wdr5b	2732	1198	1338	1151	1273	3058	2964	2584	2927	1392	1317	1204	1320	1154	2589	2444	2537	2613	3062	2841	2812	2822	218	206	214	251
sg_9795	Wdr5b	3723	3036	3036	2751	2783	2973	2949	2571	2876	3259	3175	3005	3138	2868	133	137	143	143	1018	1048	894	929	51	51	52	54
sg_9794	Wdr5b	987	1416	1445	1453	1528	756	755	655	765	301	306	284	299	660	1046	1033	931	1009	476	497	423	476	1157	1187	1113	1257
sg_9793	Wdr5b	2653	2534	2671	2288	2582	1534	1480	1343	1421	4502	4411	4164	4536	2010	1455	1486	1266	1416	14845	14783	13612	14700	2038	2129	2029	2006
sg_9792	Wdr5b	2618	2810	2812	2478	2777	1984	2071	1855	1989	2528	2355	2407	2425	1498	832	862	739	864	1	0	0	0	1227	1169	1082	1223
sg_9791	Wdr5b	1567	811	888	747	796	861	892	848	887	0	0	0	0	1050	864	870	781	822	159	140	154	170	3427	3519	3216	3407
sg_9790	Ntmt1	2726	1154	1295	1093	1162	2926	3116	2866	2996	790	781	719	814	1502	183	169	112	157	1844	2047	1776	1937	37	49	44	44
sg_9789	Ntmt1	3496	6061	5852	5437	5999	1546	1481	1379	1428	2	0	2	1	1389	1981	1898	1754	1938	1895	1879	1736	1791	0	0	0	0
sg_9788	Ntmt1	1745	1340	1306	1247	1346	413	434	412	474	15	8	9	5	1382	426	492	398	437	493	557	496	505	29	20	17	14
sg_9787	Ntmt1	3697	1598	1604	1445	1645	2452	2466	2253	2404	1357	1342	1265	1287	1542	5742	5557	5237	5620	3684	3887	3558	3646	1448	1381	1262	1417
sg_9786	Ntmt1	3626	1505	1678	1521	1504	1403	1352	1225	1306	860	804	851	848	1630	2487	2322	2176	2370	3121	2989	2733	3000	104	100	98	104
sg_9785	Ntmt1	1519	1405	1328	1209	1267	1325	1429	1220	1338	1721	1810	1491	1599	820	989	920	859	992	1328	1379	1233	1285	1048	1155	983	1103
sg_9784	Ntmt1	2771	1619	1674	1616	1618	3219	3313	2890	3193	570	535	583	512	1141	3424	3369	3164	3407	5753	5656	5085	5293	1363	1372	1261	1251
sg_9783	Ntmt1	3597	3950	3837	3532	3833	7454	7540	6679	7390	3099	3060	2924	2975	2238	4270	4515	4075	4490	1041	1021	875	949	4500	4351	4008	4387
sg_9782	Ntmt1	890	129	123	120	132	173	141	136	162	0	0	0	0	742	658	749	667	632	0	0	2	0	0	0	0	0
sg_9781	Ntmt1	2809	2851	2805	2593	2614	2309	2319	2047	2226	7934	8084	7136	7939	1566	1644	1620	1529	1624	576	594	566	583	3362	3525	3088	3440
sg_9780	Chaf1b	1851	53	61	51	48	0	0	0	0	0	0	0	0	275	0	0	0	0	0	0	0	0	0	0	0	0
sg_9779	Chaf1b	1960	0	0	0	0	0	0	0	0	0	0	0	0	661	0	0	0	0	0	0	0	0	0	0	0	0
sg_9778	Chaf1b	1244	0	0	0	0	0	0	0	0	0	0	0	0	188	0	0	0	0	0	0	0	0	0	0	0	0
sg_9777	Chaf1b	1317	46	34	45	58	1	0	0	0	0	0	0	0	240	2404	2357	2173	2299	0	0	0	0	73	60	79	62
sg_9776	Chaf1b	1078	0	0	0	0	186	165	103	164	73	74	37	65	259	0	0	0	0	606	627	530	598	0	0	0	0
sg_9775	Chaf1b	1314	0	0	0	0	0	0	0	0	0	0	0	0	187	1100	1151	1097	1202	0	0	0	0	0	0	0	0
sg_9774	Chaf1b	3620	0	0	0	0	0	0	0	0	0	0	0	0	459	0	0	0	0	7	10	3	5	0	0	0	0
sg_9773	Chaf1b	2147	0	0	0	0	220	244	223	241	108	131	102	98	168	0	0	0	0	1191	1187	1061	1133	1173	1269	1085	1265
sg_9772	Chaf1b	2354	697	812	692	763	0	0	0	0	0	0	0	0	532	8	19	14	19	0	0	0	0	0	0	0	0
sg_9771	Chaf1b	3148	0	0	1	1	0	1	0	0	0	0	0	0	298	0	0	0	0	0	0	0	0	0	0	0	0
sg_9770	Eif3i	974	939	847	725	864	7	2	2	4	0	0	0	0	29	3	0	1	5	0	0	0	0	0	0	0	0
sg_9769	Eif3i	2727	0	0	0	0	0	0	0	0	2	0	0	3	205	0	2	2	2	0	0	0	0	0	0	0	0
sg_9768	Eif3i	1137	63	72	63	56	0	0	0	0	0	0	0	0	61	251	257	248	274	0	0	0	0	0	0	0	0
sg_9767	Eif3i	2316	0	0	0	0	0	0	0	0	0	0	0	0	125	0	0	0	0	924	882	791	869	0	0	0	0
sg_9766	Eif3i	3022	23	11	7	16	0	0	0	0	0	0	0	0	123	128	105	118	108	0	0	0	0	0	0	0	0
sg_9765	Eif3i	1077	0	0	0	0	0	0	0	0	1171	1182	1058	1171	80	0	0	0	0	0	0	0	0	2145	1930	1841	1961
sg_9764	Eif3i	2258	0	0	0	0	0	0	0	0	0	0	0	0	217	0	0	0	0	0	0	0	0	0	0	0	0
sg_9763	Eif3i	1266	0	0	0	0	0	0	0	0	0	0	0	0	122	0	0	0	0	0	0	0	0	0	0	0	0
sg_9762	Eif3i	2605	61	77	41	58	815	682	728	772	0	0	0	0	153	0	0	0	0	2	0	0	0	3	13	3	3
sg_9761	Eif3i	3257	0	0	1	0	25	30	22	30	0	0	0	0	97	0	1	0	0	0	5	6	9	63	65	62	74
sg_9760	Dnajc2	3177	0	0	0	0	0	0	0	0	0	0	0	0	1479	0	0	0	0	0	0	0	0	0	0	0	0
sg_9759	Dnajc2	2788	157	125	140	116	0	0	0	0	0	0	0	0	1212	0	0	0	0	64	45	36	77	0	0	0	0
sg_9758	Dnajc2	2805	387	395	343	380	2089	1968	1750	2017	21925	21514	19708	21362	923	340	368	301	330	51	48	49	37	2184	2150	1901	2136
sg_9757	Dnajc2	1602	105	126	117	74	278	271	251	226	0	0	0	0	434	0	0	0	0	0	0	0	0	0	0	0	0
sg_9756	Dnajc2	4041	833	831	716	746	1493	1526	1420	1534	0	0	0	0	1644	514	488	440	502	0	0	0	0	191	199	155	174
sg_9755	Dnajc2	1845	218	274	293	274	648	667	580	617	0	0	0	0	1042	234	221	199	229	1135	1067	898	1031	553	549	530	500
sg_9754	Dnajc2	809	60	64	61	61	0	0	0	0	0	0	0	0	530	0	0	0	0	0	0	0	0	0	0	0	0
sg_9753	Dnajc2	1369	18	17	11	11	240	233	234	278	0	0	0	0	440	0	0	0	0	98	71	72	95	516	613	567	626
sg_9752	Dnajc2	2140	22	20	24	30	546	529	496	574	449	394	436	423	781	0	0	0	0	0	0	0	0	0	0	0	0
sg_9751	Dnajc2	3108	105	95	83	112	152	163	160	163	444	488	397	544	1278	887	844	884	874	0	0	0	0	0	0	0	2
sg_9750	U2af2	1706	156	188	135	175	14	13	4	24	0	0	0	0	301	0	0	0	0	0	0	0	0	0	0	0	0
sg_9749	U2af2	682	0	0	0	0	0	0	0	0	0	0	0	0	100	0	0	0	0	0	0	0	0	0	0	0	0
sg_9748	U2af2	1903	42	55	49	54	0	0	0	0	0	0	0	0	63	0	0	0	0	0	0	0	0	0	0	0	0
sg_9747	U2af2	1760	0	0	0	0	1170	1226	1102	1129	0	0	0	0	60	0	0	0	0	0	0	0	0	0	0	0	0
sg_9746	U2af2	2223	119	108	94	127	0	0	0	0	14448	14776	13542	14580	257	0	0	0	0	0	0	0	0	0	0	0	0
sg_9745	U2af2	2619	217	200	179	217	0	0	0	0	0	0	0	0	57	0	0	0	0	0	0	0	0	636	727	618	586
sg_9744	U2af2	1006	0	0	0	0	0	0	0	0	0	0	0	0	171	0	0	0	0	0	0	0	0	0	0	0	0
sg_9743	U2af2	1664	88	145	99	102	87	83	89	96	1275	1310	1163	1274	331	0	0	0	0	0	0	0	0	0	0	0	0
sg_9742	U2af2	2567	85	78	72	109	2	0	0	0	0	0	0	0	302	0	0	0	0	0	0	0	0	0	0	0	0
sg_9741	U2af2	943	28	30	19	44	0	0	0	0	0	0	0	0	183	0	0	0	0	0	0	0	0	0	0	0	0
sg_9740	Tfdp1	1564	152	166	145	138	161	184	146	183	0	0	0	0	622	249	279	286	273	0	0	0	0	0	0	0	0
sg_9739	Tfdp1	1829	176	184	154	170	0	0	0	0	95	101	75	113	545	344	332	339	309	728	658	609	682	6	0	0	0
sg_9738	Tfdp1	3474	779	768	720	743	1842	1942	1709	1903	429	414	398	362	1016	596	550	555	658	0	0	0	0	28	23	17	28
sg_9737	Tfdp1	2746	631	635	662	598	162	145	129	173	513	455	478	561	1198	217	237	223	193	0	0	0	0	406	428	392	408
sg_9736	Tfdp1	2165	849	967	919	1011	122	158	162	169	16	8	7	5	1064	1926	1858	1707	1901	0	0	0	0	0	0	0	0
sg_9735	Tfdp1	3694	303	370	356	317	2017	1991	1902	1975	1218	1325	1070	1195	1941	2782	2945	2592	2832	2066	2092	1934	1980	0	0	0	0
sg_9734	Tfdp1	4054	1666	1696	1587	1707	274	282	249	290	525	431	431	467	1431	0	0	0	0	552	568	536	597	1200	1226	1144	1224
sg_9733	Tfdp1	2051	0	2	10	0	0	0	0	0	970	995	974	998	583	0	0	0	0	0	0	0	0	0	0	0	2
sg_9732	Tfdp1	2825	273	254	278	252	1324	1416	1148	1350	1035	1021	998	898	1357	65	62	43	70	3	2	0	0	238	251	212	315
sg_9731	Tfdp1	440	182	228	183	186	683	671	618	636	2	11	4	1	215	0	0	0	0	0	0	0	0	0	0	0	0
sg_9730	Skp1	800	0	0	0	0	0	0	0	0	0	0	0	0	272	0	0	0	0	32	50	25	38	0	0	0	0
sg_9729	Skp1	1918	74	90	79	66	0	0	0	0	0	0	0	0	421	364	323	336	333	0	0	0	0	0	0	0	0
sg_9728	Skp1	1705	30	29	26	33	0	0	0	0	0	0	0	0	70	0	0	0	0	0	0	0	0	0	0	0	0
sg_9727	Skp1	3301	300	302	296	315	459	451	470	493	0	0	0	0	1492	290	285	286	269	74	72	115	100	0	0	0	0
sg_9726	Skp1	2703	17	13	20	13	328	357	301	337	0	0	0	0	818	0	0	0	0	0	0	0	0	0	0	0	0
sg_9725	Skp1	3431	1885	1861	1713	1795	1906	1892	1792	1894	5418	5307	4959	5305	1019	1809	1893	1661	1734	0	0	0	0	11	18	10	10
sg_9724	Skp1	4912	2	3	2	1	333	319	282	309	5	4	0	3	885	0	0	0	0	0	0	0	0	0	0	0	0
sg_9723	Skp1	2882	101	82	73	78	327	263	270	279	0	0	0	0	555	0	0	0	0	0	0	0	0	0	0	0	0
sg_9722	Skp1	1375	77	53	92	71	0	0	0	0	0	0	0	0	280	231	221	241	237	0	0	0	0	0	0	0	0
sg_9721	Skp1	3765	226	215	207	257	56	58	55	51	0	0	0	0	560	534	605	475	535	676	702	653	671	33	13	25	24
sg_9720	Prpf31	3471	859	881	858	859	2223	2296	2129	2245	375	327	314	359	1135	124	135	109	120	1187	1208	1026	1122	0	0	0	0
sg_9719	Prpf31	5044	74	38	78	69	0	0	0	0	0	0	0	2	202	275	270	239	216	0	0	0	0	0	0	0	0
sg_9718	Prpf31	1491	0	1	0	0	0	0	0	0	0	0	0	0	58	0	0	0	0	0	0	0	0	0	0	0	0
sg_9717	Prpf31	4053	230	221	197	228	274	289	213	265	47	46	35	59	231	0	0	0	0	319	273	254	234	0	0	0	0
sg_9716	Prpf31	2589	0	0	0	0	0	0	0	0	0	0	0	0	214	0	0	0	0	0	0	0	0	0	0	0	0
sg_9715	Prpf31	832	151	147	140	160	681	698	642	596	1271	1315	1286	1383	158	0	0	0	0	0	0	0	0	0	0	0	0
sg_9714	Prpf31	1815	102	105	77	84	312	304	326	349	0	0	0	0	268	0	0	0	0	938	1040	880	1029	0	0	0	0
sg_9713	Prpf31	2957	96	102	63	92	1085	1157	1016	1101	1	3	1	2	753	772	625	641	677	2461	2422	2241	2334	613	517	517	569
sg_9712	Prpf31	3333	4797	4776	4520	4839	3385	3511	3122	3222	14712	14495	13695	14427	581	3416	3248	2985	3237	617	633	598	607	1742	1764	1560	1823
sg_9711	Prpf31	2500	1817	1824	1619	1707	2504	2479	2148	2441	1379	1428	1180	1411	387	961	1097	869	958	929	923	888	865	4048	4180	3799	4060
sg_9710	Nat10	2833	191	173	155	210	0	0	1	0	0	0	0	0	157	0	0	0	0	0	0	0	0	0	0	0	0
sg_9709	Nat10	1643	0	0	0	0	0	0	0	0	0	0	0	0	355	1123	1223	1242	1234	917	905	797	891	0	0	0	0
sg_9708	Nat10	3379	0	0	2	0	17	13	16	5	0	2	2	2	1490	589	585	526	615	404	435	396	436	0	0	0	0
sg_9707	Nat10	1292	15	10	9	4	0	0	0	0	0	0	0	0	264	0	0	0	0	0	0	0	0	0	0	0	0
sg_9706	Nat10	1842	6	6	8	0	2	0	4	2	0	0	0	0	196	1837	1723	1704	1821	0	0	0	0	0	0	0	0
sg_9705	Nat10	1155	93	101	106	103	0	0	0	0	0	0	0	0	109	0	0	0	0	0	0	0	0	0	0	0	0
sg_9704	Nat10	2496	0	0	0	0	0	0	0	0	0	0	0	0	276	5	3	2	3	0	0	0	0	0	0	0	0
sg_9703	Nat10	2310	0	0	0	0	0	0	0	0	0	0	0	0	355	0	0	0	0	0	0	0	0	0	0	0	0
sg_9702	Nat10	4379	29	26	15	25	78	69	50	52	0	0	0	0	487	195	180	177	196	0	0	0	0	0	0	0	0
sg_9701	Nat10	2040	0	0	0	0	0	0	0	0	1657	1653	1523	1738	231	0	0	0	0	0	0	0	0	0	0	0	0
sg_9700	Gadd45a	1646	1762	1709	1612	1676	1785	2022	1746	1835	997	1079	975	1092	559	751	765	654	653	0	0	0	0	180	154	160	143
sg_9699	Gadd45a	2213	964	1035	913	889	2050	2166	1887	2044	19873	19971	18385	20177	1013	1071	1044	923	1047	1	0	2	2	40	48	46	40
sg_9698	Gadd45a	2085	2676	2558	2379	2655	877	845	758	803	909	816	711	910	884	2643	2718	2324	2451	522	482	445	537	5213	5200	4708	4959
sg_9697	Gadd45a	1762	4528	4697	4173	4720	3755	3696	3439	3755	5216	5280	4630	5038	572	2280	2180	2003	2160	2082	2058	1916	2162	0	2	3	0
sg_9696	Gadd45a	1982	2046	1992	1800	1835	1987	1954	1793	2008	5514	5774	5292	5548	1127	3464	3412	3064	3298	4219	4157	3871	4211	574	598	557	610
sg_9695	Gadd45a	1921	1623	1634	1448	1661	237	270	234	251	1610	1547	1506	1604	826	2883	3069	2625	2931	562	579	523	567	0	0	0	0
sg_9694	Gadd45a	807	1635	1627	1450	1612	0	0	0	0	1886	1966	1709	1895	481	146	116	138	166	30	28	21	32	0	0	0	0
sg_9693	Gadd45a	2865	3218	3295	2999	3214	3010	2933	2823	2955	5100	4948	4646	5010	1293	2508	2348	2205	2335	796	728	759	747	3832	3703	3529	3752
sg_9692	Gadd45a	1346	781	879	853	895	435	449	427	461	833	864	748	894	529	2781	2652	2586	2664	5	2	5	0	0	0	0	0
sg_9691	Gadd45a	652	2259	2274	2034	2323	404	411	377	381	467	433	379	431	428	0	0	0	0	26	25	20	30	13	16	23	15
sg_9690	Srsf1	2586	0	0	0	0	0	0	0	2	0	0	0	0	434	0	0	0	0	0	0	0	0	0	0	0	0
sg_9689	Srsf1	901	0	0	0	0	0	0	0	0	0	0	0	0	14	81	103	103	86	468	474	458	533	0	0	0	0
sg_9688	Srsf1	2663	0	0	0	0	0	0	0	0	0	0	0	0	78	432	493	375	428	0	0	0	0	0	0	0	0
sg_9687	Srsf1	1787	0	0	0	0	0	0	0	0	0	0	0	0	265	0	0	0	0	0	0	0	0	0	0	0	2
sg_9686	Srsf1	3106	0	0	0	0	0	0	0	0	0	0	0	0	170	0	0	0	0	1	4	1	5	0	0	0	0
sg_9685	Srsf1	2255	0	0	0	0	310	310	292	333	0	0	0	0	34	0	0	0	0	1619	1569	1483	1586	0	0	0	0
sg_9684	Srsf1	2005	4	2	10	3	0	1	0	0	0	0	0	0	33	0	0	0	0	0	0	0	0	0	0	0	0
sg_9683	Srsf1	3261	139	160	131	136	13	2	5	3	0	0	0	0	505	0	0	0	0	0	0	0	0	0	0	0	0
sg_9682	Srsf1	2401	103	97	128	127	365	355	319	390	420	399	423	377	75	982	1022	861	1024	742	693	650	713	1044	1001	962	959
sg_9681	Srsf1	3697	183	149	132	156	0	0	0	0	0	0	0	0	35	0	0	0	0	0	0	0	0	0	0	0	0
sg_9680	Cdc73	1559	0	0	0	0	201	189	175	193	0	2	0	0	543	809	734	791	785	0	0	0	0	0	0	0	0
sg_9679	Cdc73	4671	582	525	456	513	395	379	390	420	2383	2485	2213	2428	1242	1343	1390	1202	1355	829	903	867	1004	0	0	0	0
sg_9678	Cdc73	1509	337	337	295	300	9	11	13	14	0	0	0	0	350	297	323	284	254	6	16	11	5	5	5	9	8
sg_9677	Cdc73	1524	55	44	48	46	409	447	388	356	11	15	13	21	424	0	2	2	0	4	2	6	9	0	0	0	0
sg_9676	Cdc73	2290	203	216	173	161	683	760	691	641	1875	1819	1552	1817	1393	767	857	710	804	2406	2329	2082	2294	736	747	626	643
sg_9675	Cdc73	3455	275	270	222	282	2706	2510	2428	2450	997	949	798	1028	1387	172	217	156	171	948	960	854	872	1118	1091	937	979
sg_9674	Cdc73	1129	99	93	94	111	0	0	0	0	0	0	0	0	74	411	425	325	372	1	0	2	0	0	0	0	0
sg_9673	Cdc73	2067	637	567	537	614	0	0	0	0	0	0	0	0	225	0	0	0	1	8148	7945	7225	8138	582	660	532	644
sg_9672	Cdc73	2152	476	501	409	555	0	0	1	0	1006	1090	1030	1053	362	0	0	0	0	328	300	280	283	1	0	0	0
sg_9671	Cdc73	1466	0	0	0	0	0	0	0	0	0	0	0	0	193	159	183	137	156	0	0	0	0	0	0	0	0
sg_9670	Riox2	3954	2324	2361	2192	2355	2557	2478	2392	2563	408	468	391	435	2910	2618	2652	2378	2532	3804	3691	3464	3717	3182	3082	3110	3375
sg_9669	Riox2	3389	3448	3618	3145	3480	2685	2787	2490	2770	7377	7407	6950	7358	2049	4029	4005	3880	4023	5190	5003	4462	4945	4087	3946	3864	4035
sg_9668	Riox2	3251	2668	2550	2389	2643	2214	2222	2168	2176	0	0	0	1	1811	191	131	115	167	624	688	570	656	74	55	61	56
sg_9667	Riox2	3166	6517	6567	6067	6366	2905	2839	2665	2745	2972	2722	2548	2744	2625	559	566	495	617	1841	1908	1673	1871	1012	1090	983	1113
sg_9666	Riox2	625	339	351	322	320	756	763	731	662	0	0	0	0	333	362	392	347	407	524	479	461	457	2424	2447	2218	2336
sg_9665	Riox2	1811	441	466	412	424	26	28	24	33	1644	1738	1550	1723	1336	862	865	802	807	367	375	335	336	1561	1510	1439	1491
sg_9664	Riox2	744	519	563	501	540	3023	2849	2660	3070	704	753	733	723	588	823	966	862	862	1636	1614	1459	1549	0	0	0	0
sg_9663	Riox2	2471	866	794	830	841	518	544	476	511	330	351	288	330	1187	1776	1787	1624	1818	1321	1327	1138	1359	0	0	0	0
sg_9662	Riox2	1625	1046	1110	903	1028	1005	1043	1008	1074	859	833	701	770	1283	2089	2108	1859	2063	0	0	0	0	0	0	0	0
sg_9661	Riox2	1861	1528	1431	1316	1466	2179	2174	1993	2011	835	861	882	931	959	1758	1816	1702	1573	1151	1140	985	1047	645	691	570	589
sg_9660	Eif3j1	769	370	290	296	342	246	279	233	284	0	0	0	0	360	789	785	794	786	0	0	0	0	0	0	0	0
sg_9659	Eif3j1	3767	2479	2418	2298	2412	2679	2546	2443	2611	2513	2481	2370	2586	1490	358	374	357	358	19446	18828	17661	18831	1868	1929	1825	1860
sg_9658	Eif3j1	1685	1922	2057	1833	2098	195	210	196	204	0	0	0	0	368	0	0	0	0	0	0	0	0	1106	1113	1010	1178
sg_9657	Eif3j1	2771	506	592	506	526	1463	1516	1368	1498	461	466	395	508	820	530	584	532	574	413	336	345	350	129	114	122	112
sg_9656	Eif3j1	1192	925	925	853	805	584	574	543	512	1626	1655	1491	1632	412	9076	8992	8359	8967	1394	1335	1190	1301	132	110	114	94
sg_9655	Eif3j1	1477	137	146	119	150	0	2	0	0	0	0	0	0	702	367	384	355	363	0	0	0	0	0	0	0	0
sg_9654	Eif3j1	475	328	327	311	383	0	0	0	0	0	0	0	0	168	0	0	0	0	0	0	0	0	0	0	0	0
sg_9653	Eif3j1	2561	944	986	906	903	117	126	125	131	2067	2180	1925	2047	1105	180	179	152	162	2950	2791	2551	2652	1426	1414	1312	1453
sg_9652	Eif3j1	1898	338	271	309	298	0	0	0	0	1407	1457	1282	1385	587	0	0	0	0	1065	1001	930	996	0	0	0	0
sg_9651	Eif3j1	1081	114	114	114	125	0	0	0	0	0	0	0	0	320	1134	1115	982	1092	0	0	0	0	19	12	12	12
sg_9650	Eif3j2	3557	3156	3154	2938	3187	1160	1194	1139	1213	435	438	392	403	1295	1533	1619	1428	1555	0	0	0	0	2	4	4	1
sg_9649	Eif3j2	1889	1023	1033	934	1027	433	465	390	458	103	71	76	83	599	1342	1362	1212	1319	0	0	0	0	1129	1135	1093	1139
sg_9648	Eif3j2	3107	165	223	154	143	4442	4378	4044	4460	850	827	762	971	1035	6	6	1	3	5122	5074	4615	5125	59	65	51	66
sg_9647	Eif3j2	4261	295	266	292	303	1400	1341	1277	1395	1170	1142	1073	1092	1165	0	0	2	0	0	0	0	0	579	659	567	656
sg_9646	Eif3j2	2750	1312	1349	1275	1327	164	124	142	113	1982	1935	1711	1896	1405	9053	8916	8281	8836	1022	1081	979	1052	0	0	0	0
sg_9645	Eif3j2	834	664	696	659	664	1227	1172	1075	1194	103	83	91	64	251	0	0	0	0	56	65	71	68	0	0	0	0
sg_9644	Eif3j2	3393	1967	2025	1984	1914	2499	2456	2320	2417	1890	1913	1760	1732	1303	1422	1502	1304	1405	3650	3497	3286	3369	1179	1184	1006	1202
sg_9643	Eif3j2	2383	835	836	688	791	578	613	469	538	0	0	0	1	889	140	173	144	143	0	0	0	0	0	0	0	0
sg_9642	Eif3j2	2008	183	209	199	164	545	524	525	578	352	371	357	364	454	420	452	431	493	1796	1671	1571	1804	0	0	0	0
sg_9641	Eif3j2	2508	2792	2827	2486	2789	1104	1104	938	1068	979	1072	898	911	751	0	0	0	0	0	6	0	0	0	0	0	0
sg_9640	Zgpat	3339	1027	921	849	898	2999	2882	2709	2664	61	86	72	81	1313	15490	15378	13932	15475	2015	1902	1930	1992	3636	3669	3371	3602
sg_9639	Zgpat	630	816	745	739	684	931	880	861	876	5093	4909	4342	4941	151	454	466	406	454	24	41	32	21	1166	1108	984	1149
sg_9638	Zgpat	2260	868	929	845	944	1199	1269	1174	1201	2252	2331	2131	2184	1183	325	324	336	367	2575	2567	2445	2635	119	119	131	115
sg_9637	Zgpat	2989	2447	2327	2201	2370	1980	1890	1730	1930	6396	6465	5964	6351	2269	3428	3435	3124	3251	183	189	202	187	59	36	43	57
sg_9636	Zgpat	1615	689	657	592	661	782	830	747	857	2461	2618	2278	2519	1180	284	296	283	322	0	0	0	0	717	638	593	641
sg_9635	Zgpat	3187	1079	1135	1051	1043	952	934	815	947	4251	4254	3717	4052	2089	7445	7245	6770	7061	5833	5819	5163	5687	2624	2657	2464	2633
sg_9634	Zgpat	2902	2680	2708	2337	2594	2439	2276	2186	2354	6364	6159	5765	6141	1658	888	842	803	723	5103	5097	4678	4852	2646	2616	2514	2637
sg_9633	Zgpat	2930	2499	2576	2334	2499	4007	3927	3771	3870	2745	2726	2428	2654	1468	3617	3684	3513	3632	7320	6826	6466	6853	3443	3442	3210	3454
sg_9632	Zgpat	343	109	141	120	145	223	174	142	157	0	0	0	0	233	0	0	0	0	0	0	0	0	1214	1170	1154	1209
sg_9631	Zgpat	3571	2428	2374	2298	2392	4917	5028	4571	4916	3545	3601	3093	3514	1924	10041	9994	9068	9899	1281	1374	1232	1344	66	63	68	66
sg_9630	Tbl1xr1	1452	258	235	222	263	668	632	641	562	0	0	0	0	835	299	300	283	279	2237	2346	2004	2250	89	74	76	94
sg_9629	Tbl1xr1	3155	4652	4503	4177	4387	1871	1873	1685	1924	1170	1196	1093	1137	1587	5720	5714	4946	5673	1892	1869	1681	1984	3043	3223	2775	2992
sg_9628	Tbl1xr1	2262	5104	5008	4770	5109	1306	1223	1263	1317	1	0	2	0	1490	1683	1767	1716	1805	567	609	561	588	575	558	568	555
sg_9627	Tbl1xr1	4837	3053	3006	2727	3039	3421	3393	3123	3552	10998	10263	9315	10386	2660	4286	4332	3854	4089	811	841	737	721	4858	4839	4490	4929
sg_9626	Tbl1xr1	1834	396	445	453	495	1052	1071	1007	1005	1805	1691	1580	1691	1015	34	30	26	22	0	0	0	0	710	622	621	617
sg_9625	Tbl1xr1	1866	6038	6115	5421	6050	972	849	867	895	1435	1464	1388	1387	1432	4122	4079	3794	3929	0	0	0	0	0	0	0	0
sg_9624	Tbl1xr1	3243	2020	1994	1835	2019	1229	1207	1110	1171	2358	2354	2376	2340	2243	2459	2415	2184	2270	3	8	5	9	3200	3270	2977	3162
sg_9623	Tbl1xr1	2927	3101	3012	2774	2857	2850	2893	2687	2920	1720	1737	1623	1754	2260	1001	923	903	975	620	614	558	549	652	595	572	619
sg_9622	Tbl1xr1	1667	629	658	607	678	897	883	759	937	0	0	0	0	1256	2665	2626	2478	2628	438	391	431	402	2184	2122	1949	2194
sg_9621	Tbl1xr1	2525	895	813	757	895	4781	4958	4465	4939	2059	2037	1919	2010	1191	808	799	698	772	2	0	0	2	0	0	0	0
sg_9620	Nup98	3101	954	990	900	1013	1583	1704	1383	1567	0	0	4	1	580	768	718	635	680	0	0	0	0	0	0	0	0
sg_9619	Nup98	4154	1858	1711	1579	1666	0	0	0	0	871	911	737	811	549	728	813	658	825	1175	1137	1013	1159	1068	1117	1099	1168
sg_9618	Nup98	1562	272	270	303	247	0	0	0	0	0	0	0	0	530	0	0	0	0	46	59	52	53	0	0	0	0
sg_9617	Nup98	2784	510	464	415	396	508	587	485	504	0	0	0	0	571	317	401	328	311	1306	1375	1368	1304	1813	1804	1709	1767
sg_9616	Nup98	3458	203	204	175	218	0	0	2	1	0	2	2	2	255	0	0	0	0	0	0	0	0	0	0	0	0
sg_9615	Nup98	2198	160	185	179	164	770	716	694	663	0	0	0	0	303	12	2	10	5	0	2	2	0	0	0	0	0
sg_9614	Nup98	2423	193	244	184	220	0	0	0	0	496	480	381	408	180	178	192	159	182	0	0	0	0	0	0	0	0
sg_9613	Nup98	759	20	27	34	27	0	0	0	0	0	0	0	0	52	0	0	0	0	0	0	0	0	0	0	0	0
sg_9612	Nup98	2660	226	206	192	226	502	546	474	495	484	521	420	452	261	145	150	153	147	0	0	0	0	0	0	0	0
sg_9611	Nup98	1339	586	552	504	574	3614	3537	3123	3616	3257	3322	2870	3185	252	3	4	0	2	1	1	2	0	18	22	24	19
sg_9610	Tra2b	2416	2433	2559	2341	2548	837	848	802	834	1328	1344	1166	1354	830	292	278	291	252	2288	2291	1996	2273	723	717	698	656
sg_9609	Tra2b	1962	553	490	403	475	0	0	0	0	0	0	0	0	865	621	589	553	642	2	1	0	5	971	941	844	915
sg_9608	Tra2b	1549	253	235	222	242	0	0	0	0	0	0	0	0	502	0	0	0	0	0	0	0	0	588	641	541	578
sg_9607	Tra2b	2345	127	127	100	136	2489	2502	2136	2544	0	0	0	0	807	0	0	0	0	0	0	0	0	1261	1256	1144	1286
sg_9606	Tra2b	3334	1141	1042	1059	1148	747	825	771	847	0	4	3	2	813	845	868	864	855	0	0	0	0	0	0	0	0
sg_9605	Tra2b	2352	670	703	710	755	110	85	76	82	943	915	938	887	1219	166	133	114	159	44	47	25	20	0	0	0	0
sg_9604	Tra2b	2313	129	159	140	170	487	557	463	515	0	0	0	0	960	376	358	338	344	0	0	0	0	59	48	46	52
sg_9603	Tra2b	2184	0	0	0	0	107	107	101	80	0	0	0	0	441	778	725	657	823	830	700	760	770	0	0	0	2
sg_9602	Tra2b	2042	209	175	153	138	195	219	175	224	842	877	739	874	770	252	281	269	274	6848	6740	5899	6614	36	41	40	45
sg_9601	Tra2b	2756	271	255	259	239	0	0	0	0	4033	3894	3525	3836	800	580	670	618	616	0	0	0	0	5	13	16	8
sg_9600	Eif3g	1284	0	0	0	0	0	0	0	0	0	0	0	0	48	0	0	0	0	0	0	0	0	0	0	0	0
sg_9599	Eif3g	4142	2673	2724	2371	2593	619	663	630	607	1733	1747	1619	1721	634	9421	9525	8654	9602	197	178	167	168	1974	1932	1849	1918
sg_9598	Eif3g	2358	84	52	63	95	305	293	270	309	0	0	0	0	257	0	0	0	0	600	602	570	639	0	0	0	0
sg_9597	Eif3g	1971	7	4	5	6	50	39	48	52	0	0	0	0	121	0	0	0	0	0	0	0	0	0	0	0	0
sg_9596	Eif3g	2263	222	222	235	206	739	797	680	758	425	390	393	358	477	0	0	0	0	0	0	0	0	0	0	0	0
sg_9595	Eif3g	1868	39	36	30	40	0	0	0	0	0	0	0	0	160	0	0	0	0	0	0	0	0	0	0	0	0
sg_9594	Eif3g	3186	38	42	37	26	0	0	0	0	70	57	59	47	312	0	0	0	0	0	0	0	0	1463	1365	1228	1360
sg_9593	Eif3g	1170	4	10	2	11	0	0	0	0	0	0	0	0	41	0	0	0	0	0	0	0	0	0	0	0	0
sg_9592	Eif3g	2392	328	331	325	292	220	172	194	219	3168	3191	2775	2930	431	0	0	0	0	0	0	0	0	0	0	0	0
sg_9591	Eif3g	1688	131	142	113	149	0	0	0	0	0	0	0	0	177	0	0	0	0	0	0	0	0	0	0	0	0
sg_9590	Ddx50	2729	1546	1542	1380	1635	4212	4274	3805	4421	1072	1032	978	1080	1037	1754	1833	1635	1868	2048	1916	1849	1944	339	308	310	256
sg_9589	Ddx50	2975	1365	1408	1363	1344	2678	2688	2431	2669	4820	4742	4276	4701	2024	8553	8285	7937	8321	635	626	582	620	3141	3213	2978	3091
sg_9588	Ddx50	4136	2985	3068	2819	3202	4874	4888	4508	4809	4523	4467	3901	4368	2109	4028	4144	3699	4114	4242	4146	3677	3953	692	704	566	653
sg_9587	Ddx50	1312	179	160	152	159	311	335	305	293	530	525	477	517	817	0	0	0	0	0	0	0	0	803	818	823	777
sg_9586	Ddx50	1088	1087	1024	894	1010	872	845	803	875	4804	4934	4453	4915	425	1521	1643	1412	1620	1713	1644	1482	1593	0	0	0	0
sg_9585	Ddx50	2703	1479	1419	1355	1436	3436	3677	3205	3568	2263	2231	2160	2234	1698	141	145	145	119	5384	5410	5026	5313	62	60	49	62
sg_9584	Ddx50	3795	1650	1788	1595	1740	3273	3235	3042	3231	605	617	618	618	1582	7064	7088	6688	6956	642	607	562	618	2624	2528	2423	2603
sg_9583	Ddx50	1262	1813	1854	1704	1699	430	369	325	427	0	0	0	0	605	947	1056	932	1007	0	0	0	0	2166	2214	2010	2085
sg_9582	Ddx50	2130	1187	1135	1028	1201	866	807	790	827	450	438	447	430	1090	1963	1935	1689	1887	512	544	519	572	0	0	0	0
sg_9581	Ddx50	2086	1745	1737	1620	1632	417	409	389	364	1241	1170	1153	1095	1098	794	793	728	739	111	135	115	121	124	170	128	125
sg_9580	Ddx21	2971	363	327	346	290	723	736	684	693	0	0	0	0	957	200	170	136	163	793	776	664	766	11	5	2	7
sg_9579	Ddx21	1559	232	244	225	248	0	0	0	0	0	0	0	0	301	0	0	0	0	0	0	0	0	0	0	0	0
sg_9578	Ddx21	2030	224	269	223	234	0	0	0	0	412	430	392	386	571	3633	3457	3325	3432	2220	2228	1972	2018	0	0	0	0
sg_9577	Ddx21	1217	154	189	155	198	0	0	0	1	0	0	0	0	292	360	349	293	365	0	0	0	0	0	0	0	0
sg_9576	Ddx21	1485	129	103	124	155	1	0	0	0	0	0	0	0	195	0	0	0	0	0	0	0	0	0	0	0	0
sg_9575	Ddx21	2931	49	40	41	39	668	590	588	693	0	0	0	0	493	7	2	0	0	0	0	0	0	474	437	396	404
sg_9574	Ddx21	2724	119	128	129	116	0	0	0	0	0	0	0	0	145	0	0	0	0	0	0	0	0	0	0	0	0
sg_9573	Ddx21	949	258	244	251	280	0	0	1	0	0	0	0	0	153	0	0	0	0	0	0	0	0	0	0	0	0
sg_9572	Ddx21	2936	0	2	0	0	450	466	411	383	0	0	0	0	466	0	0	0	0	0	0	0	0	0	0	0	0
sg_9571	Ddx21	1556	302	357	291	363	0	0	0	0	0	0	0	0	231	0	0	0	0	0	0	0	0	0	0	0	0
sg_9570	Hif1an	1755	945	887	858	830	1427	1356	1259	1321	1867	1791	1626	1840	745	1303	1242	1182	1304	64	46	42	60	413	448	438	472
sg_9569	Hif1an	2209	3044	3067	2674	2884	444	443	328	374	3834	3960	3396	3616	1166	5931	6047	5578	5815	1559	1463	1314	1544	275	224	251	257
sg_9568	Hif1an	1271	527	576	454	520	197	209	210	203	1011	1025	884	998	860	0	0	0	0	0	0	0	0	0	0	0	0
sg_9567	Hif1an	1955	1180	1254	1044	1202	912	907	831	892	1179	1119	1067	1151	904	2685	2659	2459	2717	50	22	32	25	875	880	703	887
sg_9566	Hif1an	2809	807	742	713	748	1065	985	857	996	3323	3071	2690	3100	1698	1431	1411	1253	1459	3742	3768	3323	3382	374	351	326	353
sg_9565	Hif1an	2043	3982	4239	3552	4196	5201	5119	4710	5254	5943	6140	5525	5873	1141	4910	4707	4262	4674	583	577	503	585	827	779	739	747
sg_9564	Hif1an	1759	1617	1565	1622	1651	379	375	369	409	538	467	403	526	642	0	0	0	0	0	0	0	0	0	0	0	0
sg_9563	Hif1an	3390	3830	3892	3584	3937	2784	2811	2776	2813	2598	2533	2228	2557	2131	2636	2608	2421	2541	9431	9332	8421	9313	1477	1412	1219	1471
sg_9562	Hif1an	1884	1042	1101	929	1126	735	718	654	762	2502	2467	2200	2563	943	0	0	0	0	1727	1689	1478	1573	1173	1229	1124	1196
sg_9561	Hif1an	3188	2295	2431	2126	2241	704	718	664	728	2377	2224	2240	2298	1361	6303	5911	5430	6139	1126	1029	912	913	1327	1303	1153	1334
sg_9560	Ube2h	2549	219	262	193	228	161	183	179	166	590	563	508	499	854	0	0	0	0	0	0	0	0	0	0	0	0
sg_9559	Ube2h	2070	915	920	915	943	13	6	10	14	336	299	273	331	686	1533	1456	1313	1472	445	469	445	506	561	569	472	491
sg_9558	Ube2h	1629	217	245	207	239	585	604	507	545	261	288	235	265	708	10	30	12	17	0	0	0	0	0	0	0	0
sg_9557	Ube2h	3417	145	132	143	101	814	873	730	950	418	431	385	435	1040	2641	2681	2486	2664	520	525	473	476	2	0	0	0
sg_9556	Ube2h	2964	1711	1731	1553	1712	413	442	349	436	3789	3660	3598	3615	905	78	76	81	87	3910	4015	3667	3929	0	0	0	0
sg_9555	Ube2h	1697	528	451	398	513	310	381	391	375	0	0	0	0	568	60	58	45	52	0	0	0	0	638	650	591	658
sg_9554	Ube2h	2273	1605	1615	1540	1619	444	509	455	440	1562	1640	1496	1699	876	0	0	0	0	2225	2122	2039	2012	59	70	55	72
sg_9553	Ube2h	927	1000	1037	941	1042	204	203	182	154	420	438	395	445	631	0	0	0	0	0	0	0	0	0	0	0	0
sg_9552	Ube2h	1502	242	262	231	286	23	12	9	19	17	28	26	25	776	576	590	563	574	0	0	0	0	0	0	0	0
sg_9551	Ube2h	2397	453	488	483	471	630	584	473	515	3374	3379	3021	3389	1365	0	0	0	0	0	0	0	0	0	0	0	0
sg_9550	Acin1	3369	3448	3567	3195	3432	351	430	399	418	3501	3336	3015	3224	1551	9441	9292	8530	9167	607	546	564	599	616	603	536	561
sg_9549	Acin1	2193	1027	1046	887	993	2278	2400	2174	2212	3781	3839	3433	3887	1058	558	473	446	515	894	900	799	943	133	192	159	143
sg_9548	Acin1	3995	3308	3357	3049	3452	2554	2527	2352	2562	1892	1865	1775	2014	2278	4857	4688	4435	4771	3575	3519	3340	3510	1659	1624	1525	1492
sg_9547	Acin1	1339	287	249	206	233	595	694	604	631	0	0	0	0	589	0	0	0	0	4972	4688	4390	4789	4020	4132	3809	3917
sg_9546	Acin1	3672	2226	2263	2156	2159	2206	2282	2033	2236	10671	10882	10207	10596	1961	2141	2064	1767	2017	11849	12032	10827	11908	228	205	196	241
sg_9545	Acin1	2848	3135	3231	2832	3106	1021	1019	1006	1115	1843	1824	1699	1686	1989	353	380	270	339	33	31	28	33	0	0	0	0
sg_9544	Acin1	3642	931	855	862	931	1084	952	990	1057	2	6	4	9	1426	1035	1035	939	1031	2296	2375	2088	2277	0	0	0	0
sg_9543	Acin1	2175	1448	1477	1311	1509	927	1058	879	1082	3842	3992	3557	3737	1383	675	737	589	651	793	793	852	816	638	612	605	647
sg_9542	Acin1	3267	2731	2582	2408	2538	4823	4748	4423	4824	892	896	836	982	1706	13986	13892	12842	13780	5441	5277	4872	5194	3513	3450	3081	3346
sg_9541	Acin1	3486	3621	3605	3207	3470	2241	2232	2168	2288	5693	5764	5303	5605	1757	614	559	524	588	3615	3781	3430	3560	5962	5941	5597	5982
sg_9540	Ppm1g	2792	1621	1639	1512	1611	976	936	834	897	4835	4905	4302	4623	980	3752	3736	3482	3688	927	895	849	926	1146	1065	950	1106
sg_9539	Ppm1g	2272	1192	1297	1171	1241	4821	4869	4589	4958	2878	2636	2617	2736	877	402	362	289	366	6	8	6	12	0	1	1	0
sg_9538	Ppm1g	3257	1135	1118	1107	1131	2395	2360	2167	2381	2693	2683	2451	2627	1480	3527	3288	3325	3560	1987	1932	1809	1950	41	46	52	41
sg_9537	Ppm1g	1766	349	312	275	357	934	893	909	894	141	124	109	125	461	1599	1567	1382	1708	4556	4204	4016	4328	1039	1007	995	917
sg_9536	Ppm1g	1426	1604	1579	1454	1542	470	382	370	419	971	909	842	876	773	0	0	0	0	0	0	0	0	635	642	638	671
sg_9535	Ppm1g	3255	6287	6353	5898	6205	2304	2256	2034	2211	5523	5322	5068	5462	1867	6636	6448	6141	6323	1635	1628	1595	1614	579	584	530	606
sg_9534	Ppm1g	3509	1569	1525	1538	1612	3466	3504	3299	3438	3629	3599	3278	3602	1799	2511	2560	2310	2503	6119	6258	5695	6173	1357	1399	1229	1316
sg_9533	Ppm1g	1699	378	329	362	369	985	929	848	936	3757	3821	3461	3686	429	1788	1938	1613	1890	70	96	64	91	2431	2488	2278	2467
sg_9532	Ppm1g	2989	3451	3521	3284	3480	816	794	701	825	4200	4288	3984	4333	1352	1311	1315	1130	1248	10155	10021	9126	9968	1597	1512	1384	1542
sg_9531	Ppm1g	2264	1575	1678	1446	1527	933	844	733	777	3438	3247	3143	3374	1398	2855	2752	2616	2807	2505	2561	2352	2451	780	789	705	816
sg_9530	Rybp	2395	4788	5017	4530	4864	2380	2377	2086	2271	1448	1577	1429	1571	1280	6885	6904	6004	6563	12218	12163	11036	11843	1419	1427	1290	1403
sg_9529	Rybp	2912	2805	2812	2577	2738	816	777	771	786	3626	3655	3418	3552	1927	1486	1629	1340	1504	4539	4413	4053	4384	654	715	585	632
sg_9528	Rybp	3332	1602	1557	1459	1627	6498	6395	6004	6350	1486	1454	1396	1462	2428	6586	6491	5887	6483	56	48	54	40	2175	2228	2071	2166
sg_9527	Rybp	3858	3209	3118	2946	3075	3164	3162	2819	3239	3497	3468	3303	3349	3151	9268	9171	8543	8741	8563	8451	7780	8146	3421	3393	3108	3333
sg_9526	Rybp	1183	785	719	691	814	2931	2919	2883	2899	2912	2791	2366	2634	856	5281	5410	4795	5270	543	502	485	501	6576	6833	6146	6669
sg_9525	Rybp	1714	3315	3504	3161	3541	3548	3613	3323	3425	5609	5784	5416	5477	1853	1096	1200	984	1165	0	0	0	0	3448	3520	3171	3502
sg_9524	Rybp	3358	2826	3089	2713	2928	1794	1884	1604	1720	18524	18697	17371	18585	2342	7881	7541	6966	7830	2605	2556	2289	2528	4477	4272	4114	4257
sg_9523	Rybp	2607	3129	3174	2774	3000	6136	6235	5685	5846	1335	1270	1192	1270	2364	3088	3015	2769	2892	6513	6490	6353	6385	1656	1604	1466	1787
sg_9522	Rybp	3793	6933	6891	6534	6896	2240	2290	2119	2334	1736	1676	1502	1629	2284	5978	6116	5698	5933	5061	4976	4665	4832	872	951	792	842
sg_9521	Rybp	2612	1612	1756	1536	1704	4927	4991	4596	4961	2823	2959	2637	2765	1815	819	748	714	739	7582	7696	6932	7547	2007	2008	1784	2040
sg_9520	Snai2	3157	2675	2736	2706	2646	3376	3256	2950	3225	460	431	350	478	1481	1628	1650	1526	1662	0	0	0	0	1712	1665	1422	1630
sg_9519	Snai2	2898	1324	1297	1188	1417	2444	2362	2111	2360	1373	1445	1279	1440	1001	1552	1467	1302	1469	1889	1859	1883	1908	0	0	0	0
sg_9518	Snai2	2828	6845	6757	6401	6652	2522	2553	2183	2505	1425	1429	1344	1505	1322	1833	1868	1804	1878	1791	1618	1634	1782	1288	1233	1130	1271
sg_9517	Snai2	2216	2018	1896	1846	1942	1625	1594	1497	1643	4237	3967	3557	4031	1596	63	64	74	77	178	205	158	177	610	653	517	613
sg_9516	Snai2	988	147	134	112	105	37	49	26	44	895	949	881	858	613	1628	1660	1467	1552	1070	1058	901	992	0	0	0	0
sg_9515	Snai2	3519	4243	4483	3914	4254	2346	2275	2126	2289	2369	2228	1997	2331	2552	548	552	490	507	1220	1293	1117	1226	572	538	537	607
sg_9514	Snai2	2876	3574	3426	3359	3579	1307	1244	1100	1263	5959	5752	5220	5752	2434	3368	3392	3103	3272	2454	2358	2209	2480	253	221	254	278
sg_9513	Snai2	1726	222	243	175	235	1474	1379	1331	1360	1543	1519	1532	1511	616	651	636	582	625	969	913	909	978	4808	4950	4471	4779
sg_9512	Snai2	3047	3266	3172	2929	3116	2565	2555	2371	2507	414	404	398	374	1516	4499	4644	4118	4570	3349	3205	3125	3190	2357	2198	2107	2235
sg_9511	Snai2	2506	2584	2621	2377	2534	416	415	373	397	586	624	568	630	1384	2951	3024	2639	2938	28	43	16	21	1185	1150	1062	1199
sg_9510	Prkaa1	564	258	275	259	305	111	97	94	101	2306	2303	2083	2425	456	1	0	0	0	0	0	0	0	1304	1201	1132	1189
sg_9509	Prkaa1	2792	5289	5320	4979	5407	1181	1203	1188	1190	1208	1267	1062	1313	986	973	988	911	955	4225	4149	3738	4168	1255	1213	1114	1254
sg_9508	Prkaa1	1828	1320	1249	1161	1202	1064	1039	973	1053	215	281	212	248	546	367	351	292	390	1362	1308	1193	1333	1944	1922	1832	1791
sg_9507	Prkaa1	3585	822	823	711	832	1129	1069	883	1007	4149	3911	3525	3724	1362	4312	4503	4011	4363	4154	4219	3810	4040	625	569	583	576
sg_9506	Prkaa1	3608	2951	3018	2636	2975	244	180	174	191	1434	1449	1273	1356	1385	4275	4268	3812	4330	2544	2525	2342	2468	190	192	178	197
sg_9505	Prkaa1	3573	2646	2693	2387	2556	565	630	551	588	5142	4853	4560	4946	1229	491	524	521	502	1922	1853	1813	1972	103	107	96	114
sg_9504	Prkaa1	3402	4643	4429	3895	4293	1993	2072	2000	2014	2102	1965	1777	1970	1569	5105	5335	4763	5078	2658	2598	2468	2666	9	13	8	12
sg_9503	Prkaa1	2168	1466	1531	1358	1491	2105	2316	1967	2079	3661	3669	3343	3539	1322	598	638	594	609	0	0	0	0	36	34	28	28
sg_9502	Prkaa1	1857	1144	1102	1026	1102	1601	1683	1496	1796	2680	2795	2720	2738	652	1268	1249	1161	1203	1828	1867	1826	1888	302	289	264	267
sg_9501	Prkaa1	1060	98	75	77	76	0	0	0	0	357	435	391	372	701	4782	4710	4228	4814	9	4	6	0	2	0	0	0
sg_9500	Smarce1	1487	277	279	242	314	793	772	729	766	1084	1211	1079	1074	497	0	0	0	0	0	0	0	0	0	0	0	0
sg_9499	Smarce1	746	312	328	299	287	636	631	631	669	0	0	0	0	551	0	0	0	0	0	0	0	0	0	0	0	0
sg_9498	Smarce1	733	523	517	445	488	45	29	26	47	0	0	0	0	555	2580	2525	2246	2501	2955	2786	2819	3112	604	614	613	645
sg_9497	Smarce1	2208	41	40	21	67	142	157	140	167	516	430	416	511	901	937	846	866	940	0	0	0	0	0	0	0	0
sg_9496	Smarce1	2270	2575	2637	2465	2624	647	678	617	694	719	701	635	648	1346	698	604	531	602	1683	1614	1456	1527	152	160	124	139
sg_9495	Smarce1	1136	14	20	4	7	0	0	0	0	0	0	0	0	329	0	0	0	0	0	0	0	0	0	0	0	0
sg_9494	Smarce1	3002	11	1	6	8	520	494	456	565	0	0	0	0	720	176	154	165	173	0	0	0	0	0	0	0	0
sg_9493	Smarce1	2191	227	185	141	161	1632	1567	1524	1676	0	0	0	0	1288	0	0	0	0	0	0	0	0	0	0	0	0
sg_9492	Smarce1	2670	1323	1379	1224	1303	538	483	439	529	2312	2382	2132	2348	1070	981	965	1036	1047	515	437	389	497	614	643	564	567
sg_9491	Smarce1	1983	567	597	487	514	279	308	263	285	783	750	681	751	733	0	0	0	0	600	609	535	518	0	0	0	0
sg_9490	Mettl3	1933	290	280	244	232	0	0	0	0	0	0	0	0	571	98	77	68	107	1127	1085	1094	1100	0	0	0	0
sg_9489	Mettl3	3403	638	560	562	556	1427	1414	1472	1484	1710	1771	1651	1702	1036	5472	5491	4986	5535	0	0	0	0	1205	1193	1039	1174
sg_9488	Mettl3	2732	202	235	214	192	721	768	598	697	859	702	715	773	1170	650	657	548	586	0	0	0	0	666	613	590	680
sg_9487	Mettl3	2868	2608	2529	2552	2625	432	414	354	397	1694	1668	1613	1714	1159	2528	2351	2241	2484	1	0	0	2	1570	1642	1341	1564
sg_9486	Mettl3	3814	2424	2337	2262	2365	2283	2370	2085	2179	780	685	653	809	1457	4376	4201	3891	4129	370	370	341	398	0	0	0	0
sg_9485	Mettl3	1313	72	103	63	86	216	240	182	205	0	0	0	0	460	0	0	0	0	11	9	0	15	6	0	2	2
sg_9484	Mettl3	2410	942	923	820	854	55	50	48	67	458	435	411	470	1768	843	737	683	725	2060	1973	1832	2010	0	0	0	0
sg_9483	Mettl3	4264	1066	1156	1119	1141	947	1032	976	998	1069	1048	1043	1039	1375	1184	1330	1121	1214	2136	2122	1977	2105	481	518	475	514
sg_9482	Mettl3	1034	102	87	79	102	0	0	0	1	505	517	449	513	391	0	0	0	0	73	88	94	89	34	37	22	37
sg_9481	Mettl3	3651	730	747	715	797	485	467	435	424	285	323	302	318	1584	2007	1838	1681	1940	1076	1011	963	973	1415	1372	1327	1307
sg_9480	Setd3	1139	238	267	220	231	497	509	412	487	837	907	716	815	785	811	891	751	875	274	264	252	227	1353	1289	1173	1233
sg_9479	Setd3	1856	3269	3178	2911	3187	1550	1447	1417	1460	0	0	0	0	737	2061	2202	1970	2145	2170	2064	1948	2092	574	587	559	591
sg_9478	Setd3	1883	619	535	586	572	896	947	852	814	549	533	496	498	891	0	0	0	0	1421	1334	1281	1299	581	619	532	557
sg_9477	Setd3	1765	639	588	620	638	289	298	285	316	1457	1521	1360	1377	938	1680	1642	1560	1688	3539	3267	3010	3300	156	103	134	108
sg_9476	Setd3	1329	284	273	232	277	674	628	562	675	0	0	0	0	1061	226	195	200	190	1002	1021	1022	992	775	687	638	686
sg_9475	Setd3	2381	1689	1755	1466	1560	1319	1375	1216	1315	0	0	0	0	1085	972	901	833	987	0	0	0	2	0	2	0	3
sg_9474	Setd3	2723	2472	2410	2286	2499	1435	1440	1202	1364	6264	6285	5704	6145	1637	2522	2525	2303	2482	0	0	0	0	1289	1289	1204	1282
sg_9473	Setd3	5485	2691	2705	2477	2740	5214	5267	4747	5044	5335	5397	4798	5266	2634	3997	4042	3824	4194	1879	2061	1707	1923	30	18	24	13
sg_9472	Setd3	3850	2337	2191	2095	2305	1561	1626	1532	1620	1378	1477	1262	1404	1854	424	384	359	487	1486	1451	1353	1425	88	94	71	68
sg_9471	Setd3	231	5	11	5	3	0	0	0	0	484	453	484	472	155	698	678	586	590	0	0	4	4	975	1042	1030	1043
sg_9470	Ywhaz	1208	1185	1111	1067	1114	1338	1388	1229	1312	0	0	0	0	335	46	40	42	33	1	0	0	0	0	0	0	0
sg_9469	Ywhaz	2370	819	811	757	781	1022	1042	841	846	3107	2958	2757	3060	771	13952	13727	13006	13754	1167	1222	1019	1196	589	688	570	632
sg_9468	Ywhaz	2656	1323	1287	1241	1213	2113	2068	1840	2023	886	841	880	910	1177	3161	3136	2867	2980	2584	2412	2300	2479	708	670	662	692
sg_9467	Ywhaz	2356	921	940	894	957	1355	1367	1305	1465	940	959	755	880	857	2670	2732	2524	2753	1390	1285	1239	1263	0	0	0	0
sg_9466	Ywhaz	3677	2882	2707	2616	2743	1250	1272	1118	1146	1240	1268	1147	1212	1232	1449	1480	1434	1446	26	19	15	19	21	15	31	22
sg_9465	Ywhaz	2101	847	846	745	837	972	1011	894	938	983	918	943	935	967	2653	2663	2380	2565	972	930	884	929	3622	3817	3454	3711
sg_9464	Ywhaz	4396	6582	6512	5970	6365	2058	2019	2042	2054	2893	2657	2468	2784	2673	9136	8741	8320	8852	4394	4431	3912	4240	7996	7760	7016	7813
sg_9463	Ywhaz	3336	2370	2419	2228	2463	3565	3525	3129	3453	472	389	337	383	1411	12648	12686	11563	12595	448	437	435	484	2522	2531	2356	2452
sg_9462	Ywhaz	1986	1646	1452	1436	1574	1482	1570	1422	1471	0	0	0	0	1056	778	755	666	775	495	497	456	477	0	0	0	0
sg_9461	Ywhaz	2078	1643	1676	1504	1677	1879	1831	1561	1853	858	791	788	822	714	1945	1813	1712	1832	68	89	73	56	1466	1390	1324	1438
sg_9460	Rbbp7	1493	514	532	479	524	1773	1726	1574	1617	0	2	0	0	652	118	111	93	128	1636	1607	1443	1637	0	0	0	0
sg_9459	Rbbp7	3634	1499	1453	1328	1494	2729	2676	2389	2690	3168	3300	2885	3172	1622	1375	1419	1230	1332	7	1	1	3	1916	1872	1737	1928
sg_9458	Rbbp7	1609	540	536	482	501	930	947	848	945	461	456	390	406	871	0	0	0	0	0	0	0	0	0	0	0	0
sg_9457	Rbbp7	1668	1512	1429	1403	1433	510	427	481	533	1592	1529	1439	1485	661	785	804	732	846	0	0	1	0	0	0	0	0
sg_9456	Rbbp7	1434	102	72	113	86	480	458	417	475	21	22	20	29	720	1703	1682	1637	1597	0	0	0	0	0	0	0	0
sg_9455	Rbbp7	1845	1600	1671	1527	1560	726	735	747	737	728	746	663	751	822	358	389	315	386	3442	3537	3252	3497	0	0	0	2
sg_9454	Rbbp7	1866	220	224	209	191	741	748	679	797	921	854	855	880	1180	2333	2164	2204	2297	0	0	0	0	0	0	0	0
sg_9453	Rbbp7	1612	333	383	323	340	861	923	845	864	0	0	0	2	952	894	953	878	988	621	609	496	530	10	9	15	3
sg_9452	Rbbp7	1730	5	13	8	8	0	0	0	0	567	595	532	553	815	843	776	647	700	3209	3233	3064	3169	1109	1015	1028	1110
sg_9451	Rbbp7	4368	2046	2078	1919	1999	169	195	144	149	3529	3430	3073	3419	2843	2549	2594	2400	2478	463	441	427	452	974	1045	918	993
sg_9450	Sin3b	2029	802	842	792	793	636	714	650	662	38	40	37	36	849	5870	5852	5352	5649	2232	2279	2075	2249	0	0	0	0
sg_9449	Sin3b	1155	603	556	526	521	169	147	141	172	2363	2368	2183	2343	602	211	208	192	205	0	0	0	0	328	348	257	322
sg_9448	Sin3b	1443	856	897	780	879	2269	2289	2152	2126	0	0	0	0	830	1508	1574	1434	1474	490	536	522	506	0	0	0	0
sg_9447	Sin3b	1161	89	83	92	95	1	6	1	2	0	0	0	0	539	1270	1146	1039	1271	676	693	631	717	0	0	0	0
sg_9446	Sin3b	2020	1232	1234	1127	1177	1337	1513	1385	1446	944	911	918	963	1380	638	683	579	664	0	1	0	0	1655	1514	1389	1648
sg_9445	Sin3b	3132	2566	2658	2376	2568	1510	1549	1369	1487	1350	1427	1358	1296	1766	1790	1751	1692	1735	368	470	354	379	904	834	853	895
sg_9444	Sin3b	2836	2306	2181	1964	2091	2012	1881	1719	1871	2507	2549	2406	2571	1073	1362	1292	1202	1299	2753	2661	2478	2576	708	724	699	733
sg_9443	Sin3b	1982	866	907	826	790	1792	1783	1595	1808	818	787	771	803	681	1253	1223	1212	1335	604	544	521	579	12	3	5	8
sg_9442	Sin3b	1511	729	757	683	648	2477	2425	2188	2437	1	0	0	0	882	1767	1636	1569	1771	26	22	31	39	19	33	25	14
sg_9441	Sin3b	2189	2086	2080	1888	2018	1280	1192	1180	1275	4929	4832	4361	4650	1255	9742	9520	8955	9522	0	0	0	0	590	631	509	666
sg_9440	Cul2	1397	4668	4540	4132	4432	395	394	317	411	0	0	0	0	590	776	754	616	715	779	719	660	748	498	482	416	468
sg_9439	Cul2	2193	117	123	98	113	3	0	0	0	0	0	0	0	867	1590	1653	1395	1593	0	0	0	0	0	0	0	0
sg_9438	Cul2	3737	1106	1216	1071	1204	26	30	16	13	5459	5459	4843	5382	1525	2423	2473	2137	2410	2980	2860	2599	2867	2452	2346	2130	2327
sg_9437	Cul2	969	495	507	449	477	0	0	0	0	1321	1182	1179	1218	271	827	929	758	831	0	0	0	0	1377	1302	1199	1210
sg_9436	Cul2	3844	106	102	91	89	0	0	0	0	0	0	2	0	1221	2254	2169	2095	2323	2459	2502	2304	2449	1510	1519	1459	1461
sg_9435	Cul2	663	652	731	575	665	0	2	0	1	0	0	0	0	135	139	160	157	164	4	2	9	10	2	2	3	1
sg_9434	Cul2	1598	407	397	333	384	211	210	203	229	31	44	28	41	544	27505	27125	24616	26744	1426	1416	1326	1435	783	789	677	697
sg_9433	Cul2	2116	0	0	0	0	0	0	0	0	0	0	0	0	757	0	0	0	0	0	0	0	0	0	0	0	0
sg_9432	Cul2	1789	114	85	79	94	0	0	0	0	0	0	0	0	645	507	534	408	498	0	0	0	0	0	0	0	0
sg_9431	Cul2	969	734	710	649	692	0	0	0	0	0	0	0	0	320	0	0	0	0	0	0	0	0	0	0	0	0
sg_9430	Anp32a	2829	1643	1759	1681	1779	1182	1289	1144	1227	1467	1399	1230	1388	1572	0	0	0	0	504	547	471	483	1702	1619	1436	1497
sg_9429	Anp32a	887	959	882	892	872	2436	2410	2183	2476	0	0	0	0	559	5097	5149	4749	4828	4710	4730	4182	4751	5371	5303	4880	5321
sg_9428	Anp32a	3136	2805	2847	2566	2856	1767	1876	1695	1883	2262	2299	2061	2180	1763	7891	8025	7169	7652	1579	1588	1532	1627	121	117	111	128
sg_9427	Anp32a	2833	2398	2448	2293	2326	2116	2197	2079	2210	6999	6959	6543	6843	1851	2476	2633	2216	2428	3969	3868	3557	3953	8	3	4	2
sg_9426	Anp32a	4162	6672	6544	6081	6706	2539	2613	2329	2632	1740	1823	1575	1890	2055	6098	6061	5555	6319	1775	1773	1484	1647	871	853	787	916
sg_9425	Anp32a	2847	1593	1612	1502	1631	969	924	904	948	5022	5185	4503	5079	1663	1209	1234	1120	1239	3549	3438	3343	3341	1759	1750	1497	1575
sg_9424	Anp32a	2621	2714	2833	2506	2782	2308	2373	2168	2313	39	37	43	57	1970	284	267	229	281	4654	4484	4300	4566	5858	6253	5467	6097
sg_9423	Anp32a	2144	2235	2313	2153	2244	1767	1724	1560	1659	0	0	0	0	1413	2450	2449	2173	2258	2907	2857	2659	2958	52	58	39	67
sg_9422	Anp32a	1330	2685	2651	2479	2628	0	1	0	2	667	674	618	678	1231	242	216	226	198	0	0	0	0	0	0	0	0
sg_9421	Anp32a	2292	1121	1212	1057	1211	955	931	869	928	2614	2603	2324	2653	1301	577	581	554	591	1203	1209	1149	1200	2310	2253	2285	2363
sg_9420	Kdm1a	2312	386	416	310	368	1476	1331	1328	1379	2935	2906	2718	2901	1397	329	297	257	273	0	0	0	0	17	23	24	16
sg_9419	Kdm1a	2767	1070	976	1005	1048	64	83	68	50	915	959	953	942	1749	21488	21485	19617	20795	1277	1221	1158	1298	4	8	4	14
sg_9418	Kdm1a	1928	77	75	76	70	186	156	174	152	808	809	752	854	1013	0	0	0	0	0	0	0	0	0	0	0	0
sg_9417	Kdm1a	2229	71	77	70	59	267	216	211	256	943	903	853	905	1025	0	0	0	0	0	0	0	0	12	16	5	16
sg_9416	Kdm1a	3564	788	695	641	710	1999	2131	1927	1853	63	89	63	82	1873	968	955	867	987	8	12	9	12	625	715	601	639
sg_9415	Kdm1a	2711	409	407	440	512	1683	1602	1564	1639	939	900	859	911	1463	1493	1525	1269	1444	564	563	500	507	31	27	20	32
sg_9414	Kdm1a	2390	379	381	339	370	1484	1460	1388	1517	0	0	0	0	1757	93	123	101	100	3396	3397	3079	3361	348	303	272	332
sg_9413	Kdm1a	4369	440	407	403	417	66	56	69	68	968	921	828	909	1933	0	0	0	0	541	565	497	516	42	34	38	27
sg_9412	Kdm1a	1758	295	333	354	344	362	356	325	364	646	627	622	653	591	0	0	0	0	0	0	0	0	0	0	0	0
sg_9411	Kdm1a	3624	676	696	578	610	130	142	125	158	1114	1020	987	951	1975	1815	1874	1646	1832	537	521	457	494	1468	1532	1326	1345
sg_9410	Parp3	2800	1371	1386	1207	1252	2056	2152	1988	2161	1499	1479	1292	1355	1376	1336	1250	1160	1272	640	544	521	531	4981	5028	4665	4882
sg_9409	Parp3	2245	1697	1715	1559	1722	387	370	317	375	1773	1809	1621	1789	1247	1206	1196	1123	1135	16	18	3	9	1998	1966	1857	2002
sg_9408	Parp3	1899	2142	1999	1913	2072	528	514	441	552	230	194	142	193	1287	541	510	496	499	2975	2928	2690	2731	26	21	23	25
sg_9407	Parp3	3515	2559	2572	2361	2621	2969	3080	2887	3135	2754	2631	2383	2666	2422	3308	3341	2875	3007	774	810	759	864	0	0	0	0
sg_9406	Parp3	1062	448	457	447	429	193	186	137	199	1263	1081	1008	1065	584	1707	1671	1581	1661	0	0	0	0	1657	1621	1495	1610
sg_9405	Parp3	2004	2091	1960	1875	2008	459	478	392	461	2970	3082	2696	3110	1478	239	275	233	272	1921	1890	1586	1691	1173	1154	1215	1174
sg_9404	Parp3	2805	1424	1391	1242	1324	574	585	566	534	1728	1713	1536	1725	1567	3168	3137	2992	2899	657	717	637	705	0	0	0	0
sg_9403	Parp3	3896	7621	7478	7129	7393	1137	1143	1066	1130	1860	1985	1741	1883	1558	4205	4324	3899	4282	1689	1581	1476	1525	2687	2654	2579	2639
sg_9402	Parp3	1871	1232	1175	1039	1190	880	994	906	903	3287	3231	2955	3295	831	1463	1412	1393	1357	703	682	672	651	1643	1644	1581	1681
sg_9401	Parp3	2106	1365	1364	1289	1402	2401	2235	2211	2221	32556	32456	29588	32237	1235	170	172	154	183	950	907	849	902	249	254	237	275
sg_9400	Anp32b	2141	4683	4374	4056	4494	1498	1537	1453	1501	1048	979	914	907	588	2603	2472	2341	2578	4959	4711	4075	4807	5443	5319	4928	5281
sg_9399	Anp32b	3024	1903	1815	1795	1950	1445	1614	1423	1353	968	904	827	889	1486	1758	1710	1602	1727	10829	10105	9565	10353	2276	2262	2202	2290
sg_9398	Anp32b	1745	3426	3558	3138	3463	1157	1245	1006	1207	850	907	746	874	596	12634	12793	11785	12363	14	24	26	13	565	549	435	608
sg_9397	Anp32b	1249	2914	2810	2658	2736	2196	2066	1942	2169	6594	6697	6196	6413	541	1288	1293	1086	1104	128	151	97	92	96	83	86	79
sg_9396	Anp32b	3447	2636	2660	2498	2760	2422	2452	2320	2510	5198	5239	4657	5068	1456	4545	4453	3956	4248	578	502	490	456	85	83	74	67
sg_9395	Anp32b	2556	2099	2066	1882	1971	3163	3353	2883	3144	3508	3665	3415	3491	987	3867	3774	3532	3844	1140	1156	979	1143	657	703	631	702
sg_9394	Anp32b	2156	1960	1828	1711	1808	5178	5139	4645	5192	897	854	825	898	870	19929	20002	18346	19503	302	255	296	251	1347	1334	1192	1196
sg_9393	Anp32b	1882	1084	1092	972	1133	474	476	430	466	2711	2737	2566	2658	692	2887	3022	2659	2867	1461	1418	1321	1420	150	137	135	136
sg_9392	Anp32b	1623	2115	1959	1862	1907	4114	4021	3753	3871	0	0	0	0	961	4615	4384	3922	4377	3367	3154	2958	3219	1689	1834	1597	1871
sg_9391	Anp32b	3319	870	947	899	844	5199	5126	4774	5236	1950	2004	1633	1881	1315	8774	8536	7743	8676	5464	5433	4934	5159	721	743	686	697
sg_9390	Prkab1	2588	3527	3437	3073	3351	4365	4351	4038	4331	1676	1744	1583	1665	1596	6317	6543	5944	6275	1563	1607	1552	1521	1740	1649	1588	1749
sg_9389	Prkab1	2998	1525	1431	1303	1605	4877	5024	4671	4769	14667	14865	13675	14250	1073	2183	2014	1984	2035	1366	1304	1245	1338	126	145	147	134
sg_9388	Prkab1	1044	275	278	267	286	2677	2624	2329	2435	1241	1185	1083	1245	534	331	259	297	278	0	0	0	0	657	663	599	734
sg_9387	Prkab1	1846	2775	2699	2632	2793	1604	1667	1580	1669	4761	4585	4408	4497	1025	0	0	0	0	0	0	0	0	888	787	853	844
sg_9386	Prkab1	3183	1782	1589	1549	1762	1168	1090	1088	1194	1488	1591	1374	1493	1271	3483	3396	3205	3527	0	0	0	0	1800	1901	1660	1824
sg_9385	Prkab1	1594	1053	1033	1012	1021	3072	2958	2812	3113	2490	2468	2043	2320	766	721	705	677	842	128	120	106	120	1844	2028	1808	1833
sg_9384	Prkab1	1142	415	375	366	352	584	608	543	640	15	24	11	10	271	2928	2894	2641	2983	0	0	0	0	1272	1162	1061	1216
sg_9383	Prkab1	3271	987	1043	992	1000	1931	1911	1896	2070	365	289	349	317	1022	3018	2897	2576	2962	5044	5181	4584	4912	1027	1074	1059	1030
sg_9382	Prkab1	1918	584	543	525	595	2069	2182	1859	2011	1271	1292	1267	1264	783	13000	12939	11373	12584	488	495	458	519	109	119	125	151
sg_9381	Prkab1	2740	5510	5534	5255	5591	2108	1944	1829	1903	1459	1599	1435	1590	1498	835	758	684	733	2	0	0	0	0	0	0	0
sg_9380	Ncl	2536	139	133	129	134	0	0	0	0	0	0	0	0	453	12	18	11	22	0	0	0	0	0	0	0	0
sg_9379	Ncl	1449	30	43	56	38	0	0	0	0	0	0	0	0	259	0	0	0	0	0	0	0	0	0	0	0	0
sg_9378	Ncl	1618	0	0	0	0	0	0	0	0	1895	2010	1820	1895	173	213	233	175	206	0	0	0	0	91	110	114	108
sg_9377	Ncl	1811	45	68	66	59	872	902	791	937	0	0	0	0	613	0	0	0	0	0	0	0	0	0	0	0	0
sg_9376	Ncl	2433	41	33	42	52	0	0	0	0	0	0	0	1	297	0	0	0	0	6784	6710	6120	6665	690	663	621	588
sg_9375	Ncl	1308	89	108	84	132	69	71	78	90	392	422	374	369	229	0	0	0	0	2116	2057	1997	2011	0	0	0	0
sg_9374	Ncl	2545	548	542	524	514	672	697	600	668	0	0	0	0	806	279	257	264	257	0	0	0	0	229	209	176	229
sg_9373	Ncl	1016	0	0	5	0	0	0	0	1	0	0	0	0	75	0	0	0	0	0	0	0	0	1	0	1	0
sg_9372	Ncl	3530	11	15	13	6	727	746	668	676	0	0	0	0	611	0	0	0	0	1	1	0	4	0	0	0	0
sg_9371	Ncl	1352	356	321	320	321	2	1	2	0	0	0	0	0	424	5184	5168	4645	5004	0	0	0	0	0	0	0	0
sg_9370	Safb	2720	814	810	782	886	1055	1137	954	1072	1	19	15	10	630	941	886	829	859	3142	2889	2651	2843	831	795	709	787
sg_9369	Safb	1728	840	853	739	838	575	593	587	621	5400	5342	4938	5323	836	537	538	515	486	1308	1262	1300	1324	101	132	114	121
sg_9368	Safb	6050	3874	3855	3645	3815	5509	5691	5351	5430	2971	2904	2510	2799	2557	2207	2263	2036	2171	9889	10047	9229	10169	385	349	367	433
sg_9367	Safb	1286	372	398	427	389	1732	1654	1479	1566	964	961	887	908	595	726	782	717	746	3497	3592	3144	3457	128	142	127	140
sg_9366	Safb	2602	883	887	838	886	1317	1429	1167	1261	11736	11837	10742	11593	941	501	502	475	537	3495	3463	3156	3403	3526	3454	3150	3656
sg_9365	Safb	2135	161	169	166	175	600	540	460	590	3551	3488	3275	3489	1204	8	7	10	10	621	590	563	626	0	0	0	0
sg_9364	Safb	2258	612	622	550	638	1996	2031	1872	1975	0	0	0	0	962	886	926	844	869	784	819	688	827	0	1	0	0
sg_9363	Safb	2394	1002	958	817	964	874	821	761	864	0	2	0	0	1448	4178	4092	3958	4160	2456	2464	2252	2366	0	0	0	0
sg_9362	Safb	1865	389	388	362	364	432	464	428	490	0	0	0	0	1268	2100	2119	1855	2028	2740	2705	2469	2700	581	537	561	575
sg_9361	Safb	3310	1229	1257	1273	1186	913	915	781	957	2282	2201	2036	2113	1539	2204	2066	1790	2037	4070	4105	3731	3956	34	38	40	28
sg_9360	Prmt1	2338	729	780	705	800	2	2	5	3	1426	1281	1275	1297	787	0	0	0	0	1250	1270	1256	1262	328	304	319	340
sg_9359	Prmt1	2689	0	0	0	0	0	0	0	0	0	0	0	0	752	751	832	806	741	0	0	0	0	0	0	4	1
sg_9358	Prmt1	3399	14	30	21	13	1	0	0	0	0	0	0	0	815	0	0	0	0	0	0	0	0	572	620	567	547
sg_9357	Prmt1	2386	136	157	152	168	0	0	0	0	0	0	0	0	991	0	0	0	0	0	0	0	0	0	0	0	0
sg_9356	Prmt1	1132	0	0	0	0	0	1	0	0	0	0	0	0	443	0	0	0	0	0	0	0	0	0	0	0	0
sg_9355	Prmt1	902	0	0	0	0	0	0	0	0	0	0	0	0	535	52	23	55	50	5	6	9	5	360	356	356	371
sg_9354	Prmt1	1782	0	0	0	0	0	0	0	0	1	0	0	0	434	0	0	0	0	0	0	0	0	0	0	0	0
sg_9353	Prmt1	2482	232	209	254	234	14	19	15	23	0	0	0	0	920	0	0	0	0	0	0	0	0	0	0	0	0
sg_9352	Prmt1	3029	0	0	0	0	0	0	0	0	0	0	0	0	738	0	0	0	0	0	0	0	0	0	0	0	0
sg_9351	Prmt1	2942	102	119	86	95	0	0	0	0	0	1	0	0	1009	0	0	0	0	0	0	0	0	0	0	0	0
sg_9350	Hnrnpm	958	103	94	92	95	10	13	5	14	979	1011	904	905	596	932	1051	916	931	0	0	0	0	531	483	424	465
sg_9349	Hnrnpm	1200	428	438	436	371	0	0	0	0	2577	2477	2283	2539	620	349	317	281	284	0	0	0	0	0	0	0	0
sg_9348	Hnrnpm	2672	831	879	792	790	604	545	534	586	2390	2459	2531	2409	1437	446	426	411	446	7732	7485	7209	7659	0	0	0	0
sg_9347	Hnrnpm	2923	875	835	738	858	1646	1623	1564	1869	1	1	0	1	1466	1186	1205	1111	1257	618	594	535	594	0	0	2	1
sg_9346	Hnrnpm	1473	155	131	123	149	2394	2506	2327	2473	4925	5073	4572	4947	876	0	0	0	0	0	0	0	0	1135	1106	1162	1126
sg_9345	Hnrnpm	1945	578	575	490	594	0	2	1	0	0	0	0	0	768	0	0	0	0	740	706	661	680	2011	1957	1823	2091
sg_9344	Hnrnpm	2689	1746	1606	1578	1655	1230	1333	1057	1196	3616	3681	3430	3806	1435	2214	2216	1964	2166	488	412	459	481	0	0	0	0
sg_9343	Hnrnpm	2962	620	745	586	744	196	259	217	245	1712	1885	1566	1902	1563	1011	1005	898	944	0	0	0	0	0	0	0	0
sg_9342	Hnrnpm	1562	216	221	215	242	0	0	0	0	654	631	531	597	847	0	0	0	0	0	0	0	0	136	141	129	111
sg_9341	Hnrnpm	1015	167	158	147	170	114	103	99	116	0	0	0	0	418	12	22	24	15	0	0	0	0	0	0	0	0
sg_9340	Taf6l	1293	415	486	471	443	207	183	181	176	814	754	756	752	711	733	686	650	703	693	782	739	714	0	0	0	0
sg_9339	Taf6l	1367	1169	1089	1033	1139	873	891	842	872	1397	1356	1245	1258	510	103	113	72	82	0	0	0	0	52	39	36	65
sg_9338	Taf6l	4126	1150	1312	1111	1255	1317	1337	1149	1240	7484	7385	6823	7299	1111	2441	2585	2222	2498	1995	2021	1817	2033	5826	5714	5294	5615
sg_9337	Taf6l	3695	1664	1658	1409	1573	10067	10065	9075	9927	4797	4617	4373	4609	1241	3061	3165	2857	3090	4617	4556	4212	4444	1936	2111	1924	1923
sg_9336	Taf6l	2729	1740	1777	1676	1665	2352	2388	2081	2328	2447	2317	2168	2374	801	1926	1878	1809	1975	1609	1774	1544	1584	3568	3651	3456	3763
sg_9335	Taf6l	1379	1346	1361	1304	1310	4514	4452	4047	4533	2716	2739	2446	2651	747	1859	1791	1561	1727	29	42	33	27	0	0	0	0
sg_9334	Taf6l	1286	562	496	479	550	804	864	763	763	1	8	3	2	509	979	1002	828	935	0	0	0	0	0	0	0	0
sg_9333	Taf6l	1780	219	206	241	256	1269	1241	1181	1262	2759	2849	2562	2749	610	0	0	0	0	15	30	15	17	1655	1615	1473	1535
sg_9332	Taf6l	856	701	766	766	749	1812	1742	1684	1789	431	409	358	425	410	1229	1189	1071	1213	1055	1041	1062	1096	0	0	0	0
sg_9331	Taf6l	2138	159	157	132	184	1653	1660	1661	1672	6537	6435	5845	6155	777	846	908	779	860	535	503	431	518	0	0	0	0
sg_9330	Senp3	1639	2785	2733	2511	2717	2041	1992	1839	1970	2389	2406	2174	2231	865	387	441	381	450	499	523	506	456	2662	2747	2635	2654
sg_9329	Senp3	1452	573	676	548	682	669	554	532	529	0	0	0	0	797	2990	2969	2761	2878	590	518	471	576	2625	2562	2305	2389
sg_9328	Senp3	1412	3104	3019	2739	2962	2226	2200	1961	2109	3517	3268	3131	3433	467	1408	1361	1156	1450	0	0	0	0	77	86	86	80
sg_9327	Senp3	3138	1041	890	887	962	1017	988	938	1080	1000	1039	926	1064	1553	3533	3532	3248	3345	964	937	837	904	1098	1046	909	1064
sg_9326	Senp3	1303	1298	1166	1171	1196	1533	1552	1460	1531	504	452	444	398	802	1133	1171	1076	1197	2850	3031	2757	2881	633	584	596	582
sg_9325	Senp3	3461	1699	1653	1606	1612	3398	3211	3000	3392	511	428	467	510	1970	687	716	641	620	3606	3546	3220	3442	3640	3661	3427	3672
sg_9324	Senp3	2438	725	778	668	726	1853	1904	1696	1951	2524	2663	2379	2691	1182	3311	3156	2969	3294	3265	3377	2992	3298	16	30	23	24
sg_9323	Senp3	3702	3024	3124	2897	2959	3303	3614	3030	3428	377	386	297	322	1887	2560	2407	2257	2483	1967	2054	1902	2131	3116	2963	2747	2920
sg_9322	Senp3	2095	2962	2868	2576	2847	209	204	211	221	17360	17265	15741	16974	1000	639	650	606	668	8267	8240	7712	8080	1732	1817	1582	1778
sg_9321	Senp3	1531	1524	1542	1372	1597	623	644	598	628	2705	2695	2496	2529	1022	1294	1280	1153	1291	1417	1326	1295	1387	0	0	0	0
sg_9320	Ubr5	3563	2327	2421	2152	2200	334	310	299	314	888	888	856	848	930	2302	2347	2078	2320	161	179	153	182	2288	2404	2106	2267
sg_9319	Ubr5	1470	582	574	503	542	493	514	500	477	789	753	659	736	453	0	0	0	0	0	0	0	0	360	275	313	330
sg_9318	Ubr5	3474	352	280	254	301	638	573	542	620	390	420	372	414	1537	29	28	20	21	46	39	40	38	549	643	518	597
sg_9317	Ubr5	1323	260	187	245	237	1	0	0	0	0	0	0	0	406	177	179	147	167	0	0	0	0	0	0	0	0
sg_9316	Ubr5	812	0	0	0	0	873	827	796	854	0	0	0	0	241	0	0	0	0	4845	4875	4595	4650	493	496	487	475
sg_9315	Ubr5	2718	1954	1998	1818	1908	522	460	494	524	0	0	0	0	892	1947	1990	1917	1913	0	0	0	0	733	777	665	771
sg_9314	Ubr5	3495	923	975	841	889	433	392	302	375	3177	3189	2962	3149	1691	5085	5114	4757	5027	0	2	0	0	3195	3324	2964	3088
sg_9313	Ubr5	3178	2445	2362	2222	2430	3371	3487	3050	3377	1201	1237	1126	1179	1396	3905	3923	3593	3963	1788	1581	1554	1698	729	707	592	660
sg_9312	Ubr5	2398	474	507	462	442	0	0	0	0	0	0	0	0	757	1812	1959	1839	1939	1294	1116	1130	1184	1496	1613	1447	1511
sg_9311	Ubr5	1314	454	440	469	488	675	658	636	604	146	162	131	126	359	0	0	0	0	1111	1144	938	1171	0	0	0	0
sg_9310	Hira	3346	4969	4811	4509	4899	2641	2697	2437	2573	10314	10419	9372	10048	1571	1269	1190	1098	1248	3839	3747	3609	3843	962	1072	942	982
sg_9309	Hira	2844	1455	1375	1362	1456	2520	2495	2314	2527	2095	1993	1748	2065	1865	7430	7277	6929	7516	2261	2374	2072	2353	8653	8432	7881	8453
sg_9308	Hira	1771	997	1027	881	945	854	836	810	827	2484	2491	2239	2445	744	13669	13349	12564	13668	6955	6621	6406	6761	520	486	445	491
sg_9307	Hira	2572	1239	1290	1034	1235	4094	4222	3651	3919	534	521	474	481	1310	10196	10000	9313	9874	2478	2466	2271	2406	16153	16299	14646	16364
sg_9306	Hira	1595	523	554	506	503	2813	2738	2529	2782	577	551	495	576	1036	2688	2624	2472	2582	466	473	396	436	3938	3981	3533	3814
sg_9305	Hira	1639	2512	2350	2228	2287	376	363	308	310	937	916	933	915	861	721	689	649	742	0	0	0	0	6	1	4	0
sg_9304	Hira	1940	2319	2241	1975	2239	1517	1455	1341	1462	1260	1290	1138	1235	990	3635	3511	3352	3514	8591	8429	7656	8198	5760	5703	5263	5645
sg_9303	Hira	1861	607	532	548	585	277	330	258	311	0	0	2	0	649	3795	3859	3499	3760	1	3	2	0	568	600	557	544
sg_9302	Hira	2803	1776	1752	1588	1716	2182	2269	1983	2091	2593	2460	2324	2454	1435	3024	2927	2640	2805	1213	1269	1156	1191	0	0	0	0
sg_9301	Hira	3020	2815	2835	2552	2686	4149	4211	3593	4158	1427	1437	1336	1374	1405	1198	1146	1133	1179	6663	6761	6306	6476	1177	1176	1036	1151
sg_9300	Phrf1	1003	331	299	317	337	1769	1678	1539	1784	0	0	0	0	351	0	0	0	0	0	0	0	0	0	0	0	0
sg_9299	Phrf1	2135	339	409	333	342	1089	1003	910	962	255	290	222	298	1004	1261	1251	1136	1207	292	268	265	289	572	659	634	533
sg_9298	Phrf1	1159	104	71	91	87	815	765	699	749	943	907	814	886	452	5787	5775	5457	5723	787	827	723	791	2619	2635	2485	2568
sg_9297	Phrf1	1541	897	890	912	823	2949	3001	2692	2960	0	0	0	0	1180	887	890	854	871	862	846	812	885	2043	2027	1816	1931
sg_9296	Phrf1	1658	534	519	522	500	692	685	644	747	0	0	0	0	1252	4796	4741	4373	4794	290	317	269	332	33	27	28	29
sg_9295	Phrf1	2071	1473	1518	1330	1431	1366	1428	1261	1417	0	0	0	0	1542	1232	1259	1223	1305	482	484	480	489	985	1001	1017	979
sg_9294	Phrf1	2122	1120	1037	961	1131	547	575	474	527	1	1	4	5	1330	1661	1731	1458	1676	1439	1390	1266	1459	1163	1207	1058	1229
sg_9293	Phrf1	1124	705	717	644	707	3027	3065	3008	3308	0	0	0	0	557	0	0	0	0	1025	1132	904	1020	3341	3282	2965	3044
sg_9292	Phrf1	2010	794	838	731	813	1075	1153	913	1044	0	0	0	0	1264	0	0	0	0	1002	851	863	883	45	30	38	47
sg_9291	Phrf1	594	41	39	40	42	124	156	133	129	0	0	0	0	216	0	0	0	0	0	0	0	0	0	0	0	0
sg_9290	Ythdf3	2350	2154	2243	2087	2350	4784	4723	4483	4950	6090	6076	5544	6061	1518	10704	10608	9619	10271	775	770	758	752	0	0	0	0
sg_9289	Ythdf3	1860	2271	2299	1948	2219	8338	8310	7445	8119	4108	4290	3808	4119	940	4585	4355	4059	4447	58	42	46	35	4718	4728	4165	4561
sg_9288	Ythdf3	2699	7134	7257	6656	7203	2072	2111	1757	1949	1731	1674	1574	1695	1916	16818	16339	15068	16043	1395	1381	1230	1366	4551	4417	4216	4414
sg_9287	Ythdf3	1090	1291	1236	1191	1228	886	941	862	847	1702	1705	1578	1658	847	2415	2380	2251	2446	0	0	0	0	810	772	699	677
sg_9286	Ythdf3	908	232	213	178	199	1214	1289	1206	1309	0	0	0	0	536	0	0	0	0	0	0	0	2	1239	1142	1213	1204
sg_9285	Ythdf3	4180	2907	2837	2471	2704	5700	5574	5120	5608	2944	2947	2766	2864	2081	12816	12673	11586	12431	4367	4296	3986	4132	670	685	589	645
sg_9284	Ythdf3	1837	1507	1580	1346	1621	1515	1541	1498	1502	54	41	61	39	890	1303	1314	1282	1283	4385	4399	3893	4295	1489	1457	1273	1589
sg_9283	Ythdf3	2933	1087	1138	979	1007	4559	4500	4079	4471	4633	4646	4094	4499	1238	6657	6936	6035	6566	274	295	243	251	2371	2224	2251	2341
sg_9282	Ythdf3	1494	735	702	636	644	609	633	542	623	949	831	811	853	954	76	65	77	76	2382	2397	2209	2281	0	0	0	0
sg_9281	Ythdf3	2175	1595	1557	1576	1627	651	696	711	690	2879	2889	2665	2998	1303	4738	4854	4103	4571	4894	4884	4334	4844	2879	2789	2783	2872
sg_9280	Nipbl	568	403	407	322	358	0	0	0	0	489	469	434	493	93	2503	2454	2307	2397	0	0	0	0	0	0	0	0
sg_9279	Nipbl	1787	803	798	794	852	2306	2283	1996	2251	2633	2730	2431	2620	456	0	0	0	0	17	18	6	6	1379	1357	1222	1329
sg_9278	Nipbl	2970	296	262	235	277	472	460	410	388	0	0	0	0	404	971	871	833	903	933	896	802	881	3	3	2	0
sg_9277	Nipbl	3743	644	646	549	619	3	4	7	0	0	0	0	0	367	1376	1363	1232	1471	0	0	0	0	0	0	0	0
sg_9276	Nipbl	1442	168	148	113	156	479	469	410	503	0	0	0	0	194	3204	3053	2835	2969	437	473	384	478	0	0	0	0
sg_9275	Nipbl	2209	3823	3954	3767	3964	1462	1545	1374	1403	2443	2371	2295	2276	999	0	0	0	1	12952	12500	11548	12399	1850	1663	1675	1879
sg_9274	Nipbl	645	0	0	0	0	2078	2111	1997	2018	0	0	0	0	77	0	0	0	0	638	654	648	652	0	0	0	0
sg_9273	Nipbl	3237	49	43	34	36	59	98	84	57	0	0	0	0	341	0	0	0	0	0	0	0	0	0	0	0	0
sg_9272	Nipbl	991	43	50	56	46	0	0	0	0	0	0	0	0	26	620	692	608	653	2	0	0	1	0	0	0	0
sg_9271	Nipbl	1970	991	913	830	919	801	908	856	866	837	763	794	816	529	2013	2081	1893	1955	915	907	796	907	22	35	30	37
sg_9270	Taf5l	2134	1287	1264	1130	1306	1781	1664	1548	1680	480	509	443	461	808	0	0	0	0	0	0	0	0	0	0	0	0
sg_9269	Taf5l	1324	4079	4083	3580	3985	661	776	715	774	926	855	865	908	922	754	705	678	855	2	10	10	16	0	0	0	0
sg_9268	Taf5l	3478	697	692	622	700	3186	3069	2677	2983	5	10	11	6	1197	1022	986	843	1008	408	472	405	470	259	290	245	275
sg_9267	Taf5l	2409	598	658	636	593	644	621	573	629	2324	2345	1970	2267	1188	7257	7062	6572	7149	815	825	771	802	2942	2828	2671	2745
sg_9266	Taf5l	3100	1144	1110	1072	1207	4804	4545	4083	4559	10	12	12	13	893	1501	1540	1322	1510	2788	2632	2423	2671	1403	1363	1261	1446
sg_9265	Taf5l	2302	779	768	729	795	669	741	677	750	4142	4184	3826	4051	523	304	339	322	325	0	0	0	0	0	0	0	0
sg_9264	Taf5l	3702	2921	2989	2681	2788	2516	2428	2347	2436	976	901	867	925	1084	5086	5015	4620	5072	3320	3362	3098	3298	5267	5523	4967	5285
sg_9263	Taf5l	3193	2112	2082	1764	1998	1466	1371	1308	1420	2528	2582	2295	2616	1455	3294	3439	3004	3225	2751	2689	2370	2623	143	154	142	124
sg_9262	Taf5l	1094	583	572	537	536	1080	1096	1037	1054	1770	1722	1633	1648	391	1484	1529	1314	1367	582	588	434	555	0	0	0	0
sg_9261	Taf5l	1540	188	199	164	178	653	592	654	625	691	672	644	710	541	0	0	0	0	148	140	129	131	19	7	17	18
sg_9260	Akap1	2322	1047	1019	913	984	620	640	576	612	884	872	824	927	1333	76	96	55	75	723	703	522	660	3098	3214	3063	3040
sg_9259	Akap1	1657	326	319	300	300	603	660	566	652	0	0	0	0	536	1344	1212	1197	1252	35	17	20	21	52	63	59	42
sg_9258	Akap1	3524	1167	1133	1062	1176	1091	1122	996	1086	1891	1874	1639	1822	1255	1076	971	931	973	0	0	0	0	397	425	345	384
sg_9257	Akap1	2473	2351	2433	2098	2363	3624	3498	3301	3579	417	432	435	440	1562	651	580	557	578	0	0	0	0	1063	1110	933	974
sg_9256	Akap1	1155	12	19	21	18	377	423	364	417	3924	4089	3672	3977	567	2388	2318	2191	2310	359	379	403	409	3680	3675	3149	3505
sg_9255	Akap1	1863	280	285	259	299	311	260	212	331	3727	3667	3347	3598	939	1239	1178	1052	1174	1293	1205	1119	1158	0	0	0	0
sg_9254	Akap1	1902	912	956	783	910	3478	3577	3286	3416	303	324	308	306	1100	773	740	714	745	4917	5069	4806	5044	155	157	106	151
sg_9253	Akap1	2810	4283	4069	3788	4172	459	437	393	464	1516	1379	1267	1343	1224	712	773	658	716	545	495	531	546	1328	1300	1122	1314
sg_9252	Akap1	1105	424	419	385	400	170	199	166	176	794	773	650	748	576	1871	1853	1704	1810	3732	3709	3434	3706	880	927	885	847
sg_9251	Akap1	2438	534	551	487	521	936	935	838	959	1612	1621	1536	1637	870	8555	8220	7567	8100	0	0	1	0	403	363	309	389
sg_9250	Trmt5	2563	41	54	48	66	0	0	0	0	0	0	0	0	827	0	0	0	0	0	0	0	0	0	0	0	0
sg_9249	Trmt5	965	1025	1066	1007	1054	0	0	2	0	0	0	0	0	349	2735	2526	2376	2647	1591	1578	1408	1674	589	611	568	619
sg_9248	Trmt5	2366	100	107	117	91	0	0	0	0	0	0	0	0	759	0	0	0	0	0	0	0	0	0	0	0	0
sg_9247	Trmt5	1684	0	0	0	0	643	566	580	565	0	0	0	0	398	309	323	301	290	81	95	81	80	0	0	0	0
sg_9246	Trmt5	540	0	0	0	0	0	0	0	0	0	0	0	0	144	0	0	0	0	0	0	0	0	0	0	0	0
sg_9245	Trmt5	6406	3156	3108	3065	3211	1878	1961	1725	1920	545	497	469	553	2158	397	391	352	382	2	0	0	0	1119	1042	1002	1025
sg_9244	Trmt5	762	0	0	0	0	87	55	81	76	0	0	0	0	283	0	0	0	0	0	0	0	0	0	0	0	0
sg_9243	Trmt5	866	0	0	0	0	495	502	516	534	0	0	0	0	315	0	0	0	0	0	0	0	0	0	0	0	0
sg_9242	Trmt5	3302	750	735	765	812	1430	1395	1310	1394	0	0	0	0	1262	0	0	0	0	0	0	0	0	0	0	0	0
sg_9241	Trmt5	2062	30	35	34	40	0	0	0	0	0	0	0	0	1012	0	0	0	0	0	0	0	0	0	0	0	0
sg_9240	Phf23	3633	1987	1948	1798	1999	806	880	719	769	408	379	374	450	1484	1603	1501	1443	1627	43	47	51	39	792	859	881	848
sg_9239	Phf23	2335	889	824	730	824	1567	1703	1542	1631	1013	972	870	981	1413	7520	7818	6965	7521	0	0	0	0	0	0	0	0
sg_9238	Phf23	1422	88	79	71	73	730	762	692	784	935	973	893	963	606	449	504	454	454	867	857	851	803	0	0	0	0
sg_9237	Phf23	1809	1381	1352	1220	1253	1555	1636	1487	1691	5179	5212	4518	4991	891	1006	962	903	986	209	172	154	162	0	0	0	0
sg_9236	Phf23	1999	293	244	295	274	926	912	889	789	3795	3697	3339	3632	1011	5160	5101	4502	4962	629	671	503	653	0	0	0	0
sg_9235	Phf23	1604	503	514	465	481	1457	1361	1389	1456	441	457	389	469	1146	0	0	0	0	0	0	0	0	0	0	0	0
sg_9234	Phf23	2919	864	874	782	827	879	834	818	910	939	966	854	980	925	1179	1331	1206	1222	5064	5018	4445	5001	1596	1586	1430	1504
sg_9233	Phf23	2251	1107	1129	1098	1166	671	650	591	689	2816	2749	2542	2721	1432	2390	2377	2175	2289	2512	2556	2364	2563	0	0	0	0
sg_9232	Phf23	1217	51	35	33	36	580	579	653	609	117	125	136	140	753	0	0	0	0	0	0	0	0	2	2	4	5
sg_9231	Phf23	833	139	139	137	151	83	79	59	63	822	839	812	877	453	0	0	0	0	734	661	549	618	0	0	0	0
sg_9230	Eif3a	1026	0	0	0	0	0	0	0	0	0	0	0	0	107	0	0	0	0	0	0	0	0	0	0	0	0
sg_9229	Eif3a	1758	481	525	453	474	778	843	750	860	0	0	0	0	686	1052	1107	916	1014	0	0	0	0	0	0	0	0
sg_9228	Eif3a	2387	0	0	0	0	0	2	2	0	0	0	0	0	345	1022	1014	928	955	456	443	371	441	0	0	0	0
sg_9227	Eif3a	808	123	142	119	129	0	0	0	0	0	0	0	0	126	0	0	0	0	0	0	0	0	762	711	696	774
sg_9226	Eif3a	1652	0	0	0	0	0	0	0	0	0	0	0	0	266	0	0	0	0	770	719	801	777	0	0	0	0
sg_9225	Eif3a	2430	228	242	238	248	692	732	635	700	0	0	0	0	733	3366	3365	2904	3253	430	443	436	518	147	113	118	138
sg_9224	Eif3a	1805	54	50	57	58	10	8	10	2	0	0	0	0	402	0	0	0	0	0	0	0	0	0	0	0	0
sg_9223	Eif3a	1641	81	79	83	91	327	289	287	328	875	920	809	918	186	0	0	0	0	0	2	0	2	0	3	5	5
sg_9222	Eif3a	1339	0	0	0	0	472	522	433	426	0	0	0	0	52	0	0	0	0	614	571	532	596	0	0	0	0
sg_9221	Eif3a	2171	0	0	0	0	0	0	0	0	0	0	0	0	277	0	0	0	0	0	0	0	0	0	0	0	0
sg_9220	Cbx5	1850	544	526	537	498	1862	1871	1637	1765	1	0	0	0	1148	0	0	0	0	0	0	0	0	0	0	0	1
sg_9219	Cbx5	3577	1674	1629	1576	1575	1998	1913	1711	1983	2383	2391	2121	2303	1686	827	849	755	897	175	174	187	185	1838	1938	1646	1808
sg_9218	Cbx5	1043	2560	2653	2318	2454	496	402	426	426	0	0	0	2	565	0	0	0	0	0	0	0	0	2222	2206	2017	2204
sg_9217	Cbx5	1293	36	37	30	32	244	231	204	212	464	469	364	425	558	0	0	0	0	0	0	0	0	0	0	0	0
sg_9216	Cbx5	2560	1423	1418	1211	1368	2093	2048	1978	2220	2246	2278	2074	2309	960	4316	4238	3980	4179	69	96	106	100	0	0	0	2
sg_9215	Cbx5	2632	5726	5740	5232	5320	2015	1923	1856	2038	299	308	254	334	1263	14802	14585	13257	14671	2672	2820	2647	2673	1965	1899	1826	1913
sg_9214	Cbx5	2439	1847	1804	1665	1804	903	932	870	893	1305	1248	1229	1382	1395	779	709	682	769	649	613	612	653	1200	1126	1049	1158
sg_9213	Cbx5	3709	1888	1799	1722	1912	6376	6429	6010	6205	2517	2493	2408	2494	2452	3580	3597	3453	3576	821	849	829	871	4206	3931	3759	3860
sg_9212	Cbx5	2544	2256	2197	2057	2184	870	785	772	809	10412	10421	9262	10078	1274	1243	1260	1108	1329	177	155	161	180	2741	2803	2501	2775
sg_9211	Cbx5	1237	78	50	35	51	1013	1037	1065	1077	845	859	740	861	482	676	740	682	768	0	0	0	0	712	754	710	689
sg_9210	Rbm25	2486	752	818	680	750	302	217	236	282	2776	2844	2500	2728	1316	2528	2549	2254	2445	2814	2902	2805	2875	2576	2643	2460	2557
sg_9209	Rbm25	543	94	41	63	81	0	0	0	0	0	0	0	0	72	0	0	0	0	0	0	0	0	0	0	0	0
sg_9208	Rbm25	551	2	1	4	4	0	0	0	0	0	0	0	0	63	0	0	0	0	0	0	0	0	0	0	0	0
sg_9207	Rbm25	2077	0	0	0	0	0	0	0	0	0	0	0	0	67	0	0	0	0	0	0	0	0	0	0	0	0
sg_9206	Rbm25	4223	483	467	480	468	1068	1039	952	985	0	0	0	0	1069	91	96	67	86	0	0	0	0	0	0	0	0
sg_9205	Rbm25	1965	349	334	306	322	417	396	396	392	213	208	180	189	201	0	0	0	0	0	0	0	0	159	196	182	174
sg_9204	Rbm25	994	32	37	29	36	0	0	0	0	0	0	0	0	137	0	0	0	0	0	0	0	0	5	3	2	2
sg_9203	Rbm25	3475	289	311	267	323	5	3	4	17	729	755	667	792	385	1611	1448	1426	1528	0	0	0	0	0	0	0	0
sg_9202	Rbm25	1821	315	279	243	316	242	241	234	270	0	0	0	0	190	0	0	0	0	0	0	0	0	21	15	30	42
sg_9201	Rbm25	1536	28	26	29	38	0	0	0	0	0	0	0	0	323	0	0	0	0	0	0	0	0	0	0	0	0
sg_9200	Ube2d3	2448	220	237	213	188	301	355	345	371	0	0	0	0	994	0	0	0	0	0	0	0	0	0	0	0	0
sg_9199	Ube2d3	922	406	351	307	338	621	593	548	570	1960	1841	1772	1838	762	1	2	6	4	0	0	0	0	0	2	0	0
sg_9198	Ube2d3	2808	547	565	573	574	7	14	13	11	909	842	757	864	1417	276	297	250	262	0	0	0	0	202	217	172	176
sg_9197	Ube2d3	2280	741	706	721	726	446	451	400	439	561	609	516	560	1246	0	0	0	0	0	0	0	0	0	0	0	0
sg_9196	Ube2d3	1968	0	0	0	0	0	0	0	0	0	0	0	0	791	1	7	4	3	0	0	0	0	0	0	0	0
sg_9195	Ube2d3	2165	0	0	0	0	36	45	35	55	0	0	0	0	732	0	0	0	0	216	209	206	263	0	0	0	0
sg_9194	Ube2d3	2337	151	139	128	125	0	0	0	0	891	899	818	824	779	0	0	0	0	553	522	520	578	0	0	0	0
sg_9193	Ube2d3	2019	254	215	216	224	296	333	336	323	0	0	0	0	1194	0	0	0	0	0	0	0	0	0	0	0	0
sg_9192	Ube2d3	3600	1276	1273	1203	1304	638	701	573	706	1378	1313	1217	1316	2113	0	0	0	0	0	0	0	0	975	1046	904	971
sg_9191	Ube2d3	2472	21	39	22	38	0	1	0	2	1077	1096	985	1022	1582	249	197	204	233	0	0	0	0	0	0	0	0
sg_9190	Usp36	2927	1789	1922	1734	1944	2123	2286	2047	2168	482	467	387	451	1170	744	664	559	680	4	0	4	0	2972	3161	2840	2936
sg_9189	Usp36	3070	1369	1298	1178	1210	225	247	217	277	526	516	454	479	973	0	0	0	0	639	652	594	630	0	0	0	0
sg_9188	Usp36	2679	378	327	318	331	11	4	4	9	520	533	452	518	767	0	0	0	0	0	0	0	0	0	0	0	0
sg_9187	Usp36	2842	196	166	172	187	59	49	47	58	2	2	0	0	769	0	0	0	0	0	0	0	0	24	17	21	27
sg_9186	Usp36	3405	2354	2286	2266	2235	733	681	708	678	304	284	289	253	1072	622	618	537	581	955	1010	818	933	0	0	0	0
sg_9185	Usp36	2136	329	314	298	306	1939	1924	1807	1807	0	0	0	0	163	413	403	405	434	43	55	22	29	1066	1155	1001	1108
sg_9184	Usp36	1521	0	0	0	0	0	0	0	0	0	0	0	0	42	2	0	5	0	0	0	0	0	0	0	0	0
sg_9183	Usp36	3578	2414	2444	2207	2468	1787	1719	1656	1927	171	155	161	168	1535	16856	16753	15514	16430	989	951	941	943	4732	4959	4413	4809
sg_9182	Usp36	2344	157	126	95	159	0	0	0	0	0	0	0	2	545	855	837	759	883	0	0	0	0	57	37	37	50
sg_9181	Usp36	2297	427	457	400	420	75	89	57	53	0	0	0	0	544	0	0	0	0	1841	1934	1694	1934	0	0	0	0
sg_9180	Hlcs	1827	2052	2063	1926	1929	1173	1207	1055	1175	6221	6188	5744	6237	763	1564	1582	1422	1488	75	68	47	75	0	0	0	0
sg_9179	Hlcs	2834	2631	2559	2350	2507	22	22	15	17	832	845	782	929	1115	3272	3142	2970	3151	2174	2135	1940	2199	0	3	0	6
sg_9178	Hlcs	2660	62	75	65	73	0	4	4	10	1294	1254	1067	1333	1444	863	860	804	828	1027	1092	992	1087	0	0	0	0
sg_9177	Hlcs	1994	234	243	202	250	1273	1220	999	1371	0	0	0	0	878	1395	1586	1450	1459	0	0	0	0	0	0	0	0
sg_9176	Hlcs	3746	1878	1772	1654	1827	2317	2296	2044	2282	1867	1852	1689	1761	2589	3883	3896	3688	3820	2243	2308	2080	2084	648	581	614	635
sg_9175	Hlcs	2677	748	750	633	722	14	3	10	4	0	0	0	0	878	802	857	749	786	1060	1076	1036	1101	565	530	489	549
sg_9174	Hlcs	2355	25	12	10	21	0	0	2	0	0	2	4	4	1496	541	499	476	559	532	576	591	611	0	0	0	0
sg_9173	Hlcs	1420	91	95	100	79	0	2	1	0	0	0	0	0	704	0	0	0	0	0	0	0	0	0	0	0	0
sg_9172	Hlcs	2102	346	338	392	365	1089	1105	931	1106	396	368	361	373	1137	963	1000	837	930	0	0	0	0	775	721	719	740
sg_9171	Hlcs	1359	246	213	196	201	812	722	704	693	468	452	452	509	596	2147	2239	2140	2257	5252	5022	4525	4918	468	436	371	451
sg_9170	Sap30l	2743	1089	1051	1002	1018	1475	1376	1213	1391	5240	5115	4715	5102	1602	877	961	821	848	20	2	9	12	2262	2202	2243	2346
sg_9169	Sap30l	1492	2216	2040	2004	2072	663	685	581	622	491	553	468	511	1009	1659	1544	1467	1457	4466	4524	4215	4376	0	0	0	0
sg_9168	Sap30l	1807	1083	1070	1044	1034	797	863	819	836	9307	9349	8712	9059	1596	396	424	373	395	1531	1593	1543	1524	1445	1454	1260	1368
sg_9167	Sap30l	3111	1098	1089	963	1090	4099	3974	3603	3984	4340	4342	4135	4409	1964	3220	3179	2890	3107	2730	2797	2466	2763	479	445	421	493
sg_9166	Sap30l	1365	1216	1198	1066	1209	1077	1071	946	946	453	514	468	445	524	105	107	119	118	0	0	0	0	2486	2465	2225	2479
sg_9165	Sap30l	1794	1115	1112	1092	1109	2211	2223	1971	2064	3138	3002	2946	3145	748	657	633	659	682	0	0	0	0	56	48	59	73
sg_9164	Sap30l	1718	1873	1833	1677	1868	500	448	463	450	2021	1989	1929	1988	944	798	729	729	755	0	0	0	0	25	43	21	24
sg_9163	Sap30l	1601	888	865	802	859	1582	1705	1586	1705	980	1000	880	991	900	4044	3901	3841	4034	508	547	460	607	1018	1004	915	1034
sg_9162	Sap30l	3163	2101	2313	2071	2249	3925	3818	3454	3682	2199	2120	2041	2076	1675	365	431	375	400	1769	1707	1620	1856	4710	4878	4515	4826
sg_9161	Sap30l	2358	2150	2247	1930	2224	2398	2485	2265	2350	486	480	415	443	1265	235	277	196	237	34	40	24	41	39	29	36	33
sg_9160	Hmg20a	2112	729	619	578	646	581	465	480	495	7	7	9	6	1461	1022	1035	946	990	9160	8938	8280	8747	1621	1666	1527	1667
sg_9159	Hmg20a	4342	1932	1970	1800	1869	5032	5042	4595	4810	7735	7651	7129	7365	2647	11076	11571	10397	11454	750	786	713	749	629	726	660	726
sg_9158	Hmg20a	2549	802	823	707	786	548	475	412	433	959	965	832	1041	1498	2468	2473	2134	2395	21198	21090	19674	20720	3072	3022	2657	2951
sg_9157	Hmg20a	3698	2073	1987	1835	1911	2668	2568	2357	2661	3621	3699	3340	3415	2493	1968	2056	1889	1925	2459	2517	2406	2429	4477	4374	4001	4242
sg_9156	Hmg20a	1741	1371	1457	1295	1490	82	75	60	76	1407	1359	1224	1342	1013	2442	2484	2265	2459	2160	2088	1942	2014	65	36	60	65
sg_9155	Hmg20a	1657	658	695	532	646	1608	1685	1489	1519	1776	1782	1681	1794	1059	2027	2054	1888	1993	707	751	710	701	3479	3543	3221	3383
sg_9154	Hmg20a	1899	1082	992	918	1001	1184	1113	1018	1051	2785	2848	2679	2668	976	4698	4818	4418	4632	3528	3713	3413	3651	565	539	518	562
sg_9153	Hmg20a	2664	1948	2080	1891	1910	2218	2345	2037	2314	1925	1808	1711	1870	1492	9101	9057	8363	9079	1519	1462	1404	1520	2821	2864	2760	2800
sg_9152	Hmg20a	2078	1445	1366	1383	1404	1991	1973	1726	1912	1836	1784	1546	1711	1371	24329	24332	22477	23923	4865	4933	4452	4975	3940	4000	3570	3787
sg_9151	Hmg20a	914	61	57	65	65	2359	2318	2199	2331	1337	1214	1262	1296	556	1151	1205	1026	1144	43	49	28	42	0	0	0	0
sg_9150	Ash2l	2436	1544	1530	1525	1585	1459	1430	1308	1404	73	82	80	71	620	2300	2351	2239	2287	1700	1590	1507	1770	0	4	0	2
sg_9149	Ash2l	1432	1124	1012	992	1064	863	865	779	784	475	504	487	457	744	0	0	0	0	1453	1431	1287	1551	623	678	659	719
sg_9148	Ash2l	2032	1785	1771	1658	1697	4284	4190	3738	4143	8400	8180	7563	7857	991	69	79	61	93	174	148	169	159	1073	1190	1024	1124
sg_9147	Ash2l	1659	113	122	114	96	35	29	34	37	15729	15967	14395	15211	486	0	0	0	0	3	2	0	2	0	0	0	0
sg_9146	Ash2l	1982	408	354	300	311	1136	1165	1127	1261	1093	1005	1032	1033	592	0	0	0	0	703	676	574	639	0	0	0	0
sg_9145	Ash2l	3243	271	320	273	299	95	65	87	97	0	0	0	0	1060	475	517	441	464	64	63	59	57	0	0	0	0
sg_9144	Ash2l	3198	429	471	394	432	90	95	84	80	0	0	0	0	779	992	997	884	1043	365	339	354	322	0	0	0	0
sg_9143	Ash2l	1813	66	58	44	60	0	0	0	0	0	0	0	0	597	303	309	314	265	158	150	144	97	1901	1912	1727	1915
sg_9142	Ash2l	3609	614	592	517	620	78	69	73	80	965	960	945	928	1609	3274	3272	2836	3158	0	0	0	0	58	54	43	61
sg_9141	Ash2l	2698	2553	2499	2314	2631	1211	1160	1039	1170	437	440	430	446	1306	13883	14048	13376	13932	1533	1447	1410	1518	885	784	769	786
sg_9140	Mta2	3758	1581	1663	1475	1547	1919	2022	1773	2036	0	0	0	0	2113	773	815	831	846	3228	3018	2755	3110	2	0	0	0
sg_9139	Mta2	3243	150	164	160	158	720	672	613	650	2781	2665	2401	2628	1552	734	795	657	684	859	752	700	705	7630	7556	6849	7577
sg_9138	Mta2	2810	2220	2341	1977	2166	2	0	0	0	2183	2190	1934	2175	1878	925	972	760	908	2135	2187	2061	2191	2406	2367	2311	2260
sg_9137	Mta2	1265	1163	1200	1034	1172	524	530	495	542	4	6	2	8	535	1573	1527	1423	1578	0	0	0	0	0	0	0	0
sg_9136	Mta2	4606	6381	6265	5863	6184	2740	2680	2508	2660	4301	4062	3725	4130	2289	4860	5007	4494	4942	945	926	787	837	1615	1487	1447	1536
sg_9135	Mta2	4420	1177	1120	1094	1224	2704	3095	2762	2841	4091	4036	3734	4090	2372	5904	5759	5425	5614	2906	2762	2632	2816	1055	1080	1094	1104
sg_9134	Mta2	1521	2270	2206	1904	2387	6	7	0	4	1723	1734	1518	1709	710	732	710	674	726	0	0	0	0	0	0	0	0
sg_9133	Mta2	1339	0	0	0	0	0	0	1	0	0	0	0	0	934	669	666	619	651	59	73	88	89	0	0	0	0
sg_9132	Mta2	3011	698	736	583	748	1130	1067	945	1052	1784	1747	1475	1664	1749	2628	2714	2460	2524	467	456	453	440	710	698	649	736
sg_9131	Mta2	2895	2555	2590	2466	2534	1327	1300	1162	1300	3429	3417	3179	3305	2118	45	49	50	35	4111	3991	3755	4000	573	521	411	473
sg_9130	Ppp4c	3313	6	5	4	3	1	0	0	2	808	772	728	765	1161	3382	3208	2900	3295	0	0	0	0	24	24	35	28
sg_9129	Ppp4c	3479	0	0	0	0	0	0	2	0	0	0	0	0	1146	1	0	0	0	0	0	0	0	2495	2397	2226	2399
sg_9128	Ppp4c	2754	40	60	57	73	4	4	1	3	0	0	0	0	987	360	309	288	359	1410	1411	1205	1378	0	1	0	0
sg_9127	Ppp4c	3558	22	27	27	36	579	580	573	579	0	0	0	0	1611	0	0	0	0	0	0	0	0	0	0	0	0
sg_9126	Ppp4c	2073	0	0	0	0	0	1	0	0	0	0	0	0	755	0	0	0	0	0	0	0	0	0	0	0	0
sg_9125	Ppp4c	2493	180	140	169	146	0	0	0	0	1001	1035	809	966	1270	0	0	0	2	551	579	407	558	0	0	0	0
sg_9124	Ppp4c	3090	108	106	82	104	1	6	9	6	0	0	0	0	1315	358	336	266	296	0	0	0	0	71	82	50	67
sg_9123	Ppp4c	3651	0	0	0	0	0	0	0	0	385	339	303	325	1249	0	0	0	0	0	0	0	0	0	0	0	0
sg_9122	Ppp4c	2926	399	437	475	426	0	1	0	0	0	0	0	0	1190	0	0	0	0	0	0	0	0	0	0	0	0
sg_9121	Ppp4c	1644	328	353	365	338	193	202	190	180	0	0	0	0	960	0	0	0	0	0	0	0	0	599	602	586	655
sg_9120	Ube2a	2730	1356	1211	1113	1346	3479	3617	3208	3615	1954	2143	1907	1982	1836	4036	4132	3939	4079	1032	1095	975	1049	1119	1170	997	1110
sg_9119	Ube2a	3347	1353	1274	1198	1261	3120	3010	2859	2952	2394	2455	2311	2217	1582	2028	2001	1871	2147	3822	3820	3606	3973	5768	5771	5282	5791
sg_9118	Ube2a	3155	7513	7396	7023	7108	3014	2954	2796	2964	777	754	810	803	1941	6721	6744	6064	6595	8254	8468	7571	8139	102	123	101	132
sg_9117	Ube2a	1884	1178	1189	1100	1162	3530	3456	3063	3301	1505	1468	1426	1457	739	612	638	492	619	3104	3224	2792	2994	1795	1850	1670	1836
sg_9116	Ube2a	741	258	247	208	235	359	382	362	337	0	0	0	0	297	2325	2356	2041	2373	1020	995	961	998	0	0	0	0
sg_9115	Ube2a	2575	1355	1493	1261	1358	4293	4369	4109	4393	0	0	0	0	1247	1076	1098	880	952	3	2	2	0	4731	4612	3997	4536
sg_9114	Ube2a	3474	3651	3658	3352	3603	3609	3538	3313	3698	2096	2136	1820	2106	1570	663	653	590	694	2802	2845	2656	2827	1573	1563	1367	1449
sg_9113	Ube2a	2107	2332	2518	2233	2434	4894	5061	4674	4890	546	496	438	481	1397	1725	1736	1673	1685	1273	1262	1130	1238	0	0	0	0
sg_9112	Ube2a	1727	278	326	282	320	548	572	441	602	1720	1782	1522	1765	874	1825	1609	1475	1565	7209	7084	6745	7029	3517	3347	3230	3372
sg_9111	Ube2a	1717	1304	1290	1319	1379	2244	2163	1955	2139	0	0	0	0	749	1410	1398	1245	1330	0	0	0	0	586	689	575	653
sg_9110	Nsun2	2937	1336	1328	1275	1325	1001	1088	910	1082	1640	1674	1585	1730	1695	554	596	544	554	143	114	132	160	410	366	374	370
sg_9109	Nsun2	1034	481	435	468	439	1265	1208	1126	1162	0	0	0	0	639	870	844	778	889	40	35	36	20	0	0	0	0
sg_9108	Nsun2	3629	3518	3367	3178	3339	1023	960	892	972	2832	2746	2650	2797	1667	6800	7059	6239	6871	1048	1071	984	1046	71	68	80	73
sg_9107	Nsun2	1406	349	332	310	326	1378	1230	1245	1282	257	269	246	280	733	77	93	82	90	546	565	587	556	283	312	244	276
sg_9106	Nsun2	1498	880	911	823	969	534	546	466	619	957	919	864	976	874	1220	1214	1025	1172	57	87	65	76	0	0	0	0
sg_9105	Nsun2	598	250	292	238	239	356	296	262	345	0	0	0	0	172	0	0	0	0	1373	1363	1268	1411	0	0	0	0
sg_9104	Nsun2	1523	186	196	167	215	701	718	647	756	0	0	0	1	764	570	623	567	557	0	0	0	0	2117	2177	1954	2166
sg_9103	Nsun2	3481	1466	1529	1326	1518	1690	1658	1552	1701	3038	2936	2745	2859	1716	1280	1176	1051	1204	1004	1050	914	1040	1119	1055	1114	1081
sg_9102	Nsun2	3175	1937	1941	1749	2023	579	555	570	545	1422	1436	1252	1505	1671	2625	2730	2451	2734	608	628	576	599	168	207	172	202
sg_9101	Nsun2	2862	1340	1290	1260	1313	359	328	412	345	1844	1876	1698	1823	1712	663	670	598	676	0	0	0	0	29	30	36	38
sg_9100	Mepce	3416	2368	2445	2176	2478	701	738	688	778	523	516	427	520	455	697	747	687	735	2	2	2	6	0	0	0	0
sg_9099	Mepce	2499	497	460	440	456	1606	1691	1511	1610	0	0	0	0	614	116	113	136	128	282	278	235	301	0	0	0	0
sg_9098	Mepce	2929	90	113	76	102	924	880	834	971	1014	945	920	896	915	248	294	228	265	881	896	783	903	0	0	0	0
sg_9097	Mepce	2018	350	360	269	313	198	249	192	229	0	0	0	0	729	3343	3405	3024	3329	1146	1229	1097	1189	0	0	0	0
sg_9096	Mepce	920	33	38	18	42	0	0	0	0	0	0	0	0	124	0	0	0	0	0	0	0	0	0	0	0	0
sg_9095	Mepce	1438	7	4	3	0	0	0	0	0	2	0	0	0	260	0	0	0	0	20	11	12	14	684	648	669	679
sg_9094	Mepce	3178	1353	1329	1171	1268	823	864	810	933	0	0	0	0	681	70	74	90	88	1665	1712	1528	1610	10	11	10	10
sg_9093	Mepce	1525	0	0	0	0	0	0	0	0	0	0	0	0	145	0	0	0	0	0	0	0	0	0	0	0	0
sg_9092	Mepce	3217	514	432	489	513	229	227	225	259	0	0	0	0	556	330	295	267	296	22	27	25	19	0	0	0	0
sg_9091	Mepce	878	0	0	0	0	0	0	0	0	0	0	0	0	81	0	0	0	0	0	0	0	0	0	0	0	0
sg_9090	Prr14	2907	4906	4857	4418	4731	2163	1965	1889	1970	6143	6368	5583	5984	1281	4468	4426	3869	4345	2517	2363	2281	2329	44	47	21	33
sg_9089	Prr14	1614	573	634	518	526	196	237	169	186	2825	2845	2444	2660	722	645	570	543	628	0	1	3	0	0	0	0	0
sg_9088	Prr14	2835	3920	3774	3482	3880	2950	2884	2653	2868	4723	4789	4343	4637	1790	1267	1370	1160	1371	8226	8064	7306	7841	5893	5836	5418	5462
sg_9087	Prr14	3737	5487	5142	4603	5261	2372	2392	2157	2377	3913	3812	3487	3789	2098	360	390	318	382	10881	10851	9838	10723	1671	1724	1474	1671
sg_9086	Prr14	2780	1288	1129	1115	1233	7175	7416	6875	7264	2327	2379	2169	2329	1833	5185	5222	4727	4921	0	0	0	0	214	171	155	191
sg_9085	Prr14	3619	2190	2142	2002	2036	2459	2487	2218	2532	2545	2651	2294	2500	3076	6257	6081	5377	6166	16760	16615	15266	16053	634	755	615	716
sg_9084	Prr14	3378	1097	1121	984	1089	4950	5033	4602	5002	2874	2837	2719	2820	2268	2405	2332	2108	2389	3116	3092	2807	3067	1243	1275	1118	1180
sg_9083	Prr14	6417	4587	4608	4094	4544	3540	3722	3369	3485	11692	11514	10785	11523	3488	11335	11318	10489	11202	14490	14393	12903	14261	5774	6050	5309	5740
sg_9082	Prr14	867	1472	1354	1280	1371	932	878	785	936	0	0	0	2	399	1394	1483	1396	1503	0	0	0	0	121	128	135	134
sg_9081	Prr14	2948	1987	2037	1750	1899	4268	4347	4038	4278	1303	1354	1278	1466	1821	1804	1792	1776	1771	3133	2968	2804	3075	300	357	304	303
sg_9080	Usp7	1928	135	162	147	123	3	1	3	4	0	0	0	0	1169	1132	1451	1241	1124	0	0	0	0	0	0	0	0
sg_9079	Usp7	1135	0	0	0	0	0	0	0	0	0	0	0	0	575	0	0	0	0	0	0	0	0	0	0	0	0
sg_9078	Usp7	1388	7	11	16	18	0	6	0	2	0	0	0	0	552	0	0	0	0	0	0	0	0	0	0	0	0
sg_9077	Usp7	1675	0	0	0	1	0	0	0	0	0	0	0	0	1070	0	0	0	0	0	0	0	0	0	0	0	0
sg_9076	Usp7	2245	89	84	79	66	0	0	0	0	0	0	0	0	1514	0	0	0	0	0	0	0	0	0	0	0	0
sg_9075	Usp7	2397	36	21	23	20	665	607	580	603	0	0	0	0	767	0	0	0	0	0	0	0	0	5	4	0	1
sg_9074	Usp7	2744	329	277	291	300	0	0	0	0	0	0	0	0	1469	959	1062	913	961	0	0	0	0	0	0	0	0
sg_9073	Usp7	1883	0	0	0	0	0	0	0	0	0	0	0	0	875	0	0	0	0	0	0	0	0	0	0	0	0
sg_9072	Usp7	958	0	0	0	0	0	0	0	0	0	0	0	0	363	0	0	0	0	0	0	0	0	0	0	0	0
sg_9071	Usp7	453	126	139	124	160	0	0	0	0	0	0	0	0	335	0	0	0	0	0	0	0	0	0	0	0	0
sg_9070	Actr6	2338	144	112	130	151	0	0	0	0	60	31	32	38	912	218	195	203	181	7247	7287	6644	7124	0	0	0	0
sg_9069	Actr6	4369	903	902	772	847	82	88	81	88	1	2	0	0	1696	2	0	2	0	0	0	0	0	0	0	0	0
sg_9068	Actr6	2774	43	32	38	35	0	0	0	0	0	0	0	0	759	0	0	0	0	0	0	0	0	0	0	0	0
sg_9067	Actr6	1923	217	202	176	230	930	824	844	832	16	6	20	50	893	4410	4220	3830	4076	0	0	0	0	0	0	0	0
sg_9066	Actr6	1707	7	2	2	3	0	0	0	0	11181	10932	10168	11136	762	0	0	0	0	0	0	0	0	0	0	0	0
sg_9065	Actr6	2888	181	162	127	164	49	57	34	26	0	0	0	0	1132	271	285	275	286	0	0	0	0	0	0	0	0
sg_9064	Actr6	2113	114	121	127	135	0	0	0	0	454	455	398	477	1109	0	0	2	0	0	0	0	0	0	0	0	0
sg_9063	Actr6	1383	667	647	561	622	777	770	723	695	0	0	0	0	609	775	701	639	761	0	0	0	0	0	0	0	0
sg_9062	Actr6	1315	0	0	0	0	0	0	0	0	0	0	1	0	454	0	0	0	0	0	0	0	0	0	0	0	0
sg_9061	Actr6	2843	127	133	139	118	616	647	574	581	2	1	1	0	1424	0	0	0	0	0	0	0	0	0	0	0	0
sg_9060	Hltf	3216	951	1136	986	1056	1546	1520	1454	1456	3398	3287	3029	3376	1853	242	230	185	217	0	0	0	0	2008	1987	1811	1923
sg_9059	Hltf	1120	1256	1232	1191	1263	2402	2290	2264	2338	1265	1284	1179	1292	659	1330	1226	1240	1280	508	530	470	508	0	0	0	0
sg_9058	Hltf	4188	4256	4156	3809	4087	2720	2799	2403	2767	3944	4062	3707	4001	1870	10061	10213	9163	9900	2168	2076	1883	1948	644	653	612	618
sg_9057	Hltf	2571	689	734	676	675	1562	1496	1453	1476	5025	5005	4630	4827	1119	714	739	687	710	832	871	774	801	9	10	7	4
sg_9056	Hltf	1414	322	397	393	393	907	984	887	951	0	0	0	0	1167	604	662	648	636	39	56	41	46	730	689	709	688
sg_9055	Hltf	1441	1227	1247	1259	1239	473	393	429	463	1890	1814	1758	1769	743	395	422	294	397	622	616	664	668	1157	1039	994	1063
sg_9054	Hltf	971	1178	1135	1039	1090	0	0	0	0	335	311	262	322	582	2508	2347	2177	2326	674	642	589	582	0	0	0	0
sg_9053	Hltf	4268	1916	1996	1868	2064	6101	6278	5483	5928	6046	6088	5637	5947	2673	1376	1226	1162	1248	975	1009	965	956	2166	2180	2134	2157
sg_9052	Hltf	1814	842	922	826	864	1094	1104	1017	1028	0	0	0	0	1056	1441	1444	1299	1372	0	0	0	0	587	588	547	553
sg_9051	Hltf	2331	1334	1276	1176	1253	848	875	794	869	6134	6229	5682	6044	1546	1671	1626	1520	1644	320	385	359	324	1112	1122	1004	1111
sg_9050	Hdac6	4473	2699	2740	2478	2627	3298	3343	3039	3270	4470	4469	4074	4311	2449	1860	1762	1631	1740	2439	2318	2107	2393	7896	8242	7413	7822
sg_9049	Hdac6	1857	1039	960	962	1023	522	525	494	525	2297	2320	2127	2340	1168	973	998	963	1021	1073	1130	995	1125	652	650	583	607
sg_9048	Hdac6	2011	1841	1799	1716	1828	2376	2380	2166	2410	3289	3267	2901	3360	1223	1492	1613	1435	1503	526	552	481	560	107	147	103	117
sg_9047	Hdac6	3569	1230	1282	1104	1218	2033	1952	1846	2018	4660	4813	4458	4549	2821	793	821	683	818	517	591	510	503	4811	4716	4437	4766
sg_9046	Hdac6	1772	268	311	264	265	969	1014	979	1044	323	326	326	267	1215	8	19	7	11	247	255	225	215	495	449	434	451
sg_9045	Hdac6	3453	654	622	583	630	551	553	493	517	691	674	589	684	2369	9114	8973	8235	9016	803	854	787	821	5577	5367	5238	5446
sg_9044	Hdac6	3966	3516	3399	3250	3406	1317	1292	1250	1265	1731	1632	1596	1720	2998	1919	1978	1808	1927	654	650	580	582	47	32	39	20
sg_9043	Hdac6	3038	2957	2967	2807	2896	1591	1567	1421	1579	60	84	80	61	1366	13055	12818	11801	12895	533	535	446	530	3061	3066	2846	3074
sg_9042	Hdac6	2212	3461	3451	3127	3417	812	794	799	793	17449	17350	16069	17133	1397	755	734	721	749	0	0	0	0	569	577	507	555
sg_9041	Hdac6	1887	5961	5851	5441	5874	841	917	821	855	0	0	0	0	1057	1146	1091	987	1050	3005	3025	2731	2930	816	848	795	687
sg_9040	Oga	2543	828	934	815	795	141	135	83	126	0	0	0	0	1476	0	0	0	0	0	0	0	0	819	816	747	798
sg_9039	Oga	4505	3194	3069	2850	2870	3268	3359	2985	3072	386	406	394	394	2676	1828	1804	1639	1905	17	12	7	10	2509	2378	2231	2370
sg_9038	Oga	2274	1141	1093	984	1039	1077	1053	991	1148	1452	1512	1336	1381	1266	0	0	0	0	0	0	0	0	1657	1704	1397	1672
sg_9037	Oga	1080	492	472	435	489	126	123	72	111	0	0	0	0	729	0	0	0	0	428	450	435	472	0	0	0	0
sg_9036	Oga	604	136	142	156	211	123	121	137	93	0	0	0	0	434	630	689	596	715	0	0	0	0	0	0	0	0
sg_9035	Oga	3977	373	409	397	320	419	483	386	444	974	984	894	1019	2485	666	623	669	655	2182	2179	2075	2144	1297	1309	1092	1213
sg_9034	Oga	2221	459	507	445	479	2344	2292	2097	2352	1805	1859	1519	1736	1724	325	365	283	352	0	0	0	0	0	0	0	0
sg_9033	Oga	5388	4881	4681	4147	4391	3477	3316	3197	3412	2134	2220	1974	2082	3739	7841	7894	7226	7696	2276	2238	2090	2227	2741	2672	2517	2750
sg_9032	Oga	5121	4189	4236	3973	4228	3528	3360	3086	3349	608	537	493	553	2723	1379	1531	1364	1537	4853	4935	4259	4699	1824	1874	1723	1820
sg_9031	Oga	1366	440	412	406	461	1154	1166	1076	1170	415	423	396	471	1110	350	352	361	344	390	378	343	391	0	0	0	0
sg_9030	Dapk3	1467	136	157	124	148	0	0	0	0	1508	1529	1513	1466	716	1051	1074	950	1008	0	0	0	0	0	0	0	0
sg_9029	Dapk3	1739	294	372	358	336	1146	1240	1076	1133	401	409	422	454	799	674	788	645	716	4595	4393	4095	4334	4671	4727	4242	4545
sg_9028	Dapk3	2712	906	923	827	878	2322	2264	2135	2259	426	479	473	440	1700	2687	2732	2548	2616	0	0	0	0	1894	1938	1693	1922
sg_9027	Dapk3	2201	1013	1032	917	1046	1518	1589	1362	1577	219	270	194	215	1560	266	262	282	321	2628	2593	2434	2546	0	0	0	0
sg_9026	Dapk3	1385	641	592	561	577	460	452	404	461	849	855	841	829	774	291	328	267	292	0	0	0	0	0	0	0	0
sg_9025	Dapk3	1874	2477	2549	2379	2508	790	862	815	924	409	427	392	423	1530	2347	2281	2049	2340	2251	2235	2039	2170	88	69	66	81
sg_9024	Dapk3	3571	2840	2830	2505	2680	1722	1728	1665	1691	1327	1345	1129	1291	1552	1195	1135	1050	1125	2939	2933	2501	2932	1863	1986	1796	2040
sg_9023	Dapk3	1321	1156	1164	1150	1244	5	3	2	5	0	0	0	0	653	784	828	708	803	0	0	0	0	63	70	59	95
sg_9022	Dapk3	2430	288	423	296	350	164	158	161	175	8429	8365	7550	8086	1199	698	691	597	559	450	396	445	459	95	115	82	124
sg_9021	Dapk3	1911	3029	3047	2800	3011	1543	1661	1497	1549	2905	2884	2531	2780	1025	511	594	505	468	6842	6788	6282	6881	977	981	950	1050
sg_9020	Sp1	1266	1424	1359	1291	1357	0	0	0	0	0	0	0	0	301	0	0	1	0	1	1	2	0	1371	1477	1343	1460
sg_9019	Sp1	3927	6511	6615	6049	6497	1504	1498	1320	1374	3256	3166	2877	3154	1035	9057	9008	8416	9003	1171	1119	1039	1125	1201	1165	1103	1220
sg_9018	Sp1	1735	413	381	340	385	156	137	153	164	926	975	868	894	643	1439	1453	1266	1340	3359	3404	3212	3318	0	0	0	0
sg_9017	Sp1	2476	548	538	520	561	1685	1853	1716	1698	22500	22240	20523	22230	900	1903	1811	1779	1792	0	0	0	0	0	0	0	1
sg_9016	Sp1	4421	2972	3006	2858	3004	14283	14226	13076	13824	736	748	603	704	1373	545	494	425	447	2158	2100	1878	2006	367	332	313	351
sg_9015	Sp1	1431	1327	1336	1173	1193	1283	1325	1212	1290	0	2	4	0	530	2391	2272	2071	2262	1086	997	966	1099	0	0	0	0
sg_9014	Sp1	3633	1405	1468	1386	1491	3174	3233	3020	3060	483	492	428	438	1546	3724	3765	3539	3589	7411	7207	6871	7114	2509	2437	2326	2565
sg_9013	Sp1	3056	654	603	566	595	4594	4652	4080	4600	2351	2439	2262	2384	1135	4296	4127	3668	4153	2630	2486	2293	2474	1417	1418	1252	1366
sg_9012	Sp1	3107	1077	1077	1010	1136	2974	2760	2640	2915	1134	1243	1079	1205	992	15	16	30	14	1208	1145	1077	1129	3742	3621	3413	3483
sg_9011	Sp1	2007	350	354	269	334	1558	1603	1365	1524	431	447	399	470	621	1475	1475	1394	1490	0	0	0	0	114	115	104	120
sg_9010	Eif3b	2564	92	124	105	94	0	0	0	0	0	0	0	0	117	101	142	104	124	0	0	0	0	0	0	0	0
sg_9009	Eif3b	610	185	234	216	203	0	0	0	0	0	0	0	0	83	384	371	375	376	0	0	0	0	0	0	0	0
sg_9008	Eif3b	3969	210	152	163	171	154	149	147	149	16	17	16	13	298	0	0	0	0	0	0	0	0	0	0	0	0
sg_9007	Eif3b	3155	6	8	8	4	0	0	0	0	660	620	582	627	315	0	0	0	0	0	0	0	0	0	0	0	0
sg_9006	Eif3b	2475	16	6	13	3	2486	2624	2450	2564	0	0	0	0	239	0	0	0	0	68	87	71	54	0	0	0	0
sg_9005	Eif3b	1223	65	75	67	58	0	0	0	0	0	0	0	0	111	0	0	0	0	0	0	0	0	0	0	0	0
sg_9004	Eif3b	2437	140	128	126	131	70	115	98	91	0	0	0	0	276	1770	1778	1522	1667	497	541	455	484	39	45	30	52
sg_9003	Eif3b	941	0	0	0	0	0	0	0	0	0	0	0	0	134	0	0	0	0	0	0	0	0	0	0	0	0
sg_9002	Eif3b	982	0	0	0	0	0	0	0	0	0	0	0	0	74	0	0	0	0	0	0	0	0	0	0	0	0
sg_9001	Eif3b	2965	251	328	277	291	0	1	4	2	3018	2944	2599	2992	215	0	0	0	0	0	0	0	0	0	0	0	0
sg_9000	Ube2d1	2373	3949	3782	3718	3976	2281	2360	2165	2169	3924	4155	3636	3980	1529	1563	1635	1304	1604	1070	962	947	1027	2	1	4	1
sg_8999	Ube2d1	4290	2312	2265	2095	2229	1189	1200	1075	1230	7068	7293	6573	7216	2887	1050	1086	904	1003	3505	3417	3215	3437	2742	2669	2467	2675
sg_8998	Ube2d1	1238	483	539	535	543	293	309	295	326	1583	1510	1378	1511	501	1583	1510	1436	1494	40	49	40	54	1372	1319	1308	1254
sg_8997	Ube2d1	2899	6011	5957	5663	5753	880	844	771	830	902	819	762	847	1452	1031	959	849	1005	3978	4127	3818	3989	1401	1334	1340	1314
sg_8996	Ube2d1	2898	1076	1055	1031	1103	2207	2207	2144	2144	744	751	684	726	1473	1380	1340	1279	1355	1218	1165	1026	1105	6465	6361	5766	6238
sg_8995	Ube2d1	3691	942	909	884	990	4621	4578	4127	4345	499	537	433	475	2013	20096	20445	18654	19811	30	34	27	20	1361	1358	1336	1511
sg_8994	Ube2d1	1829	849	811	750	854	1692	1719	1476	1681	15212	14913	13860	14595	917	6550	6710	6066	6257	3106	3125	2896	3278	1284	1259	1130	1258
sg_8993	Ube2d1	3145	1702	1687	1700	1793	1891	1998	1776	2000	919	949	873	909	1637	2528	2600	2360	2587	999	914	925	942	876	884	790	858
sg_8992	Ube2d1	2093	3220	3174	2968	3126	936	998	849	987	475	466	447	464	1138	1446	1355	1350	1246	1539	1566	1344	1521	549	629	546	610
sg_8991	Ube2d1	4363	1382	1425	1318	1389	4878	4762	4438	4749	8839	8711	8022	8610	1864	10480	10245	9301	10425	997	1032	868	983	1416	1422	1322	1384
sg_8990	Nsrp1	1987	388	324	286	353	865	886	914	944	0	0	0	0	646	393	376	362	340	0	0	0	0	0	0	0	0
sg_8989	Nsrp1	2058	768	837	731	772	0	0	0	0	1791	1892	1773	1743	851	101	118	104	67	0	0	0	0	0	0	0	0
sg_8988	Nsrp1	1425	417	416	414	406	2195	2144	1814	1942	1662	1518	1508	1521	1060	42	25	32	39	0	0	0	0	0	0	0	0
sg_8987	Nsrp1	3631	2184	2111	1858	2098	538	598	511	539	1940	1933	1709	1929	1374	2237	2249	2161	2211	11755	11761	10637	11407	1692	1693	1637	1736
sg_8986	Nsrp1	4308	1598	1620	1454	1588	1099	1090	1017	1098	75	90	74	75	2112	4012	4032	3785	4181	3075	3173	2746	2969	1056	986	919	887
sg_8985	Nsrp1	3168	118	105	110	93	0	0	0	2	0	0	0	0	605	0	0	0	0	771	792	749	759	0	0	0	0
sg_8984	Nsrp1	1772	260	287	250	259	754	766	654	713	0	0	0	0	613	2164	2289	2103	2151	0	0	0	0	0	0	0	0
sg_8983	Nsrp1	1865	105	106	107	113	488	469	442	474	3538	3331	3144	3509	704	0	0	0	0	0	0	0	0	0	0	0	0
sg_8982	Nsrp1	781	78	94	86	82	0	0	0	0	0	0	0	0	157	370	373	337	365	0	0	0	0	0	0	0	0
sg_8981	Nsrp1	4400	1725	1674	1608	1694	2655	2586	2601	2483	2496	2618	2303	2594	2826	4264	4291	3998	4117	1588	1568	1491	1652	581	546	530	598
sg_8980	Nfyc	2016	1928	1991	1731	1957	802	753	702	821	3507	3635	3313	3472	1324	0	0	0	3	822	825	773	815	493	526	469	515
sg_8979	Nfyc	1936	741	699	719	676	1382	1352	1214	1353	1935	1763	1682	1955	1207	938	954	864	932	1890	1854	1665	1960	50	63	35	44
sg_8978	Nfyc	1237	0	0	0	0	0	0	0	0	0	0	0	0	85	0	0	0	0	0	0	0	0	0	0	0	0
sg_8977	Nfyc	3042	45	55	39	45	514	435	498	513	426	426	373	480	304	0	0	0	0	0	0	0	0	74	63	67	65
sg_8976	Nfyc	1842	1918	1990	1727	1813	2771	2877	2654	2840	861	911	793	878	895	2335	2426	2178	2426	536	527	465	506	80	61	52	62
sg_8975	Nfyc	829	311	356	334	324	806	803	661	752	0	0	0	0	357	770	741	644	688	0	0	0	0	0	0	0	0
sg_8974	Nfyc	4462	2292	2298	2031	2272	1132	1237	1100	1147	8550	8778	7848	8636	2062	1420	1444	1252	1443	1934	1930	1836	1995	25	12	20	22
sg_8973	Nfyc	3483	1278	1270	1226	1265	3552	3560	3399	3677	1675	1778	1567	1755	1626	1421	1358	1354	1400	1810	1788	1718	1793	807	823	874	845
sg_8972	Nfyc	1752	840	900	777	819	1237	1362	1148	1263	437	408	367	398	1046	1051	1040	896	1013	2943	2885	2595	3012	0	0	0	0
sg_8971	Nfyc	1833	0	0	0	0	462	447	399	407	0	0	0	0	509	0	0	0	0	0	0	0	0	0	0	0	0
sg_8970	Sin3a	4618	4737	4790	4314	4713	110	137	77	145	0	0	0	0	1514	508	487	465	514	1971	1946	1696	1869	866	904	765	792
sg_8969	Sin3a	1157	190	212	199	239	0	0	0	0	1636	1561	1454	1545	162	2333	2396	2238	2285	1484	1525	1376	1509	0	0	0	0
sg_8968	Sin3a	2816	116	99	99	84	6	10	7	5	0	0	0	0	401	649	726	629	672	0	0	0	0	0	0	0	0
sg_8967	Sin3a	1216	152	176	160	147	441	459	471	487	0	0	0	0	294	0	0	0	0	1909	1909	1797	1882	0	0	0	0
sg_8966	Sin3a	2427	553	573	484	494	223	300	232	260	927	890	781	866	508	990	953	866	938	0	0	0	0	760	673	655	665
sg_8965	Sin3a	2746	117	107	74	90	773	779	697	776	433	378	355	437	494	24	27	29	41	0	0	0	0	357	364	304	336
sg_8964	Sin3a	2218	80	104	97	114	702	768	588	626	456	476	395	481	189	38	26	38	30	0	0	0	0	0	0	0	0
sg_8963	Sin3a	2482	135	119	99	128	0	0	0	0	0	0	0	0	511	1397	1464	1379	1491	1	5	0	2	0	0	0	0
sg_8962	Sin3a	2588	0	0	0	0	0	0	0	0	0	0	0	0	170	360	477	378	456	0	0	0	0	0	0	0	0
sg_8961	Sin3a	1265	0	0	0	0	0	0	0	0	0	0	0	0	131	0	0	0	0	0	0	0	0	0	0	0	0
sg_8960	Taf9	3170	767	828	769	844	1066	961	908	954	476	486	462	461	1261	0	0	0	0	27	17	29	37	0	0	0	0
sg_8959	Taf9	1108	176	211	190	199	330	401	358	404	0	0	0	0	390	0	0	0	0	0	0	0	0	0	0	0	0
sg_8958	Taf9	4938	2550	2532	2312	2351	5312	5161	4789	5429	482	509	474	561	1871	5046	4902	4329	4757	12	12	9	3	2607	2685	2463	2598
sg_8957	Taf9	851	0	0	0	0	0	0	0	0	0	0	0	0	302	0	0	0	0	0	0	0	0	0	0	0	0
sg_8956	Taf9	1727	0	0	0	0	252	267	210	252	0	0	0	0	513	0	0	0	0	108	146	110	118	0	0	0	0
sg_8955	Taf9	2739	1185	1168	1084	1135	1067	923	788	906	2235	2230	2023	2243	1150	0	0	2	0	2	7	7	2	0	0	0	0
sg_8954	Taf9	1973	136	136	121	127	8	2	6	1	0	0	0	0	978	0	0	0	0	241	252	260	287	42	40	39	34
sg_8953	Taf9	2412	36	37	36	50	97	92	103	98	733	635	713	731	621	0	0	0	0	1240	1212	1075	1094	0	0	0	0
sg_8952	Taf9	1777	0	0	0	0	1	0	0	0	0	0	0	0	429	1	4	4	7	0	0	0	0	0	0	0	0
sg_8951	Taf9	1763	692	693	654	642	0	0	0	0	0	0	0	0	578	0	0	0	0	0	0	0	0	0	0	0	0
sg_8950	Taf9b	2289	598	642	562	573	2082	2005	2045	2198	443	525	429	480	1331	1973	2047	1824	1823	168	193	158	229	329	295	282	332
sg_8949	Taf9b	3121	2741	2768	2488	2719	3681	3608	3300	3597	5	4	0	1	1808	1854	1820	1655	1733	0	0	0	0	4449	4361	4028	4576
sg_8948	Taf9b	1145	324	392	287	364	308	285	276	273	0	0	0	0	442	1255	1244	1078	1179	0	0	0	0	609	605	551	624
sg_8947	Taf9b	4830	3297	3403	2896	3258	3280	3098	2777	3192	7854	7955	6950	7708	2655	707	722	552	727	9745	9804	8949	9480	6819	7005	6481	6846
sg_8946	Taf9b	1779	262	266	232	252	739	699	658	661	0	1	0	0	550	432	385	378	334	0	0	0	0	296	321	306	318
sg_8945	Taf9b	4115	4720	4707	4484	4855	1509	1513	1465	1492	989	996	907	981	2001	1532	1602	1364	1450	1997	2100	1823	1866	789	858	703	825
sg_8944	Taf9b	3580	2412	2345	2211	2359	1610	1569	1507	1589	1874	1818	1694	1744	2016	3599	3490	3228	3438	3305	3271	3089	3208	918	838	872	852
sg_8943	Taf9b	3054	2238	2283	2029	2166	2454	2509	2298	2516	937	958	866	908	1253	2764	2803	2568	2753	5036	4778	4469	4885	1496	1399	1339	1380
sg_8942	Taf9b	2103	1241	1280	1315	1213	1035	970	891	1105	5968	5630	5303	5623	1644	2797	2769	2763	2856	3524	3498	3190	3494	6490	6180	5804	6208
sg_8941	Taf9b	1769	682	630	587	593	525	489	450	436	3653	3633	3334	3627	879	395	393	336	361	114	84	78	85	0	0	0	0
sg_8940	Ubr7	2298	2868	2833	2675	2787	3245	2980	2850	3070	6570	6498	5689	6211	1575	1597	1698	1487	1598	2075	2046	1887	1865	673	638	620	665
sg_8939	Ubr7	2219	2165	2165	1917	2164	3271	3221	2959	3300	1033	963	920	986	1383	1195	1262	1161	1258	0	0	0	0	47	37	40	48
sg_8938	Ubr7	2926	3051	3130	2948	3086	1978	2095	1801	2138	1558	1591	1398	1551	1789	2325	2298	1974	2338	2263	2146	2024	2224	597	635	549	618
sg_8937	Ubr7	2889	645	639	693	639	500	467	438	505	1319	1210	1241	1277	1548	6481	6514	5892	6465	5580	5523	5072	5611	1119	1172	1076	1105
sg_8936	Ubr7	2486	937	973	780	996	2468	2445	2160	2493	2635	2810	2510	2753	1186	824	752	697	777	1122	1070	1014	1103	0	0	0	0
sg_8935	Ubr7	2090	618	621	620	617	1443	1588	1412	1562	3262	3365	3008	3211	1391	4389	4442	3883	4443	948	952	923	911	305	368	328	317
sg_8934	Ubr7	3529	2066	2104	1862	2012	1076	1044	1026	1034	5061	5215	4644	5056	1983	2503	2543	2234	2485	3040	3228	2985	3165	3618	3597	3202	3497
sg_8933	Ubr7	1838	1220	1138	1111	1215	859	834	803	898	2320	2361	2189	2331	1081	0	0	0	0	0	0	0	0	4617	4761	4286	4618
sg_8932	Ubr7	1870	941	983	913	964	2056	2028	1751	2018	376	368	343	398	1033	3540	3627	3145	3515	1105	1057	1039	1090	2198	2253	2054	2309
sg_8931	Ubr7	3705	2678	2659	2495	2667	4644	4908	4329	5001	2458	2363	2101	2427	2197	5524	5482	4857	5368	2163	2159	1833	2063	908	893	842	911
sg_8930	Ncoa2	2631	1042	1114	1061	1074	99	111	111	131	1584	1558	1493	1571	1364	1841	1911	1738	1942	1735	1662	1618	1758	298	303	290	303
sg_8929	Ncoa2	3353	2092	2038	1856	2051	5319	5556	4823	5310	1469	1408	1406	1514	1444	9235	9398	8454	9211	637	656	550	625	3081	3094	2834	3085
sg_8928	Ncoa2	1456	577	549	553	558	2343	2213	2038	2190	1093	1029	990	1088	901	1284	1216	1126	1151	17065	16909	15477	16393	717	661	704	674
sg_8927	Ncoa2	2021	1698	1679	1498	1559	1928	2007	1829	1847	5221	5068	4738	5093	1044	3427	3620	3343	3539	3749	3792	3320	3504	3392	3637	2965	3392
sg_8926	Ncoa2	2502	2394	2550	2247	2482	3141	3189	2975	3242	3152	3225	2890	3321	1489	1959	1806	1691	1789	350	366	298	314	1445	1444	1288	1384
sg_8925	Ncoa2	1216	493	496	481	488	0	1	0	0	927	902	856	869	739	1410	1491	1343	1457	1602	1502	1334	1417	0	0	0	0
sg_8924	Ncoa2	1355	759	730	666	736	0	1	0	0	3282	3274	2957	3340	1127	1304	1177	1173	1191	2443	2455	2290	2457	0	0	0	0
sg_8923	Ncoa2	2284	1234	1330	1155	1268	985	918	856	920	3048	3207	2760	2869	1249	3588	3664	3398	3533	0	0	0	0	2180	2243	2168	2374
sg_8922	Ncoa2	1466	263	276	253	305	1022	1096	988	1111	1835	1736	1601	1758	472	625	621	576	657	94	80	68	89	0	0	0	0
sg_8921	Ncoa2	3767	1726	1864	1609	1664	11303	11239	10415	10973	4455	4388	3966	4632	2237	768	793	750	728	486	453	446	451	1274	1295	1124	1185
sg_8920	Rlim	4064	2503	2572	2402	2551	2071	2114	2044	2212	0	0	0	0	2019	435	441	427	481	1591	1516	1473	1430	1694	1748	1710	1638
sg_8919	Rlim	2132	1414	1373	1235	1365	2283	2099	1914	2245	19024	18899	17780	18259	1313	2718	2590	2492	2723	1751	1753	1577	1792	171	163	142	154
sg_8918	Rlim	2362	1809	1846	1659	1836	1649	1593	1470	1500	721	769	705	828	1247	1047	1089	1064	1073	231	204	180	225	17	22	12	15
sg_8917	Rlim	1771	1803	1757	1601	1612	2784	2686	2571	2623	564	559	555	587	1282	1833	1887	1736	1777	3407	3324	3036	3228	3036	2922	2762	3113
sg_8916	Rlim	1505	1261	1266	1111	1178	1675	1652	1499	1699	2781	2835	2562	2815	643	387	391	328	369	65	73	64	65	504	579	485	538
sg_8915	Rlim	3264	3336	3230	3031	3120	5729	5812	5248	5733	2323	2553	2116	2388	1278	186	190	158	182	3499	3738	3278	3713	1110	1136	975	1107
sg_8914	Rlim	1605	1618	1552	1450	1621	507	549	445	447	534	507	493	534	1118	4248	4137	3849	4079	0	0	0	0	7	14	9	11
sg_8913	Rlim	2604	1822	1793	1668	1840	2666	2561	2333	2608	7381	7659	7004	7334	1129	1114	1122	1103	1058	1447	1385	1279	1376	118	142	124	132
sg_8912	Rlim	1180	324	330	261	316	74	59	57	56	559	522	466	508	745	1244	1285	1129	1158	1399	1311	1259	1357	932	817	797	819
sg_8911	Rlim	1238	1011	949	907	1010	5135	5136	4751	5354	891	916	834	912	431	736	702	644	703	10	18	25	29	0	0	0	0
sg_8910	Mgmt	746	860	907	880	893	61	68	60	78	233	246	257	287	246	0	0	0	0	2370	2350	2029	2179	0	0	0	0
sg_8909	Mgmt	2877	857	869	727	833	1710	1617	1625	1758	0	2	0	0	1380	4632	4442	4083	4337	7016	6983	6544	6966	0	0	0	0
sg_8908	Mgmt	2079	1161	1128	982	1085	2030	2026	1784	1954	1478	1492	1348	1435	1133	905	924	838	926	0	0	0	0	456	423	372	438
sg_8907	Mgmt	2405	2092	2108	1941	2063	1178	1101	955	1146	5740	5704	5052	5740	1700	689	684	579	714	4458	4539	4180	4373	1598	1710	1408	1507
sg_8906	Mgmt	2167	2463	2399	2179	2286	1489	1559	1369	1423	2539	2510	2292	2513	1201	1660	1585	1324	1558	428	484	438	465	354	403	402	428
sg_8905	Mgmt	2865	2893	2840	2631	2803	155	194	201	181	8409	8130	7674	8085	1439	5313	5260	4717	5231	2586	2487	2117	2375	399	381	331	407
sg_8904	Mgmt	3439	2603	2627	2388	2603	2354	2553	2265	2479	1856	1838	1581	1800	2210	2864	2814	2707	2863	8870	8801	8067	8783	3134	3239	3027	3298
sg_8903	Mgmt	2258	3106	3119	2805	2991	2276	2301	2073	2197	2537	2490	2244	2461	1461	1095	1148	970	1116	114	105	105	86	104	87	88	88
sg_8902	Mgmt	2191	3730	3818	3463	3617	2045	1964	1909	1917	2170	2158	2040	2156	1154	3103	3333	2965	3124	2971	2944	2766	2865	0	0	0	0
sg_8901	Mgmt	1202	1770	1769	1648	1624	1997	2114	1800	2147	28	18	14	10	646	697	713	703	701	6042	6053	5555	6079	0	2	0	0
sg_8900	Usp11	1653	3727	3694	3351	3628	1422	1515	1405	1428	1488	1386	1333	1396	1289	1159	1089	1039	1132	117	121	123	103	1697	1783	1575	1666
sg_8899	Usp11	4296	5233	5471	4972	5306	1814	1753	1618	1801	7990	7784	7206	8033	2399	6990	6924	5999	6833	9367	9260	8514	8970	701	650	662	751
sg_8898	Usp11	1561	1614	1543	1496	1565	677	686	519	567	469	480	372	460	652	325	334	302	308	1730	1787	1554	1852	860	883	843	835
sg_8897	Usp11	2504	1206	1226	1053	1133	443	374	392	415	1420	1498	1299	1384	1267	2610	2541	2278	2516	5072	4924	4597	5061	1089	1100	984	1061
sg_8896	Usp11	1388	1506	1525	1413	1508	918	947	867	1062	608	638	587	584	808	54	66	63	71	0	0	0	0	941	931	871	882
sg_8895	Usp11	3268	1309	1350	1154	1182	818	862	824	933	15746	15287	14314	15101	1512	1613	1516	1360	1560	465	511	407	421	1338	1263	1180	1237
sg_8894	Usp11	2386	1462	1475	1435	1509	1620	1533	1454	1476	1367	1497	1252	1423	1367	793	791	644	781	2	0	0	0	1218	1230	1101	1209
sg_8893	Usp11	3556	3088	2994	3095	3317	1925	1931	1725	1960	945	1000	828	938	2017	596	652	600	621	1385	1277	1288	1295	1003	967	894	1003
sg_8892	Usp11	3604	2049	1972	1815	1871	6345	6423	5988	6421	513	475	496	462	2419	5582	5675	5388	5580	11	17	5	14	126	112	112	106
sg_8891	Usp11	2645	1342	1283	1147	1227	1448	1621	1328	1409	2957	3037	2726	2819	2022	631	632	552	530	1362	1272	1286	1239	1308	1295	1280	1278
sg_8890	Bahd1	2391	1289	1177	1126	1170	1515	1476	1251	1403	997	913	901	938	1098	6148	6206	5838	6204	11237	10880	10049	10805	20	34	44	37
sg_8889	Bahd1	3080	1392	1407	1196	1363	3645	3576	3570	3776	4634	4520	4242	4459	1668	285	298	314	297	1071	1175	1055	1051	124	144	144	170
sg_8888	Bahd1	2226	1989	1996	1750	1969	2028	2169	1864	2042	2418	2271	2053	2343	1310	2874	2911	2648	2938	7326	7299	6687	7163	359	326	329	334
sg_8887	Bahd1	2757	1324	1347	1143	1391	1425	1438	1327	1480	2012	1904	1816	1905	1298	358	308	282	346	535	556	494	482	3919	3756	3242	3578
sg_8886	Bahd1	1591	161	203	169	168	1717	1728	1497	1727	2296	2433	2167	2288	590	268	316	241	312	1959	1849	1663	1652	525	571	548	530
sg_8885	Bahd1	3010	2194	2160	1870	2096	1886	1995	1789	2011	1571	1558	1445	1514	1763	4783	5068	4415	4796	437	460	426	395	1743	1667	1631	1898
sg_8884	Bahd1	1250	1327	1286	1162	1193	698	689	680	641	1466	1390	1383	1425	1457	0	0	0	0	0	0	0	0	4821	4720	4364	4729
sg_8883	Bahd1	2146	1227	1287	1092	1144	4422	4461	3996	4170	460	435	397	431	1450	4137	4247	3836	4011	897	885	877	914	0	0	2	0
sg_8882	Bahd1	2338	1064	1169	1102	1193	1132	1204	1034	1110	1012	935	886	911	1722	0	0	0	0	640	634	573	685	0	0	0	0
sg_8881	Bahd1	1693	1279	1176	1098	1219	2494	2463	2192	2405	2412	2426	2192	2353	878	335	327	296	346	499	458	495	430	2043	1997	1852	1891
sg_8880	Chd5	3850	2455	2603	2322	2591	2026	2009	1859	2027	8821	8706	8108	8632	2276	2757	2589	2342	2663	2033	2037	1943	1983	3527	3518	3352	3645
sg_8879	Chd5	1018	947	829	778	806	1710	1772	1558	1632	6750	6857	6218	6743	673	0	0	0	0	0	0	0	0	0	0	2	0
sg_8878	Chd5	3933	3241	3274	3007	3289	1387	1579	1413	1457	2140	2240	2033	2131	2076	8103	7802	7224	7867	796	763	650	752	63	73	55	56
sg_8877	Chd5	3190	605	584	520	593	1012	874	842	909	20169	20375	18551	20339	1863	717	702	596	675	5884	5885	5559	5618	721	695	630	754
sg_8876	Chd5	3604	2204	2217	2081	2214	139	133	155	114	4248	4085	3930	4005	2016	9604	9644	8547	9405	472	477	378	422	1421	1387	1317	1357
sg_8875	Chd5	4003	2062	2036	1919	1931	3066	3228	2859	3008	2538	2561	2236	2485	2111	821	828	773	769	2682	2661	2401	2567	2513	2377	2354	2518
sg_8874	Chd5	2504	2987	3132	2913	3033	1811	1824	1660	1811	5466	5430	4983	5331	1264	411	409	425	376	636	680	602	678	1	5	0	2
sg_8873	Chd5	2137	1343	1257	1134	1290	1415	1461	1296	1551	2290	2103	2011	2188	1420	2838	2852	2624	2712	2231	2177	2017	2204	2	0	0	2
sg_8872	Chd5	2381	658	693	674	666	1566	1509	1331	1480	1342	1354	1287	1283	1155	144	169	179	155	0	0	0	0	768	770	721	734
sg_8871	Chd5	2668	3915	3955	3672	4092	939	913	851	932	3504	3475	3091	3486	1799	805	707	635	748	601	532	512	522	994	860	886	985
sg_8870	Fbrs	3758	9151	9344	8403	9030	3791	3886	3505	3876	4144	4348	3776	3991	1837	306	336	315	289	2373	2350	2052	2322	1083	1152	925	1149
sg_8869	Fbrs	1910	946	938	889	921	1162	1168	1042	1156	1774	1783	1582	1843	941	6153	6057	5655	5973	3150	3161	2956	3317	2434	2431	2247	2331
sg_8868	Fbrs	4621	5446	5722	5082	5585	6862	6823	6059	6680	6127	6407	5685	6091	2609	8368	8305	7714	8320	1994	2009	1965	2023	1636	1712	1572	1612
sg_8867	Fbrs	2713	773	773	701	716	2898	2811	2512	2729	2551	2615	2304	2583	1133	4327	4201	3881	4301	3244	3242	2858	3212	8210	8180	7338	8196
sg_8866	Fbrs	2583	5466	5497	4926	5353	2528	2557	2274	2416	2120	2087	1890	2137	1828	6735	6870	6026	6609	21	28	27	24	3248	3175	3057	3291
sg_8865	Fbrs	3465	3644	3625	3329	3535	6756	6737	5981	6556	3427	3535	3134	3493	2224	2051	1980	1885	1986	459	428	458	449	588	610	593	584
sg_8864	Fbrs	808	1281	1214	1089	1233	0	0	0	0	65	46	39	54	362	82	66	70	86	3480	3557	3342	3364	360	436	413	416
sg_8863	Fbrs	2140	931	969	912	970	1397	1350	1314	1385	2864	2834	2485	2768	1178	8568	8411	7777	8341	12446	12206	11189	11927	1594	1713	1590	1610
sg_8862	Fbrs	3441	3946	3887	3666	3835	2810	2679	2576	2783	2973	2890	2674	2838	1674	5788	5984	5267	5776	3621	3429	3208	3355	819	817	692	764
sg_8861	Fbrs	2042	3061	3059	2628	2943	1773	1811	1665	1699	3085	3070	2827	3076	1380	9229	9197	8864	9081	3104	3012	2588	2779	1139	1085	995	1088
sg_8860	Prkcd	3255	5198	5277	4749	5301	1151	1147	1098	1222	1265	1310	1213	1211	1615	2495	2401	2194	2436	1748	1613	1473	1667	1240	1268	1125	1159
sg_8859	Prkcd	3504	2080	2083	1891	2211	4903	4808	4385	4629	10618	10263	9589	10400	1959	5486	5385	5008	5301	4142	3696	3493	3904	2688	2621	2426	2614
sg_8858	Prkcd	3592	5221	5096	5112	5230	2368	2281	2235	2374	5151	5265	4618	5347	1792	17205	17208	15880	16962	3329	3392	3073	3354	1230	1209	1112	1196
sg_8857	Prkcd	2983	6554	6835	5952	6304	1313	1378	1307	1335	9638	9565	8813	9366	1620	2924	2926	2695	2847	5022	5165	4660	4776	910	851	696	755
sg_8856	Prkcd	1898	6601	6447	5850	6346	828	860	820	844	3933	4000	3586	4028	980	4414	4310	3859	4289	109	167	134	119	2242	2244	2132	2204
sg_8855	Prkcd	3176	1410	1375	1391	1353	1404	1376	1312	1375	1735	1624	1516	1747	1500	3440	3440	2985	3426	830	858	667	758	3136	3174	2979	3122
sg_8854	Prkcd	3182	1926	2032	1838	1949	3905	3891	3580	3969	12893	12627	11659	12651	1654	6511	6537	5731	6300	6428	6361	6019	6275	1406	1345	1247	1330
sg_8853	Prkcd	2642	798	791	755	806	799	697	618	753	3743	3802	3442	3699	2210	5110	5280	4809	4992	608	640	568	630	13	15	18	13
sg_8852	Prkcd	4282	2008	2171	1874	2074	3017	3080	2875	3155	4008	4066	3770	4060	2725	4734	4584	4351	4619	1663	1702	1580	1716	784	786	710	776
sg_8851	Prkcd	1268	2230	2333	2011	2192	847	925	846	846	0	0	0	0	624	0	0	0	0	52	48	44	40	606	714	601	591
sg_8850	Parg	2453	441	496	412	420	513	561	510	514	1823	1717	1574	1702	785	5	4	3	2	700	679	615	621	6609	6825	6055	6601
sg_8849	Parg	1723	1601	1607	1640	1708	25	22	46	31	0	0	0	0	952	1352	1365	1268	1312	3	6	0	2	150	108	143	141
sg_8848	Parg	1320	1176	1124	1019	1171	404	395	353	380	1495	1591	1494	1404	1081	418	429	352	395	2414	2353	2213	2393	0	0	0	0
sg_8847	Parg	2357	63	83	72	73	182	178	174	193	6245	5871	5431	5889	750	1725	1728	1487	1714	988	979	926	1019	0	0	0	0
sg_8846	Parg	2057	32	27	27	37	644	768	568	624	0	0	0	0	596	0	0	0	0	18	18	13	12	193	249	181	261
sg_8845	Parg	3088	47	27	25	49	318	360	298	327	1183	1103	993	1115	1076	0	0	0	0	0	0	0	0	0	0	0	0
sg_8844	Parg	2004	12	14	6	2	948	813	772	923	0	0	0	0	613	0	0	0	0	0	0	0	0	1	0	0	0
sg_8843	Parg	568	137	156	141	148	370	405	319	336	223	227	196	215	199	0	0	0	0	4735	5058	4506	4777	0	0	0	0
sg_8842	Parg	1174	108	158	158	145	0	0	0	0	0	0	0	0	363	6	8	2	4	0	0	0	0	0	0	0	0
sg_8841	Parg	596	483	462	400	455	303	289	260	326	484	484	495	407	317	0	0	0	0	0	0	0	0	0	0	0	0
sg_8840	Etfbkmt	1408	2995	2973	2683	2815	1182	1182	1138	1183	898	775	894	866	1090	1081	1075	1011	1018	0	0	0	0	2208	2196	2039	2112
sg_8839	Etfbkmt	2964	1451	1403	1334	1455	2758	2850	2506	2796	3083	2885	2682	2926	1759	590	558	472	583	2668	2610	2361	2556	4475	4549	4229	4344
sg_8838	Etfbkmt	1683	1337	1242	1167	1196	1573	1570	1427	1530	1005	886	935	975	1052	173	174	178	216	146	119	94	110	2871	3041	2794	2781
sg_8837	Etfbkmt	1149	1071	958	893	1033	76	89	69	85	883	824	799	817	503	3270	3386	2838	3299	778	808	773	789	19	22	14	36
sg_8836	Etfbkmt	3094	3086	3011	2787	2854	1995	1925	1809	1890	2194	2213	1958	2179	1675	938	906	875	967	7	6	6	11	947	1021	803	961
sg_8835	Etfbkmt	3569	5357	5220	4882	5093	3190	3203	2821	3318	3824	3768	3403	3845	1819	4753	4782	4415	4669	1062	1155	957	1071	9	16	0	8
sg_8834	Etfbkmt	3184	1280	1327	1203	1235	965	998	915	932	997	971	866	918	1142	1193	1173	1055	1165	0	0	0	0	3120	3293	2827	3148
sg_8833	Etfbkmt	3921	1479	1593	1388	1511	3097	3101	2806	2984	5540	5656	5139	5625	2116	3619	3394	3021	3368	721	676	637	706	537	543	559	533
sg_8832	Etfbkmt	1816	725	679	631	708	1310	1319	1243	1295	2931	2797	2532	2766	1647	387	349	328	358	1238	1267	1259	1240	30	23	26	17
sg_8831	Etfbkmt	2494	547	475	393	504	2803	2829	2588	2772	976	1059	906	971	1424	3338	3339	3144	3315	1325	1162	1102	1212	827	779	700	732
sg_8830	Bod1l	1966	1217	1179	1105	1225	1	0	0	0	1230	1196	1112	1126	800	882	915	786	877	453	471	445	457	128	155	156	137
sg_8829	Bod1l	1608	964	871	827	906	27	32	38	23	1500	1467	1320	1525	1190	154	144	111	165	0	0	0	0	1308	1428	1232	1374
sg_8828	Bod1l	636	0	0	0	0	0	0	0	0	0	0	0	0	399	0	0	0	0	0	0	0	0	0	0	0	0
sg_8827	Bod1l	4472	1155	1193	1167	1293	2380	2424	2080	2375	3204	3236	2866	3172	2599	1173	1207	1060	1161	2148	1986	1849	1939	439	448	378	424
sg_8826	Bod1l	2063	1584	1615	1485	1540	1162	1134	1073	1246	902	836	788	795	1010	345	317	281	346	577	568	520	557	1	9	17	5
sg_8825	Bod1l	2739	1459	1591	1458	1587	624	744	606	661	709	711	600	616	1051	220	176	179	222	1513	1611	1394	1467	699	766	649	676
sg_8824	Bod1l	1602	277	275	242	295	1561	1718	1426	1562	20	33	20	19	1341	665	613	540	586	5145	5298	4713	5125	412	400	357	393
sg_8823	Bod1l	727	943	982	902	967	153	150	143	165	0	0	0	0	408	0	0	0	0	4619	4605	4481	4548	11	3	4	8
sg_8822	Bod1l	1198	746	701	644	639	549	547	532	544	0	0	0	0	681	108	111	92	118	0	0	0	0	1501	1313	1246	1300
sg_8821	Bod1l	3237	1938	1767	1672	1873	2074	1971	1717	1942	814	775	736	771	1603	10	8	5	7	7	6	0	4	772	712	641	719
sg_8820	Pwwp2b	3454	4345	4457	4200	4403	1497	1620	1458	1579	3142	3247	2903	3023	2084	4178	4017	3692	4023	2302	2422	2098	2415	5030	5059	4615	5051
sg_8819	Pwwp2b	1183	60	81	75	75	0	0	0	0	0	0	0	0	636	947	1077	948	1110	0	0	0	0	12	9	6	9
sg_8818	Pwwp2b	1579	1517	1607	1407	1731	324	331	318	336	423	437	364	377	850	1353	1375	1171	1322	697	601	572	547	2344	2288	2134	2265
sg_8817	Pwwp2b	2998	975	951	903	942	3317	3237	3076	3230	2288	2268	1890	2218	2181	4260	4202	4052	4276	814	727	760	752	0	0	0	0
sg_8816	Pwwp2b	2865	3300	3095	2949	3108	931	913	924	888	2006	2132	1999	2158	1445	1638	1577	1440	1636	2278	2306	2043	2290	710	616	608	706
sg_8815	Pwwp2b	1112	674	660	604	692	492	499	460	444	0	0	1	0	491	43	48	45	58	550	487	454	489	6460	6689	6099	6353
sg_8814	Pwwp2b	1884	995	998	909	1089	1457	1514	1360	1437	1637	1727	1518	1675	1131	347	350	275	303	903	943	847	927	0	0	0	0
sg_8813	Pwwp2b	2943	1421	1521	1348	1464	1649	1731	1529	1722	3012	3130	2762	3012	1509	18788	18832	17461	18667	2761	2726	2479	2625	1028	1078	916	1015
sg_8812	Pwwp2b	1835	1813	1881	1662	1812	2072	2138	1985	2049	405	379	372	394	1018	0	0	0	0	2426	2347	2106	2412	190	179	169	218
sg_8811	Pwwp2b	2417	2755	2572	2396	2575	357	372	361	376	1846	1855	1706	1762	1860	1702	1714	1435	1685	1926	2028	1731	1865	0	0	0	0
sg_8810	L3mbtl1	1304	646	630	613	628	1035	976	962	925	2496	2549	2327	2592	821	677	721	666	692	2297	2252	2085	2272	831	854	732	871
sg_8809	L3mbtl1	2633	1484	1424	1261	1390	2270	2283	2072	2380	2166	2053	1934	2121	1269	2800	2910	2537	2864	1929	1884	1658	1901	5534	5421	5007	5565
sg_8808	L3mbtl1	1266	2079	2021	1954	1951	3552	3486	3120	3521	2267	2246	1972	2162	926	0	0	0	0	560	496	510	540	0	0	0	0
sg_8807	L3mbtl1	868	1010	1000	993	1034	178	130	171	193	0	0	0	0	486	0	0	0	0	0	0	0	0	901	950	907	936
sg_8806	L3mbtl1	2214	2910	2808	2644	2824	1021	978	912	1032	418	416	370	398	1106	1510	1595	1341	1464	235	256	221	258	589	566	544	550
sg_8805	L3mbtl1	1798	881	930	827	885	568	607	588	650	0	0	0	0	1067	693	709	615	734	0	0	0	0	660	751	659	715
sg_8804	L3mbtl1	2580	1590	1616	1453	1584	2390	2512	2320	2443	1669	1606	1431	1599	1529	809	813	733	795	0	0	0	0	59	70	76	53
sg_8803	L3mbtl1	2331	1061	987	917	1039	3728	3664	3315	3655	405	452	374	378	1149	1978	1951	1963	2001	0	0	0	0	0	2	0	0
sg_8802	L3mbtl1	619	339	288	315	289	23	34	23	45	110	109	123	121	504	350	361	283	353	7	4	6	6	48	42	33	26
sg_8801	L3mbtl1	3197	1649	1616	1481	1627	5320	5454	4873	5367	3476	3475	3252	3467	1190	3075	2975	2864	3012	1565	1514	1393	1500	2887	2840	2770	2792
sg_8800	Phf12	4033	2021	1931	1826	1901	1899	1868	1715	1774	1421	1363	1221	1378	1729	3916	3775	3464	3793	1204	1195	1183	1249	2665	2536	2415	2665
sg_8799	Phf12	1892	1325	1380	1182	1254	714	683	632	651	2472	2393	2227	2299	764	0	0	0	0	1664	1640	1613	1749	0	0	0	0
sg_8798	Phf12	4231	1965	2152	1839	2003	2260	2255	2084	2249	918	925	817	928	1380	5771	6061	5323	5897	1595	1589	1433	1691	594	631	526	584
sg_8797	Phf12	2766	1579	1655	1444	1678	1059	1025	940	938	1241	1257	1154	1226	1233	1294	1362	1178	1204	0	0	0	0	8	5	7	14
sg_8796	Phf12	2847	783	746	683	699	2288	2254	2074	2127	462	464	455	448	1429	1199	1176	1087	1114	2267	2267	2062	2116	447	428	394	480
sg_8795	Phf12	3595	936	939	853	890	471	586	550	572	1886	1901	1872	1960	1641	12577	12480	11374	12438	2041	2117	1891	2024	2796	2612	2578	2718
sg_8794	Phf12	1344	136	159	136	145	435	399	453	397	0	0	0	0	593	0	0	0	0	0	2	0	0	0	0	0	0
sg_8793	Phf12	3234	2487	2288	2269	2213	836	763	734	739	819	799	776	798	912	70	65	69	56	0	0	0	0	0	0	0	0
sg_8792	Phf12	1855	656	618	644	701	246	224	277	264	1026	1009	792	963	1130	5416	5607	5168	5538	3940	4138	3706	3847	779	775	655	737
sg_8791	Phf12	1767	1248	1306	1174	1240	705	767	627	706	2079	2184	1963	2093	1047	1044	1029	936	950	0	0	0	0	988	1087	1002	1010
sg_8790	Ncor1	2207	3649	3743	3432	3637	1663	1662	1422	1606	0	0	0	0	1093	596	635	577	683	1085	1084	883	958	304	260	284	301
sg_8789	Ncor1	2067	822	815	753	823	3751	3857	3444	3948	3154	3161	2915	3104	1115	313	275	259	239	939	937	905	936	4167	4355	3766	4155
sg_8788	Ncor1	2459	621	642	590	665	2061	2054	1886	2165	753	867	760	802	1711	269	295	310	307	0	0	0	0	725	639	661	700
sg_8787	Ncor1	978	0	0	0	0	0	0	0	0	6	6	13	6	379	4326	4347	4056	4231	881	800	719	828	0	0	0	0
sg_8786	Ncor1	732	173	186	124	169	0	0	0	0	471	491	459	488	482	28	37	25	37	0	0	0	1	60	78	57	65
sg_8785	Ncor1	3093	1585	1449	1369	1456	3705	3681	3251	3451	3001	3117	2892	2908	970	567	610	617	584	1111	1148	1059	1155	598	605	522	603
sg_8784	Ncor1	3017	1076	1095	963	1031	1798	1703	1730	1655	2828	2964	2797	2945	1898	1073	1006	993	941	4920	4931	4755	5058	2232	2424	2105	2278
sg_8783	Ncor1	3096	1403	1477	1283	1388	1963	1970	1826	2011	2710	2733	2318	2654	2003	791	747	640	718	569	537	516	589	93	138	111	138
sg_8782	Ncor1	3193	1166	1210	1159	1151	1284	1440	1194	1329	2453	2272	2232	2516	1729	589	572	531	536	187	224	191	215	979	932	904	993
sg_8781	Ncor1	3204	1633	1482	1358	1461	4679	4797	4339	4722	2551	2552	2292	2564	2032	1166	1157	1038	1136	384	315	323	373	1251	1265	1093	1150
sg_8780	Cbx6	2709	1811	1848	1713	1849	3326	3395	3168	3574	2490	2570	2348	2480	1695	1181	1214	1159	1172	1395	1544	1380	1564	1007	1056	998	985
sg_8779	Cbx6	3907	3314	3099	3015	3234	883	932	841	817	8635	8784	7837	8556	1762	1606	1549	1478	1528	3082	2943	2701	2927	630	600	580	627
sg_8778	Cbx6	3168	4240	4525	4020	4332	3242	3150	3009	3346	4102	4285	3801	4123	1515	7580	7507	6884	7439	2894	2875	2603	2842	177	204	171	175
sg_8777	Cbx6	1617	667	683	545	660	682	686	621	654	3356	3530	3217	3365	1196	925	815	846	835	1452	1537	1367	1513	574	549	498	530
sg_8776	Cbx6	2256	760	740	717	803	43	49	31	31	993	879	825	916	1248	850	955	836	944	1023	1097	964	1025	0	0	0	0
sg_8775	Cbx6	4000	4550	4465	3923	4351	3602	3597	3200	3633	1240	1292	1164	1257	2084	4492	4375	3937	4400	6004	6121	5441	5660	1106	1045	1012	1041
sg_8774	Cbx6	3162	2920	2922	2672	2922	4090	4046	3889	3889	694	715	722	737	1593	2236	2236	1996	2067	857	757	671	739	4264	4462	4067	4471
sg_8773	Cbx6	1040	2528	2460	2259	2361	741	739	642	694	938	959	884	960	816	3905	3886	3339	3833	1163	1092	992	1153	20	7	13	22
sg_8772	Cbx6	2317	592	567	530	576	2419	2397	2203	2480	605	499	503	528	1512	713	728	605	743	2335	2206	2011	2249	0	0	0	0
sg_8771	Cbx6	2535	1196	1165	1074	1209	793	788	748	881	5523	5574	5217	5715	1417	2000	1857	1730	1842	594	567	601	585	26	48	35	34
sg_8770	Maz	2413	1531	1592	1376	1567	53	56	35	62	22	33	33	23	1404	1310	1240	1145	1237	353	396	373	341	1872	1846	1758	1849
sg_8769	Maz	3486	4194	4469	3938	4197	2533	2590	2363	2527	1903	2089	1792	2007	1830	6270	6060	5736	6139	2412	2379	2315	2281	376	372	302	341
sg_8768	Maz	1417	1056	1072	1014	1064	1742	1791	1554	1638	0	0	0	0	868	0	0	0	0	467	504	484	501	73	75	61	76
sg_8767	Maz	3790	1935	1913	1720	1826	2305	2363	2033	2315	7323	7254	6664	7015	1871	3633	3573	3291	3575	1427	1295	1292	1445	3832	3968	3548	3855
sg_8766	Maz	739	969	934	881	920	179	199	199	207	943	943	925	953	444	0	0	0	0	1714	1701	1467	1673	302	353	268	339
sg_8765	Maz	3528	3555	3522	3215	3508	5394	5110	4816	4991	3703	3619	3329	3673	2041	5808	5626	5218	5640	4688	4497	4239	4596	3110	3281	3052	3219
sg_8764	Maz	1397	886	792	759	839	767	709	640	827	2040	1985	1913	2089	666	0	2	0	0	0	0	0	0	572	546	551	550
sg_8763	Maz	2084	2500	2486	2375	2413	1018	978	979	1023	1023	1014	870	1039	1049	3733	3690	3376	3694	1517	1486	1391	1460	31	39	30	36
sg_8762	Maz	3946	2852	2861	2651	2925	4654	4488	4369	4563	1726	1799	1604	1799	2224	2827	2890	2530	2793	1509	1516	1432	1470	14576	14629	13267	14622
sg_8761	Maz	2765	731	660	636	708	260	282	246	293	6203	6267	5683	6256	1607	1960	1942	1849	1884	161	143	129	152	5461	5395	5058	5489
sg_8760	Pwwp3a	1258	222	229	232	208	1111	1134	996	1027	0	0	0	0	934	0	2	4	0	893	856	707	808	0	0	0	0
sg_8759	Pwwp3a	2600	1368	1298	1214	1307	1755	1900	1575	1827	0	0	0	0	1233	2709	2702	2511	2671	134	132	105	81	0	0	0	0
sg_8758	Pwwp3a	1065	2	3	2	1	429	452	419	437	0	0	0	0	529	3359	3538	3266	3354	0	0	3	7	0	0	0	0
sg_8757	Pwwp3a	2958	2335	2277	1921	2197	1591	1571	1373	1576	1319	1393	1259	1306	1777	2025	2151	1955	2043	2750	2744	2546	2667	12	14	10	12
sg_8756	Pwwp3a	2302	855	871	796	873	1571	1558	1449	1508	3356	3269	3069	3273	1286	636	615	673	703	1512	1402	1373	1460	0	0	0	0
sg_8755	Pwwp3a	3149	1076	1215	1080	1075	2223	2331	2170	2241	3301	3384	3132	3447	1693	267	283	239	263	0	0	0	0	43	27	24	46
sg_8754	Pwwp3a	1860	2032	1857	1853	1937	1222	1155	1015	1102	932	889	928	944	995	3148	3231	2840	3083	0	0	0	0	54	37	49	63
sg_8753	Pwwp3a	2169	462	445	393	493	1659	1629	1458	1633	3516	3511	3069	3439	1252	64	66	64	65	520	485	469	507	3	3	11	7
sg_8752	Pwwp3a	2222	2365	2418	2264	2411	2	0	0	1	2394	2499	2183	2246	1269	2710	2675	2426	2654	3255	3172	2953	3232	38	26	41	41
sg_8751	Pwwp3a	1309	1002	1074	950	969	795	771	659	816	0	0	0	0	586	1277	1186	1143	1217	0	0	3	0	27	27	26	37
sg_8750	Sfmbt1	3593	776	798	779	764	748	766	679	750	1320	1339	1161	1281	1844	1414	1394	1245	1423	1790	1846	1568	1721	51	64	45	55
sg_8749	Sfmbt1	1784	1359	1441	1307	1373	448	391	392	397	327	310	287	282	1286	26	34	22	27	1983	2034	1951	2150	0	0	0	0
sg_8748	Sfmbt1	908	0	0	0	0	36	42	38	35	0	0	0	0	378	208	158	160	201	11	32	16	8	0	0	0	0
sg_8747	Sfmbt1	3532	1179	1198	1142	1180	2824	2798	2597	2856	2493	2455	2377	2486	1652	853	870	811	841	906	833	816	908	627	648	597	627
sg_8746	Sfmbt1	2677	527	537	548	540	829	778	720	787	3689	3605	3373	3604	1539	2625	2561	2215	2309	5068	4909	4634	4953	0	0	0	0
sg_8745	Sfmbt1	3627	1406	1534	1352	1508	1549	1570	1450	1562	9914	10073	9104	10140	1774	1707	1766	1597	1558	4795	4745	4234	4582	4114	4306	3826	4232
sg_8744	Sfmbt1	865	55	57	49	53	0	1	2	2	865	886	833	931	709	909	858	797	923	0	0	0	0	0	0	0	0
sg_8743	Sfmbt1	2412	1654	1551	1484	1614	1095	1035	1042	1123	448	490	378	497	1108	2876	3009	2791	2774	2538	2701	2377	2620	0	0	1	0
sg_8742	Sfmbt1	3344	1393	1396	1280	1477	2882	3003	2553	2878	1479	1554	1380	1453	1868	1269	1296	1215	1361	654	633	566	582	1494	1363	1298	1406
sg_8741	Sfmbt1	2834	1036	994	978	1116	856	927	897	815	2227	2106	1971	2238	1694	3765	3606	3188	3668	876	928	800	844	695	677	617	659
sg_8740	Shprh	2732	3411	3255	3073	3428	1504	1529	1529	1632	2073	1961	1821	1969	1800	2035	1947	2000	1962	3424	3407	2909	3279	1629	1641	1599	1719
sg_8739	Shprh	2697	3178	3312	2849	3245	1955	2015	1810	2024	1757	1777	1582	1696	2182	1589	1629	1389	1550	780	767	684	840	1999	2100	1711	2037
sg_8738	Shprh	2643	1683	1700	1545	1610	1331	1214	1058	1211	972	916	818	940	1424	2525	2552	2225	2386	8266	8117	7499	8072	1179	1383	1205	1215
sg_8737	Shprh	1276	2726	2536	2456	2638	264	254	245	251	0	0	0	0	727	645	602	535	623	2068	2179	1954	1993	0	0	0	0
sg_8736	Shprh	2330	1550	1493	1291	1413	315	328	265	290	0	0	0	0	1516	0	0	0	0	0	0	0	0	0	0	0	0
sg_8735	Shprh	2712	1664	1744	1591	1703	1176	1114	1060	1254	2382	2502	2087	2540	1689	1607	1601	1489	1666	8630	8570	7820	8577	973	919	873	903
sg_8734	Shprh	2042	2978	2946	2702	2829	552	530	500	560	2406	2346	2119	2401	1240	1470	1560	1334	1526	498	486	433	484	0	0	0	0
sg_8733	Shprh	1837	864	899	805	876	734	722	634	748	0	0	0	0	1297	1494	1623	1376	1514	17294	17091	15787	17326	1454	1454	1417	1548
sg_8732	Shprh	1097	756	832	609	688	428	482	412	441	0	0	0	0	952	1214	1333	1103	1276	482	519	428	455	647	694	530	632
sg_8731	Shprh	1735	1310	1365	1159	1380	531	528	471	478	945	1020	920	935	1220	0	0	0	0	3522	3612	3275	3601	1030	946	964	934
sg_8730	Brd8	1807	96	107	89	99	440	394	395	373	0	0	0	0	978	0	0	0	0	0	0	0	0	0	0	0	0
sg_8729	Brd8	2397	1159	1161	1112	1123	823	802	712	811	1222	1160	1093	1223	1480	778	804	707	745	1062	1041	1010	1004	1402	1486	1350	1440
sg_8728	Brd8	4616	1223	1170	1148	1256	236	231	188	206	1838	1970	1784	1903	2057	917	930	900	937	8907	8888	8308	8954	0	0	0	0
sg_8727	Brd8	1035	20	19	10	10	0	0	1	0	0	0	0	0	425	0	0	0	0	31	18	10	15	0	0	0	0
sg_8726	Brd8	2169	94	80	77	82	22	17	15	16	968	972	831	932	1090	0	0	0	0	917	1038	814	916	0	0	0	0
sg_8725	Brd8	3953	1401	1404	1270	1410	4079	4055	4032	3999	3092	3128	2795	3109	2265	1837	1853	1779	1847	7479	7533	6802	7317	1621	1697	1648	1782
sg_8724	Brd8	3148	3053	2995	2656	2980	1294	1266	1223	1202	2090	2230	1952	2125	1521	1622	1625	1445	1479	411	419	382	414	517	544	526	544
sg_8723	Brd8	2311	972	1042	840	1021	69	87	61	63	3487	3515	3166	3302	1244	2096	2294	2079	2247	267	267	207	258	3694	3685	3545	3590
sg_8722	Brd8	2404	2986	2994	2828	3029	1891	1938	1732	1888	369	329	322	368	1293	675	770	587	571	6399	6268	6007	6166	6151	5787	5403	5742
sg_8721	Brd8	3049	626	570	530	523	3781	3630	3424	3655	2722	2742	2365	2575	1665	2628	2762	2403	2632	384	397	334	367	660	666	543	530
sg_8720	Kdm5a	896	230	247	240	207	5	0	2	0	1585	1450	1360	1450	480	51	58	41	61	0	0	0	0	76	94	65	53
sg_8719	Kdm5a	1751	3334	3382	3021	3391	1296	1303	1181	1273	1876	1836	1703	1798	839	602	589	587	586	1	0	0	0	6246	6410	5736	6331
sg_8718	Kdm5a	1425	812	796	720	777	1372	1492	1337	1428	1	0	0	0	817	1859	1861	1723	1826	998	970	889	981	614	647	566	602
sg_8717	Kdm5a	3382	2035	2007	2057	2093	1786	1777	1561	2016	3643	3609	3271	3579	1792	10900	10936	9749	10644	5102	5026	4448	5079	4537	4429	4143	4327
sg_8716	Kdm5a	2628	1028	968	963	887	3187	2941	2882	3106	0	0	0	1	946	0	0	0	0	1104	1043	1010	1096	1719	1741	1645	1679
sg_8715	Kdm5a	4125	2255	2112	2044	2226	715	731	686	687	3365	3405	3211	3438	2493	14181	14283	13260	14140	1814	1661	1634	1614	1730	1784	1529	1604
sg_8714	Kdm5a	1588	66	65	56	83	728	684	735	730	557	561	449	531	740	0	0	0	0	0	0	0	0	0	0	0	0
sg_8713	Kdm5a	2668	586	574	483	619	1097	1094	992	1055	1377	1441	1255	1461	1621	1111	1141	956	1074	2917	2783	2593	2778	1110	1060	1027	1104
sg_8712	Kdm5a	4297	1306	1319	1298	1390	1907	1895	1626	1764	2286	2248	1982	2154	1820	4326	4032	3895	4083	2974	2846	2688	2882	1630	1586	1428	1455
sg_8711	Kdm5a	2213	1654	1676	1456	1547	160	161	160	182	3879	3845	3616	3880	1514	912	879	844	951	0	0	0	0	1303	1326	1182	1231
sg_8710	Mis18a	1033	0	0	0	0	0	0	0	0	0	0	0	0	99	0	0	0	0	0	0	0	0	0	0	0	0
sg_8709	Mis18a	2366	0	0	0	0	0	0	0	0	0	0	0	0	639	0	0	0	0	0	0	0	0	0	0	0	0
sg_8708	Mis18a	2228	3	5	1	7	0	0	0	0	662	695	600	723	519	0	0	0	0	0	0	0	0	0	0	0	0
sg_8707	Mis18a	2604	0	0	0	0	0	0	0	0	0	0	0	0	535	0	0	0	0	0	0	0	0	0	0	0	0
sg_8706	Mis18a	2774	0	0	0	0	0	0	0	0	0	0	0	0	446	0	0	0	0	0	0	0	0	0	0	0	0
sg_8705	Mis18a	1232	16	11	14	10	0	0	0	0	0	0	0	0	350	0	0	0	0	0	0	0	0	0	0	0	0
sg_8704	Mis18a	1553	3	0	3	7	209	200	142	206	951	895	782	931	280	0	0	0	0	0	0	0	0	0	0	0	0
sg_8703	Mis18a	1171	52	48	49	67	0	0	0	0	0	0	0	0	270	0	0	0	0	0	0	0	0	0	0	0	0
sg_8702	Mis18a	2559	3277	3342	3120	3277	1539	1450	1317	1373	2302	2386	2054	2301	1711	7461	7540	6622	7322	1148	1147	934	1141	0	0	0	0
sg_8701	Mis18a	3009	0	0	0	0	0	0	0	0	0	0	0	0	394	0	0	0	0	449	400	393	420	0	0	0	0
sg_8700	Prkag3	3343	5797	5842	5123	5591	2945	2938	2777	2966	1819	1892	1820	1935	1456	4273	4419	3989	4245	1820	1832	1760	1851	474	400	418	425
sg_8699	Prkag3	4110	2679	2726	2479	2598	2284	2171	2030	2226	5559	5570	4999	5335	2270	4326	4323	4004	4285	1459	1452	1261	1380	810	870	692	820
sg_8698	Prkag3	1932	913	971	876	891	2395	2592	2356	2453	792	717	710	826	830	0	0	0	0	1125	1090	1133	1158	752	668	675	711
sg_8697	Prkag3	1839	397	445	373	369	1394	1431	1249	1404	1544	1361	1241	1471	1107	0	2	1	0	3657	3515	3125	3441	27	29	16	18
sg_8696	Prkag3	1742	2830	2827	2661	2621	2154	2106	2073	2079	989	936	890	998	1392	964	935	862	871	0	0	0	0	0	0	0	5
sg_8695	Prkag3	3435	3387	3561	3220	3591	3783	3594	3354	3702	2582	2571	2449	2572	1905	4027	4034	3642	3829	1862	1863	1640	1813	53	51	63	53
sg_8694	Prkag3	2170	2425	2438	2227	2510	840	868	751	849	0	0	0	0	1207	974	1062	953	1021	878	888	759	839	2300	2166	1916	2170
sg_8693	Prkag3	1504	1261	1227	1104	1217	631	631	529	608	1028	871	777	943	866	8654	8413	7836	8468	0	0	0	1	103	107	95	72
sg_8692	Prkag3	1348	627	572	550	565	1641	1654	1574	1658	1013	1028	995	1071	598	4230	4143	3610	3865	1071	1106	1101	1046	1043	969	987	1110
sg_8691	Prkag3	871	206	223	175	171	0	0	0	1	0	0	0	0	484	0	0	0	0	0	0	0	0	577	643	514	652
sg_8690	Brwd1	4429	3382	3385	3081	3198	3000	3155	2820	2933	2149	1966	1944	1911	2232	3041	3108	2855	3016	3877	3810	3609	3788	2446	2379	2247	2379
sg_8689	Brwd1	4754	3128	3179	2902	3099	3745	3906	3488	3836	4770	4864	4416	4783	2992	7623	8000	7233	7768	6321	6000	5521	5923	977	940	878	963
sg_8688	Brwd1	1482	695	727	664	662	769	802	744	849	0	0	0	0	918	324	339	275	314	2872	2817	2532	2721	1270	1219	1282	1208
sg_8687	Brwd1	2017	1328	1243	1264	1316	4091	4226	4003	4104	4162	4246	3947	4170	1654	778	724	699	816	459	457	497	507	507	550	471	540
sg_8686	Brwd1	1300	922	885	794	894	490	482	390	479	3622	3595	3133	3540	822	0	0	0	0	8636	8869	8064	8256	40	25	34	30
sg_8685	Brwd1	1391	667	656	578	644	753	818	741	769	679	693	666	703	1158	1080	1109	963	1101	6	5	9	5	0	0	0	0
sg_8684	Brwd1	2130	352	363	283	306	1348	1439	1222	1366	0	0	0	0	858	34	44	18	26	388	430	382	390	597	635	551	628
sg_8683	Brwd1	2793	1252	1191	1108	1324	1409	1280	1283	1359	858	873	787	906	1402	7323	7148	6511	7107	0	0	0	0	1861	1820	1618	1694
sg_8682	Brwd1	3816	5170	5394	4967	5184	2151	2194	1983	2194	2696	2738	2531	2564	2707	12090	12203	10939	11923	3405	3255	3084	3210	2531	2584	2368	2555
sg_8681	Brwd1	707	261	228	231	197	260	250	244	260	0	0	0	0	275	0	0	0	0	2085	1911	1814	1893	0	0	0	0
sg_8680	Rbm11	1704	1595	1694	1498	1686	1026	1005	876	928	953	966	840	955	958	548	581	475	517	0	0	0	0	0	0	0	0
sg_8679	Rbm11	2351	3152	3245	2745	3086	1747	1686	1529	1802	80	81	60	69	1177	3681	3731	3235	3793	1652	1638	1633	1625	10	1	0	0
sg_8678	Rbm11	3184	2097	2082	1950	2261	744	701	620	674	6187	6057	5537	5956	1615	3602	3685	3229	3646	1136	1054	1013	1079	677	734	705	713
sg_8677	Rbm11	1914	2499	2649	2453	2490	2668	2600	2581	2681	3233	3304	2956	3183	973	196	202	171	224	602	532	550	609	584	663	546	585
sg_8676	Rbm11	1505	3027	2988	2680	2963	1336	1381	1169	1308	853	822	760	773	1038	0	0	0	0	1099	1071	1029	1032	0	0	0	0
sg_8675	Rbm11	2807	1228	1229	1137	1158	2059	2046	1892	1941	2976	3042	2826	3069	1522	2206	2093	2016	2191	448	350	411	427	829	894	733	881
sg_8674	Rbm11	3643	1792	1804	1684	1695	1847	1813	1658	1877	1181	1056	1046	1108	1510	3101	3142	2930	3092	10477	10377	9352	10508	622	569	529	536
sg_8673	Rbm11	3129	782	709	741	714	1223	1264	1197	1249	2290	2225	2087	2369	1810	604	570	510	507	1530	1591	1527	1653	1704	1623	1667	1714
sg_8672	Rbm11	2613	8009	7918	7328	7803	1496	1661	1446	1514	1000	1012	843	1000	1656	4365	4545	3982	4376	4080	4071	3610	4028	2130	2051	1946	2016
sg_8671	Rbm11	4161	2204	2280	1968	2263	3117	3158	2849	3125	3569	3680	3161	3411	2371	15	17	16	8	13	13	13	7	679	703	614	646
sg_8670	Ino80e	3210	1127	1122	921	1019	1132	1054	967	1079	2725	2725	2611	2800	1891	8729	9007	8156	8561	2733	2715	2509	2599	1365	1486	1278	1412
sg_8669	Ino80e	2025	1826	1835	1716	1822	2863	2772	2643	2719	476	492	441	432	1019	420	417	409	422	2466	2442	2161	2442	0	0	0	0
sg_8668	Ino80e	1538	787	915	747	818	1242	1293	1079	1201	2893	3027	2632	2939	1078	3147	2982	2779	3142	1470	1481	1353	1410	485	474	531	528
sg_8667	Ino80e	3905	4783	4944	4345	4838	2134	2102	1898	1962	2525	2520	2142	2454	2082	2721	2885	2821	2844	2998	2989	2608	2884	809	783	727	753
sg_8666	Ino80e	2193	4162	4119	3937	4093	420	392	357	425	2138	1951	1836	1963	1137	4025	4075	3580	4041	2774	2650	2408	2614	2510	2472	2246	2505
sg_8665	Ino80e	2149	3074	3111	2886	3111	4249	4306	3838	4268	2090	2062	2023	2113	1300	1530	1539	1389	1448	2511	2406	2357	2467	0	0	0	0
sg_8664	Ino80e	3493	2540	2619	2419	2660	1818	1718	1629	1710	1637	1558	1403	1483	2838	3935	4194	3589	4015	2650	2503	2263	2596	2848	2801	2572	2608
sg_8663	Ino80e	357	0	0	0	0	0	0	0	0	1620	1580	1469	1567	268	0	0	0	0	0	0	0	0	0	0	0	0
sg_8662	Ino80e	4250	4039	4215	3700	4019	5044	4826	4387	4766	5420	5376	4864	5440	1986	4573	4516	4077	4520	9644	9249	9039	9231	2278	2445	2172	2323
sg_8661	Ino80e	1516	649	610	591	597	1154	1097	1097	1126	484	495	454	446	751	0	0	0	0	3091	3178	2908	3177	1771	1773	1618	1784
sg_8660	Naa40	2780	756	785	720	802	2827	2800	2516	2786	456	440	417	439	1355	668	681	621	661	0	0	0	0	5	4	6	5
sg_8659	Naa40	1847	3591	3541	3329	3640	712	756	682	765	1170	1037	975	1077	657	2322	2298	2124	2234	10	9	9	8	56	37	41	44
sg_8658	Naa40	3360	2476	2303	2279	2457	4358	4173	3966	4282	1727	1824	1752	1682	1990	2204	2230	1900	2181	6914	6810	6348	6586	262	290	246	238
sg_8657	Naa40	2825	973	956	942	1022	4322	4492	3993	4275	3338	3237	3013	3274	2028	6830	6892	6237	6762	2527	2444	2247	2457	3437	3445	3229	3300
sg_8656	Naa40	2789	1079	1148	1014	1145	2212	2146	1982	2148	2012	1881	1819	1990	1692	0	0	0	0	0	0	0	0	3137	3123	3018	3098
sg_8655	Naa40	1614	493	478	407	476	2062	2105	1772	1943	23	26	46	30	926	1164	1218	1111	1093	1639	1538	1432	1533	0	0	0	0
sg_8654	Naa40	4226	3312	3284	2975	3297	2720	2722	2608	2726	1403	1317	1236	1453	1819	2918	2939	2670	2847	1751	1552	1450	1607	1192	1164	975	1178
sg_8653	Naa40	2349	619	565	584	618	1240	1226	1112	1254	3971	3916	3652	3964	1680	413	434	355	449	6615	6595	6005	6468	611	580	573	576
sg_8652	Naa40	4219	1949	2002	1824	1907	5052	5110	4693	5024	8444	8410	7567	8427	2507	9416	9473	8576	9211	4450	4648	4202	4407	1651	1674	1504	1589
sg_8651	Naa40	3965	3799	3751	3630	3757	4122	4069	3857	4026	6890	7097	6298	6761	1514	4289	4193	4068	4238	5172	5156	4765	5199	9713	9719	9085	9452
sg_8650	Alkbh3	810	2247	2206	2051	2288	4025	3894	3535	4094	0	0	0	0	539	0	0	0	0	0	0	0	0	0	0	0	0
sg_8649	Alkbh3	2089	1311	1400	1259	1387	2934	2941	2516	2942	0	0	0	1	1563	1386	1447	1148	1276	2931	2967	2671	2842	62	65	53	58
sg_8648	Alkbh3	2354	1096	1072	987	1050	1038	1054	934	1112	1836	1930	1761	1873	1048	800	813	727	748	4093	3752	3670	3767	197	202	194	176
sg_8647	Alkbh3	886	583	641	571	584	2748	2867	2605	2765	1051	1096	1027	1060	606	0	0	0	0	1770	1745	1618	1602	0	0	0	0
sg_8646	Alkbh3	3038	1522	1591	1536	1584	1249	1215	1043	1186	0	0	0	0	1575	2465	2395	2234	2497	229	276	199	266	1753	1822	1682	1757
sg_8645	Alkbh3	3409	1692	1702	1567	1670	2236	2054	1939	2036	3024	2960	2720	2995	1554	1683	1756	1625	1757	4801	4763	4165	4748	1081	1144	1093	1215
sg_8644	Alkbh3	1530	411	403	412	405	2059	2022	1911	2058	3656	3599	3295	3832	1017	0	0	0	0	0	0	0	0	15	27	18	11
sg_8643	Alkbh3	898	2028	2014	1948	1882	666	661	553	592	969	912	857	894	943	242	182	185	198	5114	5084	4735	5092	606	620	534	558
sg_8642	Alkbh3	3509	5752	6242	5559	6101	2826	2950	2713	2805	340	422	354	377	1681	1901	1829	1644	1852	2272	2240	2136	2171	570	588	495	553
sg_8641	Alkbh3	1716	38	31	43	24	1156	1137	1044	1115	438	509	497	496	594	7645	7706	6977	7519	32	34	46	24	583	544	470	550
sg_8640	Arid4b	1499	809	786	703	799	4	4	5	4	465	459	398	465	862	0	0	0	0	261	246	256	281	0	0	0	0
sg_8639	Arid4b	2342	2259	2314	2095	2227	695	734	624	645	2236	2180	2116	2236	1119	2988	3165	2797	2881	4969	4894	4434	4790	2456	2461	2179	2433
sg_8638	Arid4b	927	1344	1299	1217	1232	0	0	0	0	0	0	0	2	445	605	622	579	621	0	0	0	0	686	595	597	633
sg_8637	Arid4b	2820	2470	2522	2283	2618	626	581	562	612	1690	1697	1531	1704	1830	5210	5084	4597	4840	2020	2026	1786	2014	1351	1397	1254	1323
sg_8636	Arid4b	2007	469	401	373	415	203	242	213	197	0	0	0	0	1111	893	794	851	869	80	93	111	110	482	502	428	533
sg_8635	Arid4b	1195	765	883	675	749	985	1056	939	1024	923	861	832	928	509	144	146	141	164	3622	3378	3162	3517	680	584	542	635
sg_8634	Arid4b	892	274	278	251	298	4	11	7	5	0	0	0	0	288	682	705	611	685	0	0	0	0	684	750	629	755
sg_8633	Arid4b	2848	353	361	359	325	1205	1206	1113	1163	3460	3360	3171	3470	1308	6777	6531	6082	6389	917	978	859	914	1373	1371	1212	1421
sg_8632	Arid4b	1292	491	460	417	506	111	108	77	119	195	208	183	213	768	17	18	10	13	0	0	0	0	0	0	0	0
sg_8631	Arid4b	1877	5818	5875	5395	5718	613	583	541	623	4064	3944	3587	4071	1140	1788	1656	1605	1712	3582	3590	3124	3400	0	0	0	0
sg_8630	Hdac8	2092	1901	1796	1608	1779	407	389	330	401	423	428	369	428	1511	1123	1133	938	1062	1436	1498	1435	1653	208	174	137	189
sg_8629	Hdac8	2175	2193	2121	1968	2137	2495	2530	2179	2342	2351	2451	2199	2305	1284	2446	2434	2237	2424	3090	3070	2864	3003	925	1021	845	1011
sg_8628	Hdac8	1759	2062	2069	1740	1966	2678	2642	2521	2661	2225	2117	1946	2158	867	2406	2334	2272	2384	149	156	135	156	638	663	651	630
sg_8627	Hdac8	1847	2073	2018	1879	2065	1552	1585	1400	1530	0	0	0	0	1145	3786	3936	3437	3811	1039	1071	984	995	3251	3173	2976	3172
sg_8626	Hdac8	2695	618	624	591	578	2638	2625	2484	2640	514	582	543	569	1782	1899	1867	1775	1854	15902	15584	14267	15623	85	48	56	63
sg_8625	Hdac8	3194	2176	2141	1990	2212	3298	3241	2879	3040	1147	1076	1045	1119	2045	7715	7824	6943	7751	6870	6835	6241	6847	576	615	518	576
sg_8624	Hdac8	3004	3628	3561	3275	3494	1451	1619	1345	1494	23960	23473	21333	23249	1767	227	204	192	235	866	935	826	838	1652	1631	1398	1632
sg_8623	Hdac8	1184	411	395	369	377	756	736	702	819	1186	1317	1128	1235	738	0	0	0	0	0	0	0	0	0	0	0	0
sg_8622	Hdac8	1506	721	711	682	670	1398	1430	1299	1321	1275	1215	1119	1244	823	896	946	858	885	676	713	658	794	45	46	44	37
sg_8621	Hdac8	4452	2066	2088	1872	2091	4100	3799	3677	3904	953	983	882	875	2300	6668	6519	6036	6356	1385	1395	1225	1273	5026	5283	4932	5356
sg_8620	Mettl7a1	1395	258	207	207	224	1146	1150	1015	1124	0	0	0	0	1029	399	434	357	419	0	0	0	0	762	810	669	669
sg_8619	Mettl7a1	2838	4145	3995	3870	4053	378	381	339	432	43	41	46	54	1447	3896	4082	3581	3867	687	697	590	659	2414	2513	2227	2363
sg_8618	Mettl7a1	2207	403	492	370	505	965	941	815	904	281	310	254	271	941	1058	1070	1109	1089	6197	6023	5453	6083	686	639	543	541
sg_8617	Mettl7a1	3213	1601	1504	1458	1588	1043	1007	992	1110	2480	2568	2294	2430	1723	2423	2508	2388	2307	6212	6225	5890	6288	2217	2237	1982	2215
sg_8616	Mettl7a1	3349	585	635	580	602	2208	2114	1856	2074	2689	2534	2260	2451	1487	1032	1037	920	1007	1	0	2	0	39	29	42	47
sg_8615	Mettl7a1	2814	5419	5327	4948	5407	1274	1356	1187	1276	2528	2548	2386	2520	1962	1166	1176	1027	1123	1201	1239	1135	1202	1058	995	877	889
sg_8614	Mettl7a1	1451	1706	1712	1549	1632	1295	1231	1204	1208	2059	1898	1803	2031	814	176	161	165	172	71	80	93	111	15232	14615	13777	14644
sg_8613	Mettl7a1	1482	1262	1335	1209	1278	1983	2050	1795	1956	3172	3129	2887	2959	726	191	241	164	212	0	0	0	0	59	47	44	52
sg_8612	Mettl7a1	3519	2202	2345	2096	2189	1711	1704	1509	1611	4205	3997	3719	3953	1825	4043	4020	3476	3865	12604	12392	11346	12089	3150	3175	2861	3153
sg_8611	Mettl7a1	1282	1566	1748	1482	1598	681	676	605	641	2713	2607	2379	2509	1014	495	550	467	504	4442	4338	4096	4249	532	550	481	532
sg_8610	Mettl7b	2215	760	739	730	671	5617	5614	5107	5621	1197	1290	1126	1195	1328	79	62	66	70	5392	5462	4944	5220	0	0	0	0
sg_8609	Mettl7b	2306	2101	2030	2015	2043	655	693	642	602	481	473	431	445	1124	5991	5824	5433	5767	664	701	638	725	42	41	78	49
sg_8608	Mettl7b	3697	2445	2569	2345	2513	4154	3980	3586	3952	984	976	899	986	2510	4040	3871	3576	4030	2619	2575	2434	2659	1929	1856	1639	1860
sg_8607	Mettl7b	1543	952	979	878	983	156	136	151	160	3161	3277	2930	3047	759	1019	1087	982	1078	0	0	0	0	0	0	0	0
sg_8606	Mettl7b	1670	1788	1784	1565	1798	4172	4260	4110	4457	994	1019	899	1072	988	2256	2213	2068	2203	282	241	232	238	627	610	537	629
sg_8605	Mettl7b	1604	3871	4009	3504	3674	442	426	384	422	1076	1142	1048	1120	1038	1113	1074	932	1058	0	0	0	0	0	0	0	0
sg_8604	Mettl7b	4045	6906	6830	6250	6386	2297	2382	2118	2254	5846	5822	5253	5701	2477	3590	3630	3271	3373	779	743	688	819	116	68	105	105
sg_8603	Mettl7b	1887	1493	1391	1340	1485	1146	1174	1010	1157	1139	1208	1099	1180	1029	0	0	0	0	0	0	0	0	625	657	589	635
sg_8602	Mettl7b	1088	870	867	757	802	833	825	804	917	3806	3780	3614	3782	789	333	312	291	300	0	0	0	0	2083	2049	1838	1979
sg_8601	Mettl7b	1319	1131	1043	934	1050	971	927	868	944	403	410	411	397	510	1804	1661	1503	1741	5	5	0	6	263	312	257	327
sg_8600	Mettl7a2	3790	906	953	812	890	1405	1379	1321	1365	5982	5943	5401	5967	2486	869	793	832	825	1961	1997	1792	2032	1312	1309	1156	1226
sg_8599	Mettl7a2	1095	1001	1104	920	1000	469	587	444	513	4	8	3	8	325	134	139	122	129	0	0	0	2	5	13	1	9
sg_8598	Mettl7a2	1769	1807	1906	1689	1804	1481	1346	1505	1479	69	71	64	50	973	1650	1646	1509	1522	2251	2278	2040	2250	1789	1755	1671	1720
sg_8597	Mettl7a2	3204	2787	2746	2507	2633	1969	1869	1732	1862	866	957	947	929	1521	1135	1231	1139	1206	1497	1546	1399	1378	1026	978	960	1007
sg_8596	Mettl7a2	948	516	497	516	498	1007	1027	956	1038	1877	1989	1761	1926	451	0	0	0	0	811	883	809	765	2289	2457	2281	2338
sg_8595	Mettl7a2	2884	1545	1455	1332	1498	3951	3849	3616	3860	5993	5770	5182	5697	1383	1035	1049	909	944	29	38	41	30	756	802	705	771
sg_8594	Mettl7a2	3628	1797	1830	1618	1708	687	709	673	724	1	4	2	2	1401	3171	3193	2838	3064	3385	3446	3296	3440	0	0	0	0
sg_8593	Mettl7a2	3635	1018	1126	966	1014	2938	3187	2765	2905	260	262	218	267	1527	722	797	656	711	686	756	626	730	133	153	125	135
sg_8592	Mettl7a2	696	285	300	265	323	197	183	153	180	5	0	1	7	499	1231	1167	1185	1103	0	0	2	0	1193	1208	1116	1155
sg_8591	Mettl7a2	2370	7141	7203	6652	7270	821	821	799	763	997	1000	911	942	1243	164	145	109	146	957	894	895	937	663	715	660	634
sg_8590	Mettl7a3	785	267	224	208	272	3	0	3	2	1320	1294	1283	1273	276	156	158	144	138	0	0	0	0	0	0	0	0
sg_8589	Mettl7a3	1393	211	229	218	274	1273	1206	1155	1231	1692	1687	1630	1648	583	0	0	0	0	990	974	929	966	1014	1028	918	1038
sg_8588	Mettl7a3	1567	1409	1421	1393	1444	1844	1926	1725	1834	1983	1981	1906	2000	804	656	674	572	632	639	656	599	601	0	0	0	0
sg_8587	Mettl7a3	2040	1965	1939	1723	1948	1642	1652	1599	1649	792	732	720	763	702	237	226	193	235	528	590	452	491	15	4	11	13
sg_8586	Mettl7a3	2372	405	436	377	405	1984	1921	1758	1920	3903	3822	3599	3767	1172	1059	1035	951	1054	3034	3043	2793	2924	4103	4019	3617	3906
sg_8585	Mettl7a3	1325	148	192	136	162	0	8	7	4	0	0	0	0	962	1013	1065	977	1028	489	456	502	499	737	667	630	689
sg_8584	Mettl7a3	1568	705	703	586	744	490	488	461	499	135	109	104	113	1276	105	77	71	115	188	205	183	211	1296	1319	1223	1213
sg_8583	Mettl7a3	1481	1063	1064	996	1046	279	273	252	255	922	990	954	991	992	492	500	465	486	1495	1377	1402	1516	3187	3085	3056	3219
sg_8582	Mettl7a3	2770	1785	1907	1688	1758	1479	1462	1371	1471	973	949	919	984	1664	4898	4824	4347	4681	4666	4496	4000	4541	3421	3305	2990	3264
sg_8581	Mettl7a3	2472	803	804	667	731	2220	2180	2034	2172	0	0	0	0	1223	4087	4004	3638	3857	0	0	0	1	1186	1119	1020	1163
sg_8580	Hmgn1	1324	1278	1268	1142	1210	523	493	469	567	1060	990	938	995	715	584	597	581	599	0	0	0	0	0	0	0	0
sg_8579	Hmgn1	834	251	201	201	235	211	202	204	190	547	498	426	429	371	3014	2977	2645	2855	0	0	0	0	686	701	650	752
sg_8578	Hmgn1	2947	686	622	658	709	673	642	623	690	103	94	96	109	903	879	886	946	893	7773	7665	7044	7315	368	363	342	327
sg_8577	Hmgn1	1994	940	864	847	924	1312	1364	1202	1379	432	415	377	412	1145	587	567	530	620	2599	2365	2250	2439	520	567	515	581
sg_8576	Hmgn1	2919	1452	1408	1308	1485	912	905	833	864	1786	1640	1629	1660	1117	373	405	407	366	521	479	474	442	750	700	643	669
sg_8575	Hmgn1	1398	769	857	766	759	1326	1279	1246	1267	414	357	358	369	947	245	269	205	215	11	28	9	9	817	854	751	718
sg_8574	Hmgn1	3592	2632	2647	2330	2619	1963	1985	1858	1959	1404	1381	1246	1312	1782	1364	1254	1185	1149	667	708	620	717	74	62	61	87
sg_8573	Hmgn1	1609	257	258	248	259	1103	1141	1020	1096	0	0	0	0	1983	407	370	377	351	473	431	438	454	311	280	253	326
sg_8572	Hmgn1	1477	684	713	680	686	964	971	964	938	281	269	265	290	888	0	0	0	0	0	0	0	0	0	0	0	0
sg_8571	Hmgn1	2252	1063	1084	957	1002	841	844	736	766	1017	1015	1026	1042	1952	3048	2931	2877	3109	503	441	438	470	1686	1704	1525	1780
sg_8570	Srsf10	1382	6	11	9	15	162	142	163	177	0	0	0	0	1064	0	0	0	0	0	0	0	0	0	0	0	0
sg_8569	Srsf10	2443	170	163	119	139	0	0	0	2	0	0	0	0	635	404	396	431	393	0	0	0	0	700	637	593	625
sg_8568	Srsf10	1386	115	143	140	127	0	0	0	0	407	411	353	465	735	930	903	876	848	0	0	0	0	680	683	647	622
sg_8567	Srsf10	1210	918	797	804	801	1002	1089	948	1014	0	0	0	0	529	0	0	0	1	919	946	893	849	1157	1105	1075	1095
sg_8566	Srsf10	2290	101	96	79	88	858	888	823	821	0	0	0	0	1326	84	94	83	89	0	0	0	0	41	43	48	55
sg_8565	Srsf10	1175	121	116	78	121	0	0	0	0	0	0	0	0	722	1811	1848	1655	1813	434	434	391	442	341	369	285	289
sg_8564	Srsf10	3084	1267	1230	1189	1218	61	63	65	76	4526	4108	3919	4326	1611	891	867	816	840	2247	2231	2064	2271	77	88	94	108
sg_8563	Srsf10	1349	0	0	0	0	0	0	0	0	0	0	0	0	840	369	350	302	266	0	0	0	0	737	706	676	740
sg_8562	Srsf10	2745	38	40	55	39	0	0	1	1	455	464	340	506	1129	68	75	59	46	12	14	16	9	28	26	22	26
sg_8561	Srsf10	1042	0	0	0	0	0	0	0	0	0	0	0	0	390	0	0	0	0	0	0	0	0	0	0	0	0
sg_8560	Chuk	3845	1267	1242	1203	1162	1335	1384	1218	1349	20	14	8	22	2549	1651	1671	1479	1726	2	0	0	0	0	0	0	0
sg_8559	Chuk	1366	0	0	0	0	459	397	391	456	0	0	0	0	510	2	0	0	0	0	0	0	0	0	0	0	0
sg_8558	Chuk	1030	123	115	99	109	0	0	0	0	0	0	0	0	677	387	418	426	451	0	0	0	0	0	0	0	0
sg_8557	Chuk	1654	497	453	459	424	4	6	2	14	2961	3012	2606	2842	984	3088	3034	2835	3110	0	0	0	0	0	0	0	0
sg_8556	Chuk	945	21	22	12	31	0	0	0	0	0	0	0	0	436	0	0	0	0	0	0	0	0	0	0	0	0
sg_8555	Chuk	2266	671	592	604	598	468	476	442	402	290	295	240	269	1044	495	515	468	479	502	455	421	434	0	0	0	0
sg_8554	Chuk	2326	647	688	588	697	446	545	428	474	0	0	0	0	1327	43	27	38	37	800	834	836	831	0	0	0	0
sg_8553	Chuk	1613	328	291	274	289	61	66	66	43	0	0	0	0	1186	182	226	165	185	0	0	0	0	0	0	0	0
sg_8552	Chuk	2123	160	172	153	168	1194	1161	1146	1236	460	406	433	463	1354	509	541	459	492	388	391	402	459	56	58	41	42
sg_8551	Chuk	1361	192	189	167	152	1	1	0	1	0	0	0	0	1114	33	34	26	47	0	0	0	0	0	0	0	0
sg_8550	Rab27a	3044	3758	3647	3387	3776	2257	2497	2147	2315	1731	1557	1556	1636	1736	4262	4334	3674	4248	693	736	623	725	3531	3355	3114	3420
sg_8549	Rab27a	3103	407	396	415	425	5223	5196	4822	5217	3610	3580	3446	3556	1700	1370	1411	1263	1244	2444	2494	2328	2372	0	0	0	0
sg_8548	Rab27a	1354	209	212	234	228	810	960	810	909	1142	1162	1008	1145	1010	8951	9181	8158	8715	34	37	14	29	1782	1984	1740	1761
sg_8547	Rab27a	1803	817	865	725	819	2682	2656	2583	2694	428	415	417	421	1119	3219	3338	3140	3302	2874	2885	2548	2735	567	577	484	497
sg_8546	Rab27a	3141	2917	3026	2780	2922	997	1118	961	1079	3104	3180	2883	2973	1868	3655	3750	3182	3611	1089	1110	1038	976	84	109	94	90
sg_8545	Rab27a	2274	1028	1001	933	1070	2431	2342	2203	2296	7700	7518	6985	7521	1327	969	1044	936	1010	0	0	4	0	2168	2151	2048	2207
sg_8544	Rab27a	3228	1576	1686	1533	1654	2085	2059	1974	2118	4516	4544	4322	4454	1832	8647	8701	8003	8699	1690	1694	1672	1714	101	95	100	121
sg_8543	Rab27a	2470	2297	2286	2121	2251	1197	1269	1202	1186	1698	1742	1480	1682	1207	2004	2007	1819	1969	1435	1334	1287	1303	296	278	263	299
sg_8542	Rab27a	1687	1459	1479	1367	1486	523	475	469	529	2159	2084	1987	2111	789	5180	5142	4865	5129	49	25	43	40	522	576	464	514
sg_8541	Rab27a	1994	3552	3678	3339	3672	3391	3547	3147	3478	1830	1880	1719	1841	1297	494	485	400	455	5486	5398	5060	5413	159	122	115	168
sg_8540	Nat8f4	3659	8103	8186	7574	8403	1066	1081	896	1003	1955	2004	1904	2010	2248	4738	4688	4419	4736	1336	1349	1211	1291	417	398	404	423
sg_8539	Nat8f4	3493	1193	1200	1116	1155	3352	3382	3126	3255	2521	2530	2285	2417	2133	898	834	707	822	107	151	112	122	0	0	0	0
sg_8538	Nat8f4	452	197	177	210	149	0	0	0	0	0	0	0	0	354	737	739	646	775	577	484	522	523	0	0	0	0
sg_8537	Nat8f4	3624	3811	3746	3511	3755	2631	2794	2425	2835	560	506	442	439	2067	3224	3246	3026	3253	13266	13604	12401	12896	55	65	70	60
sg_8536	Nat8f4	3567	2531	2358	2277	2370	2560	2641	2329	2379	1951	1933	1751	1796	2287	429	482	361	516	1038	951	975	914	1803	1867	1565	1863
sg_8535	Nat8f4	5549	8562	8315	7661	8150	6283	6144	5619	6215	4653	4509	4207	4470	2420	4845	4701	4221	4717	1639	1657	1527	1658	64	89	66	72
sg_8534	Nat8f4	1385	724	686	623	747	985	1008	918	1081	0	0	0	0	740	354	307	240	303	0	0	0	0	0	0	0	0
sg_8533	Nat8f4	3818	5482	5537	4885	5224	4825	4866	4468	4623	2692	2759	2511	2714	1832	1915	1921	1803	1884	2334	2335	2044	2376	1704	1700	1508	1564
sg_8532	Nat8f4	3126	1431	1519	1393	1362	3154	3253	2842	3002	3495	3427	3136	3416	1667	7877	7593	7087	7765	3121	3006	2954	2916	0	0	0	0
sg_8531	Nat8f4	2880	1496	1378	1370	1499	2848	2756	2534	2981	200	188	183	166	1299	663	638	616	650	2318	2441	2170	2381	105	128	80	74
sg_8530	Nat8f2	2210	767	733	673	635	491	500	501	459	1485	1482	1306	1461	935	488	448	429	461	5	3	2	1	39	60	63	56
sg_8529	Nat8f2	5885	5219	5282	4854	5232	3596	3549	3230	3591	7309	7208	6733	7271	2618	8054	7590	6732	7570	2675	2701	2504	2644	415	463	417	422
sg_8528	Nat8f2	1300	2362	2292	2091	2200	0	0	0	1	2660	2596	2262	2483	998	1741	1612	1578	1614	1644	1592	1483	1484	76	89	49	98
sg_8527	Nat8f2	1689	819	847	818	765	484	449	416	498	2176	2301	1974	2109	1448	4119	4174	3888	4066	17	11	14	15	0	0	0	0
sg_8526	Nat8f2	3821	2473	2430	2314	2331	502	477	497	497	1327	1467	1301	1446	1801	5547	5595	5069	5343	4278	4264	3894	4211	485	494	387	496
sg_8525	Nat8f2	3649	4509	4270	4109	4472	2912	2862	2479	2797	3883	3883	3597	3707	1886	1320	1167	1284	1140	1622	1563	1591	1530	772	858	821	788
sg_8524	Nat8f2	380	207	152	163	193	0	0	0	0	0	0	0	0	238	0	0	0	0	3419	3412	3227	3530	0	0	0	0
sg_8523	Nat8f2	1347	2573	2557	2349	2377	1399	1229	1258	1281	1299	1239	1163	1193	702	829	769	736	902	1546	1601	1408	1510	1	0	0	0
sg_8522	Nat8f2	1536	1709	1700	1555	1731	1473	1350	1214	1424	3134	3104	2747	2981	788	480	495	425	511	3913	4079	3512	3874	85	82	88	85
sg_8521	Nat8f2	2806	793	883	721	781	2451	2516	2278	2399	662	645	519	585	1553	109	120	109	108	443	470	436	456	621	648	607	661
sg_8520	Nat8f3	3480	3029	3298	2878	3032	4525	4407	3991	4317	1844	1868	1666	1853	1619	6364	6410	6018	6153	3427	3323	3103	3235	812	787	781	760
sg_8519	Nat8f3	1714	1947	2187	1833	1906	1607	1593	1437	1525	7774	7895	7303	7684	729	266	277	227	268	0	1	5	1	0	0	0	0
sg_8518	Nat8f3	2433	1823	1891	1802	1970	2307	2354	2160	2370	2758	3002	2446	2770	1509	3762	3692	3391	3639	5242	4940	4732	5112	59	65	76	69
sg_8517	Nat8f3	3526	3157	3281	2954	3118	322	286	273	296	137	147	134	152	1534	0	0	0	0	927	920	798	899	1598	1644	1500	1494
sg_8516	Nat8f3	2183	646	664	628	659	500	510	433	502	0	0	0	0	996	1386	1447	1283	1408	0	0	0	0	7739	7742	7091	7690
sg_8515	Nat8f3	2239	2408	2577	2177	2448	2209	2255	1968	2237	2087	2072	1865	2107	1248	1638	1589	1571	1604	61	46	49	57	0	0	0	0
sg_8514	Nat8f3	2564	586	640	631	613	6082	6121	5587	6120	0	0	0	0	1043	2168	2204	1887	2082	519	622	490	565	1914	1876	1727	1895
sg_8513	Nat8f3	5015	2997	3044	2725	2876	1103	1137	969	1111	1652	1700	1535	1589	2688	2100	2230	1908	1977	3434	3537	3211	3347	111	123	109	113
sg_8512	Nat8f3	3170	1417	1446	1302	1334	489	491	451	478	1842	2000	1838	1909	1475	1030	985	986	1027	33	34	35	47	453	448	418	475
sg_8511	Nat8f3	1621	798	762	754	732	190	147	171	154	65	72	93	69	875	1046	1042	906	961	4772	4482	4370	4601	1212	1270	1131	1244
sg_8510	Nat8f1	2201	1333	1312	1235	1299	272	253	245	223	986	1073	870	959	1083	377	357	338	366	0	0	0	0	0	0	0	0
sg_8509	Nat8f1	3923	1144	1229	1112	1114	2354	2238	2131	2399	1375	1448	1311	1379	1752	4305	4304	3981	4299	1053	981	1008	994	16	9	19	14
sg_8508	Nat8f1	2880	459	410	449	498	996	935	816	918	2113	2029	1916	1967	1683	713	756	717	739	532	510	480	536	10	12	8	3
sg_8507	Nat8f1	1407	544	506	485	504	2744	2803	2485	2769	890	901	785	846	516	218	201	196	218	0	0	0	0	1773	1658	1563	1665
sg_8506	Nat8f1	1750	558	481	452	500	1190	1313	1140	1252	5617	5470	4989	5264	766	347	353	318	374	59	44	45	65	1064	1150	1056	1140
sg_8505	Nat8f1	3634	3296	3260	3156	3274	2457	2370	2193	2379	1715	1752	1635	1647	2087	5222	5305	4634	5197	57	62	65	51	1207	1273	1147	1110
sg_8504	Nat8f1	2775	1004	958	871	947	1103	1063	987	1079	1270	1365	1163	1311	1913	2237	2153	1906	2212	1321	1343	1216	1290	2405	2274	2219	2370
sg_8503	Nat8f1	524	935	965	847	805	424	377	421	467	2	2	1	6	262	1502	1599	1451	1518	923	942	834	968	0	0	0	0
sg_8502	Nat8f1	4010	1672	1627	1551	1661	4627	4909	4480	4713	2240	2226	2081	2111	1758	9998	9900	8936	9684	7025	7154	6526	7035	7430	7497	7072	7248
sg_8501	Nat8f1	2875	5461	5210	5031	5286	3118	3011	2754	3143	0	0	0	0	1190	2079	1970	1934	1974	2715	2558	2310	2624	242	239	254	215
sg_8500	Nat8	3116	1381	1405	1266	1287	1096	1033	941	1102	7135	7037	6445	7057	1275	1409	1325	1323	1339	776	820	808	769	1353	1317	1171	1257
sg_8499	Nat8	2718	3353	3340	2930	3363	1267	1161	1097	1164	874	873	837	865	1338	3162	3156	2828	3057	3	4	5	0	2339	2384	2103	2331
sg_8498	Nat8	3963	1244	1241	1173	1225	2317	2336	2076	2273	2636	2453	2359	2446	2086	7859	7556	7136	7467	491	509	417	470	0	0	0	0
sg_8497	Nat8	4283	1558	1582	1525	1563	2669	2778	2422	2590	9428	9198	8600	9367	1854	1139	1086	968	988	5592	5450	5107	5293	877	864	808	877
sg_8496	Nat8	1491	1154	1083	1019	1052	1249	1210	1187	1272	1003	989	848	938	693	0	0	0	0	0	0	0	0	0	0	0	0
sg_8495	Nat8	2026	2316	2557	2264	2264	926	827	876	832	927	936	882	894	904	512	565	475	507	2102	2052	1951	2029	527	507	451	444
sg_8494	Nat8	1918	955	913	762	842	1744	1699	1557	1704	0	0	0	0	969	1367	1297	1085	1211	2497	2398	2055	2423	8996	8965	8259	8660
sg_8493	Nat8	1697	1116	1047	1016	1018	663	680	602	642	1769	1626	1584	1663	1055	2154	2097	2023	2128	264	265	275	252	0	0	0	0
sg_8492	Nat8	2757	3975	3923	3594	3885	3360	3294	2991	3349	547	525	497	579	1569	8466	8711	7701	8400	2351	2214	2188	2237	18	15	20	24
sg_8491	Nat8	2525	985	943	955	996	992	1074	843	1030	1751	1599	1519	1596	1648	3096	3095	2816	3127	793	802	772	823	2377	2311	2236	2492
sg_8490	Nat8f5	1029	76	109	76	121	458	436	415	480	0	4	4	1	471	3	0	2	7	77	79	82	97	0	0	0	0
sg_8489	Nat8f5	3002	906	884	818	934	1049	1013	1011	1052	2516	2417	2246	2521	1354	3081	3008	2850	3075	15	20	31	19	0	0	0	0
sg_8488	Nat8f5	2906	1338	1382	1275	1338	424	430	373	410	3951	3967	3581	3954	1713	897	989	886	947	238	300	221	287	0	2	0	3
sg_8487	Nat8f5	2636	3414	3628	3282	3483	1208	1210	1065	1154	1050	1018	1000	1046	1950	5318	5234	4794	5018	1083	1073	986	1042	2071	2158	1978	2149
sg_8486	Nat8f5	3036	2171	2043	1905	1904	3619	3485	3181	3486	469	436	457	435	1480	3734	3894	3343	3592	1800	1676	1510	1562	1369	1322	1217	1270
sg_8485	Nat8f5	1756	2698	2712	2586	2722	133	115	111	105	948	994	896	882	1170	624	650	605	670	2475	2394	2198	2314	5536	5545	4987	5258
sg_8484	Nat8f5	3604	1043	951	937	1114	1708	1638	1604	1753	1386	1332	1311	1415	1842	2408	2316	2209	2458	10	4	6	6	997	947	885	1043
sg_8483	Nat8f5	1353	254	270	269	265	534	519	513	520	0	0	0	0	417	0	0	0	0	1269	1329	1124	1236	0	0	0	0
sg_8482	Nat8f5	1173	108	124	108	123	1142	1177	999	1057	2	0	0	1	893	1163	1167	994	1069	9	2	2	2	3726	3700	3425	3739
sg_8481	Nat8f5	1704	1404	1390	1306	1472	1006	1090	911	963	386	341	346	418	1043	2359	2276	2072	2174	1456	1364	1383	1478	78	84	85	80
sg_8480	Nat8f7	4250	275	296	254	294	1168	1169	1070	1060	412	418	379	420	2094	1042	1060	996	979	2839	2992	2601	2836	1988	2021	1858	1935
sg_8479	Nat8f7	3036	1889	1937	1736	2080	4740	4702	4348	4702	974	900	911	912	1399	4112	4034	3768	4091	0	0	0	0	757	729	620	752
sg_8478	Nat8f7	1598	1717	1866	1654	1792	1054	1056	986	964	9	9	6	9	798	37	35	30	23	878	827	731	799	2462	2412	2159	2375
sg_8477	Nat8f7	1491	1140	1126	1000	1165	235	228	212	213	0	3	1	0	454	835	862	807	876	1662	1618	1410	1515	0	0	1	0
sg_8476	Nat8f7	2866	800	836	787	788	1136	1107	1009	1084	1977	1972	1787	1964	1743	2880	2913	2614	2876	296	307	235	331	724	663	641	629
sg_8475	Nat8f7	2473	1447	1356	1314	1374	1315	1261	1212	1389	2030	1995	1850	2115	1449	1127	1094	984	1136	2784	2704	2579	2626	1568	1590	1475	1526
sg_8474	Nat8f7	843	691	673	698	665	154	151	128	152	0	0	0	0	329	0	0	0	0	0	0	0	0	568	559	566	582
sg_8473	Nat8f7	1752	306	324	255	301	458	437	419	515	2618	2564	2242	2431	1358	1427	1420	1283	1460	1272	1311	1289	1257	1340	1244	1141	1292
sg_8472	Nat8f7	2923	1709	1831	1630	1745	3475	3393	3157	3304	1056	1146	1055	1063	1392	509	459	415	462	792	730	666	729	1936	1992	1718	1841
sg_8471	Nat8f7	2948	1410	1383	1394	1505	1447	1616	1521	1522	3249	3197	2827	3250	1665	1027	1038	931	1105	784	726	746	815	0	0	0	0
sg_8470	Nat8f6	3748	1321	1259	1113	1239	1802	1787	1526	1623	6982	6776	6431	6936	1761	1698	1589	1494	1805	3902	3711	3394	3788	704	719	681	664
sg_8469	Nat8f6	1476	1072	1016	969	1127	22	26	22	27	0	0	0	0	778	4153	3913	3584	3917	600	600	562	576	719	690	655	716
sg_8468	Nat8f6	2340	3719	3851	3553	3869	2063	2037	1800	2087	4507	4566	3937	4367	1049	9685	9563	8615	9543	0	0	0	0	4074	4168	3814	4049
sg_8467	Nat8f6	909	21	10	23	21	405	407	365	428	2697	2604	2515	2742	395	0	0	0	0	0	0	0	0	0	0	0	0
sg_8466	Nat8f6	2046	375	390	339	393	555	563	565	498	787	751	682	761	568	0	0	1	0	17	12	30	29	179	218	147	200
sg_8465	Nat8f6	582	1692	1612	1361	1539	0	0	0	0	0	0	0	0	411	92	135	97	76	0	0	0	0	1	0	0	0
sg_8464	Nat8f6	1974	106	85	96	118	1391	1482	1299	1301	999	958	829	860	1037	2	2	0	1	5	5	2	7	1139	1153	1014	1160
sg_8463	Nat8f6	3017	383	424	361	381	480	492	505	543	631	540	496	566	1541	1386	1267	1157	1307	424	383	325	359	537	531	483	521
sg_8462	Nat8f6	2298	1653	1594	1494	1528	3206	3196	2870	3098	62	65	76	73	751	0	0	0	0	572	645	582	635	78	66	53	77
sg_8461	Nat8f6	2309	1106	1186	1032	1170	199	208	187	186	1772	1829	1639	1859	1013	192	209	188	192	1049	1066	1000	965	931	889	817	914
sg_8460	Nat8b-ps	1974	1164	1115	1086	1174	3689	3863	3411	3719	0	0	0	0	1002	1133	1206	1093	1107	6141	6072	5795	5997	599	633	613	682
sg_8459	Nat8b-ps	1457	39	48	51	41	499	527	525	521	655	704	666	712	820	117	169	106	116	548	564	541	559	0	0	0	0
sg_8458	Nat8b-ps	1962	544	486	545	484	89	91	58	64	2784	2824	2548	2635	772	2785	2864	2509	2760	7916	7961	7110	7600	425	488	419	473
sg_8457	Nat8b-ps	2947	763	834	652	691	883	940	797	920	806	835	729	754	1380	3478	3577	3240	3435	1200	1163	994	1208	730	758	658	751
sg_8456	Nat8b-ps	2100	1214	1154	1150	1251	3589	3475	3085	3484	2819	2780	2531	2737	809	1784	1813	1643	1820	9257	9304	8598	8837	0	0	0	0
sg_8455	Nat8b-ps	3495	2485	2454	2237	2330	1037	952	864	985	971	909	889	934	1984	4242	4046	3666	4123	3452	3353	3021	3187	29	42	35	40
sg_8454	Nat8b-ps	1891	1854	1876	1656	1966	2135	2093	1945	2058	476	503	493	486	1026	657	602	529	595	2973	3000	2641	2775	0	0	0	0
sg_8453	Nat8b-ps	2113	466	398	439	393	897	927	788	905	884	881	803	911	937	1012	1097	940	1016	0	0	0	0	0	0	0	0
sg_8452	Nat8b-ps	1252	1390	1482	1330	1384	59	62	63	68	1676	1766	1421	1635	911	2705	2833	2541	2751	1578	1543	1460	1594	1214	1232	1118	1227
sg_8451	Nat8b-ps	1645	849	937	806	921	128	109	103	107	1922	2056	1782	2017	1107	2	2	1	1	5	11	11	8	228	226	231	256
sg_8450	L3mbtl4	2135	604	594	539	628	1807	1844	1644	1863	1881	1825	1692	1858	1181	0	0	0	0	151	133	124	143	0	0	0	0
sg_8449	L3mbtl4	867	1433	1390	1318	1470	73	82	72	86	919	883	823	794	592	1988	1920	1787	1908	1880	1943	1800	1810	361	383	351	323
sg_8448	L3mbtl4	1529	727	652	674	732	514	563	459	498	1563	1477	1362	1619	393	691	686	572	587	2725	2570	2475	2539	805	779	769	790
sg_8447	L3mbtl4	4503	3966	3903	3718	3962	2591	2497	2435	2480	4444	4533	4015	4396	2297	3457	3391	3209	3350	2256	2333	2127	2266	2375	2354	2194	2452
sg_8446	L3mbtl4	2180	1725	1711	1537	1720	529	536	470	482	22	36	18	32	1179	514	545	463	476	869	827	784	810	26	18	25	24
sg_8445	L3mbtl4	1961	4069	3931	3743	4041	1943	1929	1735	1871	0	0	0	0	1068	1394	1555	1250	1393	1907	1800	1832	1830	812	750	726	842
sg_8444	L3mbtl4	1964	1780	1846	1634	1774	657	618	556	636	3885	4186	3649	3996	1763	1704	1800	1444	1654	47	36	44	41	1180	1242	1192	1223
sg_8443	L3mbtl4	2144	1225	1230	1129	1208	618	599	536	525	3611	3646	3372	3483	842	1314	1313	1261	1355	3626	3591	3243	3516	1560	1714	1633	1567
sg_8442	L3mbtl4	2469	2683	2750	2653	2817	3064	2923	2793	2880	2788	2799	2669	2785	1331	1386	1361	1302	1477	1152	1042	1010	1112	0	0	0	0
sg_8441	L3mbtl4	980	1137	1123	927	943	1376	1416	1287	1477	449	400	402	444	513	2573	2544	2292	2539	780	799	728	806	607	591	560	565
sg_8440	Kdm2a	3422	1101	1146	996	1130	341	382	363	408	0	0	0	0	1786	485	548	508	475	0	0	0	0	0	0	0	0
sg_8439	Kdm2a	2512	3293	3295	3317	3289	2673	2583	2462	2696	370	347	341	350	1812	3480	3359	3125	3274	58	71	66	47	12	11	11	12
sg_8438	Kdm2a	1146	543	574	517	615	1	1	3	3	0	0	0	0	632	700	647	604	578	1057	1030	949	1095	104	112	100	110
sg_8437	Kdm2a	1337	370	309	313	368	349	359	316	337	0	0	0	0	978	1172	1053	964	1042	0	0	0	0	0	0	0	0
sg_8436	Kdm2a	2444	657	588	621	610	1	0	0	0	0	0	0	0	1031	2745	2851	2482	2559	0	0	0	0	137	136	135	131
sg_8435	Kdm2a	1068	1547	1716	1626	1683	1116	1169	1050	1076	89	85	74	93	675	895	915	798	896	0	0	0	0	0	0	0	0
sg_8434	Kdm2a	1112	2103	2188	1962	2155	378	387	327	334	55	54	49	46	471	261	245	204	265	0	0	0	0	7	7	8	7
sg_8433	Kdm2a	2122	350	361	347	375	218	200	241	111	40	43	37	40	1196	2344	2345	2451	2341	223	225	215	256	51	52	54	52
sg_8432	Kdm2a	504	512	523	555	521	138	176	133	118	93	103	86	94	267	1123	1243	1233	1245	240	213	122	245	0	0	0	0
sg_8431	Kdm2a	2406	224	281	231	266	219	204	163	225	6	7	5	7	1412	1263	1276	1197	1247	655	616	585	623	218	231	222	171
sg_8430	Kdm3b	2823	1418	1210	1226	1257	1139	1158	1061	1110	3498	3518	3215	3495	1778	1763	1753	1624	1670	0	0	0	0	7193	7362	6732	7329
sg_8429	Kdm3b	1001	1303	1332	1174	1245	3548	3286	3052	3331	391	452	385	393	498	837	817	774	702	515	554	531	454	18	14	16	13
sg_8428	Kdm3b	2779	1878	1847	1751	1882	3129	3389	2956	3119	13733	13781	12591	13318	1237	1322	1319	1087	1273	3638	3760	3346	3630	3919	4063	3712	4152
sg_8427	Kdm3b	2010	1191	1110	1075	1136	115	95	89	101	1164	1106	1090	1197	948	6943	7042	6357	6845	867	760	661	854	1027	1027	886	985
sg_8426	Kdm3b	3372	2952	2989	2721	2866	1792	1741	1639	1763	8042	8429	7434	8091	1551	5533	5433	4991	5313	623	664	606	571	6806	6979	6406	6693
sg_8425	Kdm3b	3335	2414	2594	2388	2429	2855	2769	2565	2752	2550	2411	2343	2549	1283	2288	2181	2066	2183	4281	4286	3786	4056	1317	1263	1258	1206
sg_8424	Kdm3b	2154	393	440	401	385	1979	2033	1800	2080	1770	1872	1705	1736	1282	1798	1986	1671	1926	0	0	0	0	711	694	621	702
sg_8423	Kdm3b	1429	869	844	845	813	2332	2294	2191	2432	17	13	11	5	710	4962	5031	4486	4872	0	0	0	0	1023	865	926	973
sg_8422	Kdm3b	3164	2162	2110	1990	2065	2445	2539	2215	2381	1350	1432	1311	1289	1820	1212	1321	1133	1238	4625	4781	4060	4476	3278	3226	3136	3233
sg_8421	Kdm3b	2393	760	691	652	704	667	618	564	602	3608	3612	3336	3406	1143	159	155	175	192	5691	5556	5368	5796	1663	1714	1520	1644
sg_8420	Uimc1	768	620	663	662	631	0	0	0	0	103	124	106	121	373	231	237	235	244	5	12	13	8	0	0	0	0
sg_8419	Uimc1	1216	1123	1165	1006	1097	241	218	189	267	974	894	845	918	792	1558	1598	1415	1476	0	0	0	0	0	1	0	2
sg_8418	Uimc1	2040	487	515	468	558	419	405	357	362	3604	3632	3307	3666	1200	577	590	562	560	6282	6246	5701	5984	1284	1232	1154	1228
sg_8417	Uimc1	1488	1508	1599	1424	1457	847	826	707	808	1904	1952	1709	1826	930	2056	2100	1984	1944	858	959	764	842	0	0	0	0
sg_8416	Uimc1	1889	748	724	715	779	1113	1090	939	1126	3175	3244	2818	3063	980	203	178	178	214	355	390	364	384	0	0	0	0
sg_8415	Uimc1	2992	1139	1082	1019	1053	1222	1178	1009	1115	1836	1815	1626	1769	1656	657	690	581	632	0	2	1	2	2077	2189	2049	2078
sg_8414	Uimc1	1737	1566	1536	1531	1455	2237	2253	1969	2239	1387	1351	1248	1349	724	1295	1336	1196	1313	47	31	36	28	0	5	0	7
sg_8413	Uimc1	2802	1101	977	847	908	719	730	629	726	539	555	460	579	1073	655	622	579	671	0	0	0	0	807	864	765	901
sg_8412	Uimc1	1227	732	682	610	733	2684	2615	2476	2603	0	0	0	0	572	484	455	409	464	952	974	866	1028	1547	1577	1421	1537
sg_8411	Uimc1	2877	1804	1797	1668	1777	486	494	419	457	3878	3853	3529	3834	1257	10488	10250	9515	9793	0	0	0	0	606	711	711	732
sg_8410	Zbtb16	1738	5536	5561	5101	5441	170	162	120	162	503	477	393	476	982	15442	15670	14170	15431	0	0	0	3	4723	4696	4230	4796
sg_8409	Zbtb16	2483	1793	1871	1641	1690	2374	2388	2238	2324	1167	1184	997	1215	1451	2732	2669	2440	2612	4275	3961	3715	3822	2653	2501	2274	2492
sg_8408	Zbtb16	2609	1725	1767	1610	1674	7580	7506	7032	7342	4388	4258	4381	4314	1597	2237	2287	2205	2275	3076	3202	2889	3060	4308	4371	3933	4238
sg_8407	Zbtb16	1785	2616	2592	2416	2705	732	828	695	803	2205	2163	1868	2076	937	3126	3045	3009	3047	3964	3934	3516	3817	719	619	635	616
sg_8406	Zbtb16	2516	672	710	624	664	2383	2379	2203	2379	4065	3947	3709	4079	1625	2707	2667	2434	2529	0	3	1	1	2720	2725	2665	2762
sg_8405	Zbtb16	2992	3221	3156	2924	3097	3992	3906	3535	3919	1273	1200	1128	1192	1552	1392	1463	1246	1379	719	757	673	659	1250	1404	1227	1311
sg_8404	Zbtb16	3384	3586	3518	3276	3565	3373	3236	3060	3365	7806	7574	7032	7528	1840	1535	1497	1431	1441	3245	3236	3045	3220	6351	6298	5743	6302
sg_8403	Zbtb16	1892	3435	3229	3189	3365	1849	1898	1660	1778	1030	1008	959	971	842	1817	1708	1681	1745	2878	2757	2722	2954	51	38	62	46
sg_8402	Zbtb16	759	946	934	905	1015	1223	1230	1173	1294	52	48	61	48	332	1329	1215	1125	1265	264	275	294	244	916	864	791	893
sg_8401	Zbtb16	2060	585	601	634	661	2501	2361	2167	2345	427	488	395	406	915	2918	2925	2712	2859	0	0	0	0	769	783	730	789
sg_8400	Supt16	795	0	0	0	0	0	0	0	0	0	0	0	0	200	0	0	0	0	0	0	0	0	0	0	0	0
sg_8399	Supt16	1948	0	0	0	0	0	0	0	0	1	0	1	0	340	0	0	0	0	1784	1743	1581	1634	0	0	0	2
sg_8398	Supt16	4243	129	166	116	132	473	529	463	531	0	0	0	0	573	0	0	0	0	0	0	0	0	0	0	0	0
sg_8397	Supt16	1755	205	254	211	223	267	255	237	265	989	951	920	974	215	0	0	0	0	0	0	0	0	0	0	0	0
sg_8396	Supt16	2619	358	354	320	370	474	469	457	485	772	809	763	839	212	0	0	0	0	0	0	0	0	0	0	0	0
sg_8395	Supt16	1229	0	0	0	0	0	0	0	0	233	242	175	272	196	569	601	455	438	0	0	0	0	0	0	0	0
sg_8394	Supt16	3448	0	0	0	0	0	0	0	0	871	770	802	820	134	339	296	336	291	0	0	0	0	0	0	0	0
sg_8393	Supt16	957	0	0	0	0	0	0	0	0	0	0	0	0	106	0	0	0	0	0	0	0	0	0	0	0	0
sg_8392	Supt16	3413	522	528	461	489	669	726	602	708	0	0	0	0	177	0	0	0	0	0	0	0	0	0	0	0	0
sg_8391	Supt16	1762	0	0	0	0	12	6	10	8	0	0	0	0	37	0	0	0	0	0	0	0	0	0	0	0	0
sg_8390	Bahcc1	2159	1160	1185	1083	1163	758	827	688	764	4937	4804	4450	4655	1583	1820	1801	1738	1828	4722	4720	4241	4737	1487	1493	1391	1542
sg_8389	Bahcc1	4249	1324	1328	1218	1249	6552	6610	6155	6709	2819	2874	2642	2750	2244	1218	1203	1172	1124	1587	1579	1444	1501	2258	2363	2133	2220
sg_8388	Bahcc1	1397	329	368	351	327	177	168	166	196	478	488	451	422	988	518	528	491	551	0	0	0	0	0	0	0	0
sg_8387	Bahcc1	2772	1171	1109	1101	1146	2899	2939	2645	3013	25379	25587	22945	24849	1652	314	285	302	300	71	58	75	70	3047	3188	2848	3089
sg_8386	Bahcc1	3575	3126	3205	3004	3217	3325	3174	2894	3112	1649	1745	1535	1673	2219	1356	1374	1248	1287	0	0	0	0	2471	2513	2346	2451
sg_8385	Bahcc1	2449	2695	2724	2676	2783	1662	1783	1605	1735	3450	3319	3076	3412	1291	172	111	81	115	499	451	467	527	685	746	663	757
sg_8384	Bahcc1	3210	2211	2186	1933	2117	513	514	469	453	1159	1228	1078	1142	2023	2631	2732	2594	2591	3969	3866	3665	3895	3269	3381	2999	3369
sg_8383	Bahcc1	731	264	256	215	217	2837	2718	2621	2778	0	0	0	0	335	0	0	0	0	0	0	0	0	26	21	24	20
sg_8382	Bahcc1	1093	1332	1365	1223	1288	1732	1750	1578	1758	1271	1269	1165	1197	1082	1723	1718	1546	1585	1152	1179	996	1177	1633	1700	1552	1702
sg_8381	Bahcc1	3041	1435	1498	1348	1380	3375	3265	3047	3301	693	727	624	749	2155	746	788	758	733	7602	7674	7215	7539	1636	1461	1518	1610
sg_8380	Pogz	4394	4225	4092	3688	3850	2870	2972	2786	2825	6017	6112	5483	6017	1804	2150	2149	1835	2030	750	731	616	729	2338	2369	2028	2246
sg_8379	Pogz	1133	575	645	549	673	400	390	360	448	1523	1532	1384	1523	497	1007	1017	878	949	3312	3302	3285	3336	102	95	114	108
sg_8378	Pogz	2746	4127	4031	3740	4042	2188	2176	1932	2033	3110	3203	2942	3123	1601	1003	1084	946	1158	0	0	2	0	1020	1033	927	1028
sg_8377	Pogz	3827	2275	2233	2041	2204	5233	5132	4628	5096	8726	8763	8035	8552	2022	7597	7539	6953	7743	3218	3299	3120	3271	39	36	54	35
sg_8376	Pogz	2392	1215	1238	1134	1110	2987	2923	2742	2986	4008	4198	3715	3971	1490	2134	2127	1996	2050	12	27	13	25	3990	4006	3865	4018
sg_8375	Pogz	2537	2401	2311	2350	2431	1994	1984	1885	1942	2773	2580	2375	2542	1466	4941	4861	4669	4871	8910	9092	8165	8986	2009	2037	1737	1924
sg_8374	Pogz	1704	297	348	290	281	3539	3477	3263	3451	276	318	300	281	1097	6662	6959	5978	6480	1247	1166	1112	1161	1	2	1	0
sg_8373	Pogz	3001	1140	1131	1045	1151	954	1010	793	1001	4183	4326	3878	3986	1351	2588	2485	2210	2504	4670	4611	4159	4619	652	588	579	650
sg_8372	Pogz	3192	2855	2767	2714	2874	2171	2226	1881	1999	3341	3230	3110	3302	1585	2946	3046	2822	2910	1905	1900	1895	1881	4348	4234	3920	4363
sg_8371	Pogz	902	521	487	454	480	388	407	419	427	1670	1693	1540	1688	420	1710	1662	1629	1638	0	0	0	0	0	0	0	0
sg_8370	Ube2n	971	0	0	0	0	5	4	3	2	0	0	0	0	284	0	0	0	0	0	0	0	0	0	0	0	0
sg_8369	Ube2n	2976	1	1	0	2	0	0	0	0	0	0	0	0	519	0	0	0	0	0	0	0	0	0	0	0	0
sg_8368	Ube2n	3631	41	46	54	39	0	2	0	0	0	0	0	0	806	0	5	0	7	0	0	0	0	0	0	0	0
sg_8367	Ube2n	2827	479	569	544	485	2221	2200	1921	2165	3164	3224	2998	3310	1535	477	439	454	487	541	511	434	495	2935	3023	2960	2937
sg_8366	Ube2n	1316	49	30	33	32	0	0	0	0	0	0	0	0	200	0	0	0	0	0	0	0	0	0	0	0	0
sg_8365	Ube2n	1732	545	541	479	524	0	0	0	0	716	722	691	746	554	0	0	0	0	0	0	0	0	0	0	0	0
sg_8364	Ube2n	4769	137	131	144	141	0	0	0	0	972	1019	944	1020	756	291	312	268	298	0	0	0	0	0	0	0	0
sg_8363	Ube2n	4209	44	32	32	38	0	0	0	0	907	893	868	792	1222	746	736	688	769	0	2	0	0	247	279	243	321
sg_8362	Ube2n	2955	256	261	215	255	65	46	46	60	20	20	28	20	1077	0	0	0	0	0	0	0	0	0	0	0	0
sg_8361	Ube2n	1947	9	3	0	2	0	0	0	0	0	0	0	0	282	0	0	0	0	0	0	0	0	0	0	0	0
sg_8360	Asxl2	1510	643	629	644	602	874	832	825	915	406	407	344	390	860	1834	1792	1673	1818	780	695	642	793	3102	2992	2895	2889
sg_8359	Asxl2	870	304	294	262	314	1945	1955	1796	1880	959	947	879	841	512	19633	19560	17918	19562	17675	17528	16328	17581	68	55	64	56
sg_8358	Asxl2	2763	957	1011	877	982	1258	1275	1158	1191	684	703	647	734	1356	5985	5724	5278	5610	4403	4422	4059	4162	25	43	21	47
sg_8357	Asxl2	1422	1530	1569	1382	1587	748	753	693	705	670	676	638	699	897	16027	15821	14581	15740	1851	1901	1695	1732	38	32	33	37
sg_8356	Asxl2	5002	2209	2403	2132	2315	5171	5028	4541	4872	4679	4939	4430	4735	2639	7194	7166	6525	7124	8445	8292	7490	8033	1546	1587	1465	1582
sg_8355	Asxl2	1915	4840	4848	4468	4620	879	885	871	918	766	808	754	780	835	1083	1005	923	934	925	950	797	893	1104	1076	987	1179
sg_8354	Asxl2	2898	1026	1015	982	965	3629	3624	3492	3702	13081	13304	11853	12870	1494	2562	2618	2335	2587	27	23	23	40	838	805	752	831
sg_8353	Asxl2	2114	2855	2804	2624	2652	719	661	704	739	64	93	85	65	876	4495	4550	4098	4446	3617	3558	3348	3400	1088	1192	1099	1055
sg_8352	Asxl2	1130	182	226	199	200	1742	1683	1646	1810	2774	2738	2534	2709	519	2329	2225	2071	2285	1817	1832	1556	1804	0	0	0	0
sg_8351	Asxl2	2851	2157	2167	2074	2190	2580	2587	2324	2502	3540	3590	3282	3649	1555	2304	2587	2239	2392	1085	1075	1034	1154	1999	2022	1821	2103
sg_8350	Erbb4	2592	5046	5265	4541	4877	2463	2495	2171	2431	2691	2519	2524	2659	1683	1704	1806	1538	1640	251	236	211	208	548	600	559	575
sg_8349	Erbb4	1148	632	682	664	725	1459	1492	1308	1563	0	0	0	0	1170	0	0	0	0	16	27	9	18	1345	1219	1082	1226
sg_8348	Erbb4	1877	2698	2702	2478	2731	895	870	806	867	1029	954	859	930	1280	649	640	616	630	0	0	0	0	12	11	4	7
sg_8347	Erbb4	3917	1391	1249	1227	1278	1860	1978	1825	1779	3121	2978	2892	3119	2184	1123	1068	963	1051	2425	2384	2137	2374	106	124	100	87
sg_8346	Erbb4	2918	771	725	651	698	1219	1255	1091	1273	371	436	402	450	1282	3832	3865	3651	3707	2830	2803	2617	2803	733	694	588	709
sg_8345	Erbb4	3091	6848	6576	5963	6340	2541	2531	2363	2358	3731	3619	3398	3651	1536	1672	1596	1519	1561	0	0	0	0	709	774	682	730
sg_8344	Erbb4	1317	2033	2148	1963	1982	788	802	770	766	1514	1502	1331	1433	678	0	0	0	0	1787	1812	1568	1692	34	18	31	18
sg_8343	Erbb4	1967	527	516	528	562	1573	1637	1489	1673	1914	2014	1848	1737	833	477	488	477	471	3600	3447	3298	3457	1120	1057	1042	1010
sg_8342	Erbb4	3086	2344	2413	2284	2311	2471	2399	2211	2374	108	114	98	122	1595	761	710	626	713	1863	1757	1568	1859	783	745	744	742
sg_8341	Erbb4	1814	56	43	43	40	1331	1307	1201	1254	500	477	414	460	996	0	0	0	0	4010	3895	3585	3725	0	0	0	0
sg_8340	Eif3f	794	58	44	45	40	0	0	0	0	2	1	0	3	228	233	264	224	266	2963	3050	2671	2984	19	26	31	27
sg_8339	Eif3f	2252	6	5	12	13	2178	2240	2051	2195	0	0	0	0	321	0	0	0	0	535	504	445	514	0	0	0	0
sg_8338	Eif3f	1351	932	1072	954	925	18	21	5	22	0	0	0	0	408	1083	1128	1006	1116	0	0	0	0	49	46	29	39
sg_8337	Eif3f	1510	0	0	0	0	550	486	496	500	0	0	0	0	95	0	0	0	0	0	0	0	0	0	0	0	0
sg_8336	Eif3f	3670	1331	1305	1287	1297	1241	1237	1116	1193	0	0	0	0	653	311	353	343	368	0	0	0	0	226	254	223	269
sg_8335	Eif3f	1410	474	493	397	445	1599	1586	1474	1518	0	0	0	0	145	0	0	0	0	0	0	0	0	0	0	0	0
sg_8334	Eif3f	2014	102	96	112	93	0	0	0	0	449	418	400	452	389	0	0	0	0	28	16	22	24	0	0	0	0
sg_8333	Eif3f	2072	20	21	15	16	0	0	0	0	0	0	0	0	20	0	0	0	0	5	13	8	8	0	0	0	0
sg_8332	Eif3f	473	0	0	0	0	0	0	0	0	0	0	0	0	4	0	0	0	0	0	0	0	0	0	0	0	0
sg_8331	Eif3f	2691	282	260	241	287	383	381	336	354	127	120	118	107	604	0	0	0	0	0	0	0	0	695	626	576	673
sg_8330	Gm5136	4090	4571	4805	4367	4781	2313	2245	2058	2225	5286	5191	4792	5256	2299	2828	2860	2704	2787	3326	3232	3073	3250	2700	2729	2410	2683
sg_8329	Gm5136	2571	1581	1616	1496	1547	1424	1285	1210	1402	2232	2165	2006	2299	1452	759	669	570	708	1511	1480	1448	1431	4121	4119	3756	4141
sg_8328	Gm5136	1284	265	193	192	212	1782	1876	1742	1806	5306	5253	4953	4943	530	0	0	0	0	1885	2003	1868	1797	2703	2890	2528	2904
sg_8327	Gm5136	1483	946	911	871	847	77	89	69	94	2333	2433	2274	2470	787	48	57	55	58	35	7	18	12	0	2	0	0
sg_8326	Gm5136	1750	1592	1685	1518	1621	921	962	929	972	2749	2735	2519	2686	1066	2171	2112	1970	2087	1423	1358	1200	1431	80	68	79	97
sg_8325	Gm5136	1997	2578	2417	2306	2306	2140	2216	2065	2022	1400	1463	1318	1339	1247	2124	2145	1995	2054	5	9	10	1	4965	4869	4505	4706
sg_8324	Gm5136	1801	620	596	654	649	814	802	731	845	792	766	731	766	1222	8044	7986	7131	8059	14	19	13	31	725	664	651	729
sg_8323	Gm5136	2745	1908	1948	1810	1880	1415	1498	1298	1369	900	862	729	953	1288	3867	3815	3595	3671	3894	3744	3405	3662	112	66	46	91
sg_8322	Gm5136	2128	1365	1373	1213	1363	2738	2748	2552	2705	6617	6485	5781	6074	1487	7353	7062	6707	7017	2066	2025	1889	1893	773	745	688	773
sg_8321	Gm5136	1296	1135	1128	1138	1183	0	0	0	0	0	0	0	0	707	7547	7314	6795	7389	0	1	0	1	34	26	23	31
sg_8320	Brcc3	1683	2873	3144	2554	2631	5322	5354	5041	5400	226	218	204	202	847	4804	4810	4348	4591	7251	7187	6437	6816	417	465	378	449
sg_8319	Brcc3	2588	1198	1094	1056	1180	1572	1548	1409	1519	1850	1736	1600	1739	1555	1772	1651	1496	1604	1005	967	939	1032	3093	3040	2856	3046
sg_8318	Brcc3	2785	12729	12732	11501	12533	2503	2419	2180	2422	5892	5641	5325	5850	1565	477	446	449	463	2022	1929	1856	1980	520	493	478	480
sg_8317	Brcc3	3263	3420	3414	3181	3465	2339	2314	2040	2211	10437	10074	9391	10042	1983	4119	4011	3768	3978	21290	21471	19957	21308	4418	4570	4015	4365
sg_8316	Brcc3	2210	1398	1298	1131	1317	3736	3805	3342	3703	1467	1431	1328	1421	1493	320	318	267	340	6831	6794	6412	6797	1561	1437	1471	1407
sg_8315	Brcc3	1212	308	397	341	373	170	146	114	138	0	0	0	0	637	6816	6645	6359	6726	234	257	222	263	2	2	11	14
sg_8314	Brcc3	1625	1716	1641	1586	1693	2025	2151	1894	2049	2104	2067	1847	2051	720	1171	1260	1253	1252	0	0	0	0	18	22	23	17
sg_8313	Brcc3	1626	690	600	616	680	2905	2826	2677	2764	1096	1105	1009	996	459	241	253	224	277	737	779	667	782	1308	1217	1096	1307
sg_8312	Brcc3	1161	238	188	190	207	817	744	771	784	0	0	0	0	581	539	463	469	496	671	756	604	663	606	526	501	526
sg_8311	Brcc3	2137	1747	1708	1569	1593	1739	1740	1642	1661	4211	4143	3824	4281	1564	188	183	148	163	341	379	318	327	3704	3856	3504	3669
sg_8310	Usp21	2111	1323	1287	1109	1308	1528	1606	1348	1539	1670	1563	1526	1681	721	647	658	581	649	1	0	0	0	55	43	23	47
sg_8309	Usp21	1890	924	937	955	1000	711	654	651	584	274	281	326	375	1578	108	111	105	99	1432	1425	1180	1363	555	591	499	503
sg_8308	Usp21	2253	1427	1409	1285	1388	2571	2602	2318	2519	3129	3034	2742	2827	1498	1419	1469	1248	1450	3126	3013	2868	2957	1774	1734	1583	1767
sg_8307	Usp21	2653	1560	1583	1407	1540	1746	1755	1592	1812	4220	4144	3732	3975	767	253	196	174	228	4003	3928	3774	3949	670	652	631	622
sg_8306	Usp21	1556	1891	1694	1672	1780	433	473	381	467	1359	1425	1238	1377	735	2337	2354	2315	2230	0	0	0	0	597	527	479	518
sg_8305	Usp21	3202	3135	3180	2872	2988	2101	2145	1854	1948	6616	6443	5888	6530	1840	4822	4906	4563	4667	0	0	0	0	7408	7610	7055	7351
sg_8304	Usp21	2378	1607	1334	1396	1519	1310	1292	1103	1192	38	50	47	55	1084	1849	1848	1721	1908	512	514	483	515	789	825	657	720
sg_8303	Usp21	773	397	409	387	400	41	30	33	40	446	492	435	446	425	216	232	215	198	1550	1548	1333	1375	194	206	158	195
sg_8302	Usp21	1514	1338	1313	1167	1307	378	327	329	403	2835	2640	2448	2793	644	244	269	271	265	1042	891	864	930	79	79	85	104
sg_8301	Usp21	2826	1245	1362	1196	1311	830	907	804	1013	3632	3846	3358	3656	1704	2276	2236	2088	2180	3	3	0	1	2610	2636	2478	2647
sg_8300	Smarcc2	2323	2266	2280	2086	2354	509	532	481	526	911	851	834	780	1450	160	129	122	144	768	734	746	774	53	46	51	52
sg_8299	Smarcc2	1913	252	242	233	255	732	779	767	819	295	263	252	252	1286	1135	1155	1037	1134	3170	3179	2925	3137	0	0	0	0
sg_8298	Smarcc2	1990	319	289	338	307	289	282	242	299	856	767	783	806	898	687	720	634	664	0	0	0	0	24	25	41	24
sg_8297	Smarcc2	1251	1355	1390	1240	1391	1734	1710	1516	1705	1744	1861	1656	1779	827	0	0	0	0	204	150	130	168	0	0	0	0
sg_8296	Smarcc2	1243	389	429	395	436	1515	1454	1349	1413	1491	1438	1386	1504	751	1702	1824	1597	1769	2	0	0	0	437	486	381	456
sg_8295	Smarcc2	3531	3046	2955	2841	2967	2100	2173	1857	2187	1643	1572	1459	1517	2150	842	743	794	808	4177	4067	3765	4171	1765	1751	1601	1660
sg_8294	Smarcc2	4198	2035	1961	1902	1883	4117	4217	3673	3931	15488	15309	13989	14973	2147	1720	1792	1570	1863	3592	3284	3130	3315	1281	1240	1091	1299
sg_8293	Smarcc2	3302	3747	3943	3383	3665	2619	2638	2492	2578	1180	1173	1101	1123	1888	1352	1306	1174	1236	3121	3196	2942	3038	2449	2338	2156	2419
sg_8292	Smarcc2	2223	792	834	770	801	1599	1649	1429	1590	1637	1597	1389	1648	1411	947	1003	935	992	789	772	761	846	0	0	0	0
sg_8291	Smarcc2	1053	577	533	513	569	210	201	217	179	10	6	15	10	739	1228	1255	1063	1130	45	45	58	52	0	0	0	0
sg_8290	Tnrc18	1588	1059	988	921	1021	1886	1860	1721	1767	610	592	517	593	821	0	0	1	0	2895	2780	2548	2706	9	2	7	0
sg_8289	Tnrc18	4208	628	673	591	656	1976	2011	1682	1982	1590	1486	1499	1536	2114	593	587	551	537	458	482	436	455	991	1008	852	960
sg_8288	Tnrc18	1804	1362	1404	1265	1320	506	457	459	486	983	1044	907	997	825	0	0	0	0	0	0	0	0	0	0	2	0
sg_8287	Tnrc18	3345	828	869	780	884	1175	1088	1103	1071	0	0	0	0	1217	1322	1255	1226	1250	2	0	3	1	0	0	0	0
sg_8286	Tnrc18	2649	2695	2682	2424	2636	1795	1874	1721	1887	1949	2018	1725	1944	1544	612	647	541	654	54	75	47	59	704	703	644	663
sg_8285	Tnrc18	593	89	85	59	87	0	0	0	0	0	0	0	0	419	738	819	670	810	270	269	264	267	0	0	0	0
sg_8284	Tnrc18	3335	2933	2971	2733	2882	437	433	419	401	3082	3041	2950	2990	1657	322	333	311	339	1774	1747	1513	1620	3	10	2	4
sg_8283	Tnrc18	1642	311	284	265	295	673	663	580	664	967	1010	881	941	738	1335	1370	1232	1378	40	58	27	34	609	671	618	620
sg_8282	Tnrc18	484	186	158	170	173	0	0	0	0	7530	7351	6774	7357	305	0	0	0	0	0	0	0	0	0	0	0	0
sg_8281	Tnrc18	2653	205	267	246	256	853	843	819	902	0	0	0	0	1483	499	476	498	500	475	465	421	493	0	0	0	0
sg_8280	Hdgfl2	2303	2273	2179	2084	2202	937	909	917	994	3378	3413	3066	3331	1248	1288	1278	1230	1275	536	497	535	509	14	13	14	6
sg_8279	Hdgfl2	1883	2648	2711	2442	2573	882	840	867	844	0	0	0	0	1109	6242	6246	5901	6055	884	920	755	854	3616	3735	3389	3718
sg_8278	Hdgfl2	1466	645	566	505	603	612	611	549	644	1316	1305	1169	1314	1082	7295	7298	6745	7210	640	578	562	615	149	184	147	180
sg_8277	Hdgfl2	3810	3008	2868	2665	2848	1759	1770	1588	1694	1471	1434	1378	1332	2116	3095	3115	2796	3196	1259	1214	1151	1141	2202	2169	2009	2136
sg_8276	Hdgfl2	3950	2637	2570	2371	2610	1256	1241	1125	1208	2494	2708	2348	2460	2603	4651	4648	4337	4686	4444	4325	4129	4419	1083	1032	902	1082
sg_8275	Hdgfl2	1550	779	787	777	823	726	702	624	726	8	4	7	15	1085	6692	6603	6259	6612	1031	1120	936	1006	9	7	8	0
sg_8274	Hdgfl2	2947	2557	2695	2348	2561	2026	1984	1764	2053	4875	5073	4541	4734	1380	2464	2429	2228	2440	3518	3462	3172	3313	665	649	593	614
sg_8273	Hdgfl2	1587	795	820	777	801	1695	1601	1540	1662	2967	3165	2813	2918	737	942	994	898	882	228	224	213	252	1452	1429	1290	1358
sg_8272	Hdgfl2	2638	2437	2357	2199	2420	1973	1881	1668	1969	5781	5685	5180	5753	1197	1501	1497	1415	1467	0	0	0	0	0	0	0	0
sg_8271	Hdgfl2	2997	1417	1488	1286	1434	446	429	449	431	2654	2525	2295	2519	1950	1109	1077	1057	1042	20	10	13	32	3	2	2	4
sg_8270	Usp15	3058	5981	5794	5606	5805	747	726	671	713	2178	2306	2130	2120	1443	6987	6991	6501	6866	2097	2065	1862	2044	607	594	621	580
sg_8269	Usp15	2717	4299	4186	4123	4290	2646	2653	2349	2640	263	267	224	281	1491	306	329	287	323	1876	1972	1796	1866	168	152	165	188
sg_8268	Usp15	1471	3623	3782	3503	3704	272	210	179	233	2685	2800	2498	2662	893	3519	3335	3095	3257	0	0	0	0	3667	3587	3378	3519
sg_8267	Usp15	1718	701	701	689	684	2362	2291	2081	2325	2657	2567	2396	2439	873	1331	1405	1204	1276	2217	2196	2048	2206	86	51	66	74
sg_8266	Usp15	3331	1514	1413	1313	1508	6836	6904	6311	6896	9930	10268	9037	9685	1907	4827	4870	4558	4706	1246	1191	1094	1106	1007	877	855	881
sg_8265	Usp15	1077	682	671	586	637	2032	2005	1838	1943	497	483	467	449	658	4328	4232	3771	4186	0	0	0	0	7	4	4	11
sg_8264	Usp15	1083	1499	1553	1424	1523	2899	2881	2546	2853	3370	3162	2872	3218	420	812	799	791	898	340	370	317	365	2	0	0	2
sg_8263	Usp15	3369	1790	1593	1574	1785	1855	1917	1679	1940	3707	3188	3254	3400	1614	1738	1905	1659	1891	3522	3522	2994	3462	1365	1295	1320	1405
sg_8262	Usp15	1244	137	139	106	122	608	615	551	553	6135	6249	5646	6024	831	6025	6146	5474	5948	518	510	526	516	0	0	0	0
sg_8261	Usp15	1387	599	535	554	592	2483	2626	2292	2468	2027	2020	1786	1879	574	651	605	615	652	69	60	81	72	1154	1110	1045	1128
sg_8260	Ptbp1	2799	1075	1012	1050	1070	1351	1307	1175	1260	5516	5567	4826	5360	1107	292	297	324	310	278	274	258	251	0	0	1	5
sg_8259	Ptbp1	2633	1322	1321	1285	1312	524	534	485	527	273	308	240	242	807	5326	5334	4764	5226	5856	5911	5295	5685	2102	2150	1964	2067
sg_8258	Ptbp1	1822	122	130	130	100	152	163	153	171	0	0	0	0	250	1620	1681	1551	1635	1133	1153	1149	1165	2	6	4	5
sg_8257	Ptbp1	3383	377	478	417	421	1283	1306	1220	1290	697	677	581	654	1074	2755	2696	2524	2645	1048	963	862	1005	0	0	0	0
sg_8256	Ptbp1	2737	1142	1082	1030	1076	172	155	191	144	0	0	0	0	973	1575	1603	1611	1550	2070	2103	1952	2095	2802	2786	2506	2818
sg_8255	Ptbp1	4846	1460	1583	1444	1625	1982	1959	1705	1949	2360	2392	2037	2295	1068	3066	3011	2846	3078	4020	3918	3478	3824	9140	9294	8230	9150
sg_8254	Ptbp1	2366	826	871	761	821	1247	1216	1059	1253	493	497	492	481	455	313	318	321	312	3615	3435	3302	3479	2972	2924	2727	2873
sg_8253	Ptbp1	1508	167	186	194	187	443	498	482	538	0	0	0	0	414	1928	2116	1798	2198	3237	3274	2846	3279	0	0	0	0
sg_8252	Ptbp1	2574	1	0	5	2	652	653	645	647	177	247	227	199	935	3187	2961	2664	2967	1056	1114	941	1031	42	29	30	39
sg_8251	Ptbp1	1967	117	94	91	111	625	599	552	645	0	0	0	0	597	699	716	650	710	0	0	0	0	1752	1766	1633	1784
sg_8250	Parp2	866	573	592	505	543	1512	1569	1444	1523	0	0	0	0	601	3063	2947	2740	2911	0	0	0	0	0	0	0	0
sg_8249	Parp2	1553	529	560	475	553	730	748	685	710	0	0	0	0	470	700	700	633	663	1870	1754	1552	1735	0	0	0	0
sg_8248	Parp2	1258	395	420	353	452	477	435	364	456	11	26	18	11	598	0	0	0	0	616	572	531	539	584	678	596	588
sg_8247	Parp2	1323	528	461	528	512	1511	1465	1373	1449	0	0	0	0	748	1941	1852	1776	1847	1772	1792	1664	1841	1920	1973	1721	1944
sg_8246	Parp2	3575	2479	2443	2166	2479	2897	2839	2710	2673	2170	2046	2160	2223	1747	6875	6559	6050	6392	3656	3620	3203	3555	119	118	98	112
sg_8245	Parp2	1338	419	433	449	500	6526	6551	5803	6475	1220	1201	950	1130	927	326	335	281	295	16	17	27	27	0	0	0	0
sg_8244	Parp2	4773	6257	6186	5691	6147	5316	5184	4981	5151	5123	5230	4722	5200	2343	11084	11056	10015	10857	3087	3047	2766	2983	2018	2176	2011	2169
sg_8243	Parp2	3728	1996	2088	1922	2058	4138	4003	3807	3946	1936	2107	1858	2053	1921	1988	2051	1887	1927	2069	2059	1858	2006	3288	3403	3040	3281
sg_8242	Parp2	2686	1178	1332	1075	1278	3182	3089	2920	3111	2433	2509	2284	2451	1678	2942	2942	2634	2954	4972	5023	4615	4730	3061	2908	2729	2959
sg_8241	Parp2	916	355	361	346	374	0	2	0	0	552	612	513	582	494	345	313	323	362	532	547	523	475	742	743	614	701
sg_8240	Jade3	935	438	433	401	407	1167	1116	1095	1113	998	1000	848	994	248	253	208	247	209	0	0	0	0	1297	1334	1142	1240
sg_8239	Jade3	2389	1275	1364	1233	1268	1053	1097	1061	1040	93	91	90	91	1242	2445	2415	2146	2418	59	60	53	55	0	0	0	0
sg_8238	Jade3	1170	530	532	505	531	4182	4167	3772	3933	0	0	0	0	714	1196	1076	1083	1173	1145	1131	1015	1125	0	0	0	0
sg_8237	Jade3	4660	8932	9002	8296	9091	2750	2922	2656	2878	3686	3699	3400	3626	2897	7658	7773	7392	7573	2015	1934	1776	1936	164	179	146	151
sg_8236	Jade3	832	346	336	271	313	355	310	313	329	0	0	0	0	311	1209	1255	1090	1155	18	10	12	10	722	663	625	688
sg_8235	Jade3	1654	2640	2735	2415	2598	504	566	472	515	1305	1363	1193	1238	1095	1027	920	914	966	0	0	0	0	1140	1190	945	1226
sg_8234	Jade3	523	25	23	21	20	229	234	186	214	0	0	0	0	656	78	85	75	91	628	630	562	580	0	0	0	0
sg_8233	Jade3	3931	2083	2319	1997	1994	1260	1252	1267	1203	4175	4124	3886	3876	2273	3623	3602	3294	3579	6571	6653	5927	6462	6872	7102	6307	6982
sg_8232	Jade3	846	229	217	180	266	109	80	98	110	0	0	0	0	471	136	153	137	172	602	638	570	587	715	742	649	629
sg_8231	Jade3	1886	2291	2273	2145	2326	1915	1896	1760	1902	3099	3209	2882	3161	964	2732	2558	2371	2611	1031	909	851	930	3	3	0	6
sg_8230	Jade1	1834	1436	1409	1380	1388	847	919	768	882	3611	3716	3506	3863	1012	2364	2294	2195	2310	0	0	0	0	1560	1575	1396	1453
sg_8229	Jade1	3068	4659	4625	4189	4663	1363	1286	1200	1304	1331	1298	1314	1290	1678	3380	3405	3161	3275	382	436	399	379	2111	2071	2018	2179
sg_8228	Jade1	1977	2746	2690	2470	2659	3093	3068	2900	2912	1779	1726	1588	1807	1189	13145	12697	11781	13045	2758	2825	2545	2603	2747	2759	2472	2793
sg_8227	Jade1	4171	1168	1092	1018	1047	2844	2814	2469	2774	964	925	797	914	2325	3872	3908	3460	3874	2350	2271	2047	2196	7491	7381	6713	7574
sg_8226	Jade1	2812	347	323	321	352	2485	2367	2177	2267	6759	6867	6306	6668	1625	4132	4294	3707	4109	662	670	651	720	972	1020	891	941
sg_8225	Jade1	547	135	133	154	159	994	1082	955	998	14014	13782	12675	13868	538	0	0	0	0	68	51	47	58	0	0	0	0
sg_8224	Jade1	1879	1545	1579	1292	1411	1515	1504	1384	1471	1188	1346	1142	1236	1365	1136	1147	1035	1095	879	770	813	856	59	76	64	72
sg_8223	Jade1	3667	2911	2869	2753	2973	2106	2122	1943	2046	7735	7757	7074	7513	2498	4361	4314	3818	4131	3560	3463	3283	3501	3222	3263	2872	3243
sg_8222	Jade1	1736	446	431	405	413	102	106	109	79	2784	2735	2579	2623	1240	280	225	231	244	0	0	0	0	377	357	317	309
sg_8221	Jade1	2846	2803	2801	2554	2707	1681	1734	1547	1710	1245	1291	1173	1282	1397	820	759	760	836	1593	1557	1401	1700	823	774	769	805
sg_8220	Trim16	924	993	967	907	933	489	521	435	491	21175	21515	19589	21386	671	1090	1158	1016	1068	583	517	456	496	942	876	850	985
sg_8219	Trim16	1846	1861	1894	1672	1781	318	291	326	313	1	3	0	0	806	1267	1271	1252	1379	742	763	715	725	4774	4826	4311	4579
sg_8218	Trim16	3191	2530	2343	2224	2407	1846	1863	1765	1923	2859	2845	2629	2784	1947	3046	3087	2684	3110	2817	2715	2619	2759	88	76	103	109
sg_8217	Trim16	4084	2658	2671	2319	2596	2952	2866	2819	2886	5350	5261	4890	5226	2086	2228	2291	2022	2207	3784	3488	3353	3684	1225	1222	1182	1147
sg_8216	Trim16	5129	1568	1563	1428	1522	3463	3498	3260	3702	1662	1594	1371	1529	2771	1798	1725	1632	1729	0	0	0	0	197	176	129	189
sg_8215	Trim16	1429	199	190	207	209	1443	1430	1248	1430	1167	1252	1201	1269	922	850	841	815	906	1712	1693	1641	1743	2019	2020	1787	1922
sg_8214	Trim16	1653	1344	1336	1198	1268	247	224	159	227	2379	2377	2128	2333	1004	2719	2781	2554	2743	0	1	2	0	326	377	328	342
sg_8213	Trim16	1389	898	933	820	903	132	172	146	177	749	745	695	729	946	2353	2271	2083	2166	57	76	39	38	0	0	0	0
sg_8212	Trim16	2653	2057	1815	1734	2060	3070	2895	2684	2935	12	13	18	12	1555	4345	4509	3904	4278	897	784	783	832	1699	1663	1574	1647
sg_8211	Trim16	2881	1920	1964	1791	1805	2355	2410	2273	2406	1342	1314	1235	1433	1430	4523	4438	3863	4336	172	124	130	119	1	0	0	0
sg_8210	Zfp711	2271	903	941	808	911	609	608	567	602	3903	3961	3525	3815	1086	3032	2932	2648	2991	738	780	722	690	0	0	0	0
sg_8209	Zfp711	3438	2267	2457	2179	2517	1093	1128	1008	1027	1087	936	1041	1059	1519	6054	5976	5531	6130	819	828	815	844	1670	1765	1658	1655
sg_8208	Zfp711	2949	2757	2907	2674	2756	15299	15551	14109	15069	4425	4253	3804	4300	2112	1586	1501	1317	1511	2	0	0	0	606	701	534	626
sg_8207	Zfp711	837	717	770	720	768	1256	1231	1231	1297	2221	2052	1926	1974	527	0	0	0	0	495	498	463	497	600	575	611	536
sg_8206	Zfp711	2435	2696	2659	2453	2684	249	300	238	292	1052	1059	916	975	1618	1349	1232	1197	1293	1044	1042	977	949	0	0	0	0
sg_8205	Zfp711	2868	1345	1316	1211	1244	762	796	766	825	2684	2606	2504	2668	1517	4252	4232	3948	4099	2	0	0	0	110	115	128	117
sg_8204	Zfp711	624	874	903	822	835	795	724	719	719	1214	1277	1040	1159	400	0	0	0	0	607	580	528	542	209	224	189	226
sg_8203	Zfp711	1154	461	420	431	510	0	0	0	0	2115	2074	1972	2104	685	3094	3127	2877	3060	1150	1230	1094	1169	0	2	7	2
sg_8202	Zfp711	1987	1692	1627	1545	1771	2829	2871	2643	2693	994	1055	961	973	911	307	340	255	334	7749	8128	7341	7928	2	0	2	5
sg_8201	Zfp711	1665	716	702	678	658	1585	1612	1369	1583	3081	3184	2815	2951	1339	5633	5487	4900	5194	1090	1085	898	1012	0	0	0	0
sg_8200	Myo1c	1289	53	50	74	67	165	164	145	182	6257	6358	5680	6297	465	352	381	326	341	0	0	0	0	0	0	0	0
sg_8199	Myo1c	946	161	105	149	134	0	0	0	0	0	0	0	0	394	412	426	437	463	0	0	0	0	0	0	0	0
sg_8198	Myo1c	2403	3434	3681	3322	3513	663	643	606	694	2027	1977	1786	2117	1349	8812	8912	8207	8855	884	858	683	772	0	0	0	0
sg_8197	Myo1c	764	1400	1474	1349	1432	0	0	0	0	1069	1103	1040	1086	436	310	330	308	288	978	999	979	924	0	0	0	0
sg_8196	Myo1c	4032	1606	1655	1488	1593	1832	1911	1723	1788	1386	1477	1356	1376	2117	2068	2071	1916	2096	3710	3679	3322	3444	1653	1649	1510	1752
sg_8195	Myo1c	4917	1103	1200	1012	1202	526	540	437	572	694	672	601	713	2366	3237	3170	2800	3139	4053	3878	3582	3804	847	896	729	894
sg_8194	Myo1c	2454	755	685	657	691	1236	1246	1039	1287	176	215	193	146	1249	3762	3773	3422	3716	0	0	0	1	3656	3769	3522	3661
sg_8193	Myo1c	1709	668	640	525	680	811	886	856	801	0	0	0	0	959	45	47	35	52	548	607	504	550	0	0	0	0
sg_8192	Myo1c	1695	464	474	444	474	120	137	90	102	0	0	0	0	790	230	239	251	248	339	326	272	353	802	820	784	767
sg_8191	Myo1c	1230	629	610	518	600	162	194	180	154	0	0	0	0	340	212	219	184	224	0	0	0	0	0	0	0	0
sg_8190	Prkaa2	1768	1627	1532	1490	1578	1331	1364	1233	1337	4021	3997	3745	3919	1566	1453	1488	1315	1405	271	263	209	245	582	603	570	607
sg_8189	Prkaa2	1297	1136	1193	1075	1053	1486	1530	1424	1421	0	0	0	0	645	0	0	0	0	0	0	0	2	4413	4452	4019	4446
sg_8188	Prkaa2	3438	2537	2553	2289	2436	3343	3455	2966	3247	1032	977	886	965	2253	3191	3103	2717	2911	2026	2089	1972	2012	0	0	0	0
sg_8187	Prkaa2	1375	2517	2472	2186	2619	176	140	164	155	2666	2768	2510	2720	685	1262	1397	1227	1293	4199	4034	3701	3950	435	399	438	466
sg_8186	Prkaa2	2087	4037	3998	3610	4013	318	312	302	320	4277	4469	4062	4368	764	1111	1106	979	1055	2852	2893	2490	2834	1181	1169	1066	1193
sg_8185	Prkaa2	2600	2725	2495	2416	2536	2052	1929	1874	1954	3096	3073	2750	3044	1108	2963	2921	2782	2963	1232	1193	1150	1148	1137	1127	1067	1148
sg_8184	Prkaa2	2260	1578	1609	1353	1509	2850	2817	2551	2986	2355	2281	2110	2219	1503	1717	1563	1501	1594	647	685	558	646	464	530	509	473
sg_8183	Prkaa2	3289	1846	1786	1637	1764	1864	1826	1791	1843	17935	18032	16024	17583	2565	1399	1331	1205	1290	3619	3701	3442	3759	1095	1084	957	1104
sg_8182	Prkaa2	3073	3658	3853	3283	3526	2278	2224	1974	2302	6786	6972	6239	6848	1449	3125	3047	2699	2993	2224	2154	2105	2188	512	468	409	496
sg_8181	Prkaa2	1151	603	643	520	548	174	187	167	202	1870	1883	1726	1894	533	107	128	135	133	0	0	0	0	0	0	0	0
sg_8180	Nsun6	2000	1448	1442	1246	1438	2925	3013	2656	2895	1447	1495	1320	1434	795	2791	2699	2535	2805	0	0	0	0	10769	10633	9697	10710
sg_8179	Nsun6	1454	1293	1231	1206	1206	2144	2102	1923	2046	454	455	439	456	967	1825	1651	1545	1602	17521	16812	15490	16840	626	668	502	674
sg_8178	Nsun6	1783	336	313	357	327	403	350	349	395	0	0	0	0	1148	2534	2486	2276	2401	1039	1085	981	1012	1781	1890	1715	1857
sg_8177	Nsun6	2534	1851	1937	1739	1965	498	488	449	491	2971	2995	2733	2926	1463	3371	3391	2989	3147	9230	8976	8217	8970	1194	1182	1079	1261
sg_8176	Nsun6	2176	2988	3078	2746	3119	6850	6695	5836	6450	570	632	583	603	1347	857	791	858	829	1790	1760	1688	1821	0	2	0	0
sg_8175	Nsun6	3545	2686	2516	2396	2597	3430	3322	3115	3236	1473	1421	1282	1493	1863	1830	1808	1762	1739	4312	4441	3987	4308	686	738	661	748
sg_8174	Nsun6	3465	3979	4086	3608	3774	3201	3228	3108	3160	3133	3076	2899	3113	1818	3547	3768	3315	3818	6049	6008	5588	5965	95	121	72	83
sg_8173	Nsun6	883	489	438	409	446	883	955	796	902	942	982	906	975	683	0	4	0	2	8	11	8	15	0	0	0	0
sg_8172	Nsun6	3097	2283	2373	2161	2270	4560	4389	4125	4354	9484	9562	8963	9623	2080	2646	2731	2293	2648	867	844	821	797	3463	3453	3324	3497
sg_8171	Nsun6	1489	727	684	668	728	1337	1387	1219	1351	4014	3961	3542	3951	993	18	18	15	26	7	0	1	7	51	45	34	44
sg_8170	Npm1	4173	2268	2309	2039	2254	1647	1562	1475	1699	4705	4462	4083	4666	1444	5103	5132	4502	4981	10	14	16	13	1472	1343	1240	1441
sg_8169	Npm1	3228	746	774	706	711	121	134	112	109	454	449	407	466	1142	2744	2794	2668	2648	546	489	497	521	1193	1159	1165	1200
sg_8168	Npm1	618	463	473	369	419	823	845	692	804	0	0	0	0	320	310	310	264	334	1197	1247	1099	1232	0	0	0	0
sg_8167	Npm1	1520	270	264	271	271	0	0	0	0	0	0	0	0	500	70	73	81	80	0	0	0	0	1399	1379	1346	1290
sg_8166	Npm1	1861	840	854	753	948	710	625	599	574	545	597	494	483	837	0	0	0	0	1227	1322	1131	1149	43	49	55	37
sg_8165	Npm1	2567	44	38	49	38	55	52	34	56	0	0	0	0	520	0	0	0	0	1407	1438	1293	1352	9	13	5	9
sg_8164	Npm1	1722	582	485	485	492	0	0	0	2	0	0	0	0	450	268	223	162	237	3	15	9	10	192	149	189	165
sg_8163	Npm1	3026	636	614	535	622	1047	914	850	980	419	452	386	361	665	311	288	229	312	1674	1710	1587	1647	65	66	50	67
sg_8162	Npm1	3183	1296	1323	1225	1297	86	110	89	96	874	915	827	864	863	4	4	2	5	0	0	0	0	577	548	542	604
sg_8161	Npm1	2102	716	691	675	667	0	0	0	0	1248	1262	1103	1209	733	77	88	58	73	0	1	4	5	0	0	0	0
sg_8160	Exosc1	4824	3890	4009	3453	3788	2	3	6	2	0	0	0	0	1716	0	0	0	0	12	17	16	12	0	0	0	0
sg_8159	Exosc1	2881	42	78	50	60	385	350	347	359	528	479	427	431	1016	0	0	0	0	36	26	18	17	3447	3259	3048	3317
sg_8158	Exosc1	900	0	0	0	0	0	0	0	0	0	0	0	0	398	0	0	0	0	0	0	0	0	0	0	0	0
sg_8157	Exosc1	3084	33	42	43	42	4230	4222	3796	4050	0	0	0	0	1098	0	0	0	0	0	0	2	0	0	0	0	0
sg_8156	Exosc1	2846	0	0	0	0	0	0	0	1	0	0	0	0	758	53	57	45	35	0	0	0	0	0	0	0	0
sg_8155	Exosc1	2418	824	876	600	767	0	0	0	0	4	11	19	9	488	0	0	0	0	0	0	0	0	0	0	0	0
sg_8154	Exosc1	2422	322	311	220	309	449	395	366	463	1729	1864	1524	1706	995	599	519	495	551	31	38	35	42	65	61	75	58
sg_8153	Exosc1	1678	0	0	0	0	0	0	0	0	0	0	0	0	368	0	0	0	0	0	0	0	0	0	0	0	0
sg_8152	Exosc1	803	785	800	678	770	0	0	0	0	0	0	0	0	260	2313	2484	2146	2441	0	0	0	0	8	5	0	6
sg_8151	Exosc1	1212	388	383	387	396	0	0	0	1	25	23	23	18	870	93	73	68	58	0	0	0	0	0	0	0	0
sg_8150	Brpf1	2608	1737	1900	1772	1712	3887	3959	3501	3691	3262	3304	2954	3232	1019	1242	1246	1109	1327	1163	1241	1036	1153	30	26	16	12
sg_8149	Brpf1	4162	1903	1908	1745	1844	7932	7882	7018	7848	1921	1764	1562	1750	1894	12975	13046	11757	13130	8639	8419	7629	8269	2166	2175	1955	2103
sg_8148	Brpf1	4092	11362	11440	10438	11311	8471	8573	8101	8473	3878	3749	3318	3599	1863	15555	15662	14091	15307	3236	3106	2840	3187	6328	6268	5754	6200
sg_8147	Brpf1	3979	3162	3183	3043	3092	5946	6209	5359	5942	4436	4419	4234	4413	1751	3745	3530	3334	3456	1688	1740	1631	1902	2627	2531	2266	2547
sg_8146	Brpf1	2850	1328	1255	1228	1286	5085	4710	4332	4642	431	533	438	463	970	1636	1622	1538	1673	519	510	406	547	6370	6516	5861	6265
sg_8145	Brpf1	2354	550	529	482	497	2145	2079	1954	2115	594	646	587	562	1213	8102	8111	7350	8052	556	528	540	538	2288	2384	2351	2430
sg_8144	Brpf1	2668	3899	3680	3352	3681	2352	2365	2099	2291	2772	2675	2541	2643	725	4287	4209	3985	4233	7690	7528	6785	7406	12490	12861	11817	12502
sg_8143	Brpf1	2358	3613	3881	3442	3709	2414	2462	2257	2363	2352	2127	1935	2182	1104	1966	2105	1866	2083	4874	5128	4773	5003	248	230	221	218
sg_8142	Brpf1	1448	1971	1924	1769	1930	785	779	721	747	1815	1822	1569	1703	827	505	486	452	458	4782	4720	4386	4604	3369	3393	2995	3311
sg_8141	Brpf1	1387	842	873	783	803	1257	1252	1084	1221	3036	2752	2621	2970	550	20779	20960	19162	20158	574	454	484	520	1855	1899	1782	1908
sg_8140	Lrpprc	2301	942	932	813	871	1380	1350	1329	1366	0	0	0	0	1143	2450	2469	2376	2378	585	682	592	615	17	24	14	29
sg_8139	Lrpprc	999	37	26	25	34	0	0	0	0	941	927	880	1010	290	0	0	0	0	1810	1719	1595	1716	878	969	819	861
sg_8138	Lrpprc	1417	316	328	321	299	470	448	379	392	8404	8354	7565	8318	854	703	697	651	650	28776	27932	25741	27603	3	8	2	6
sg_8137	Lrpprc	1005	0	0	0	0	16	20	15	14	448	428	416	437	434	0	0	0	0	0	0	0	0	0	0	0	0
sg_8136	Lrpprc	2351	199	205	209	210	863	922	789	1026	0	0	0	0	1272	2132	2123	1956	1943	111	147	142	153	0	0	0	0
sg_8135	Lrpprc	2537	372	390	375	339	184	168	137	154	4941	4947	4402	4811	1389	742	761	613	816	7759	7720	7144	7534	0	0	0	0
sg_8134	Lrpprc	1729	624	588	506	623	26	32	16	30	0	5	0	3	930	401	397	406	406	479	513	445	492	1633	1893	1665	1655
sg_8133	Lrpprc	1484	216	208	237	246	1063	1033	906	1021	0	0	0	0	737	223	309	294	270	1643	1453	1457	1600	2	3	0	0
sg_8132	Lrpprc	3439	1398	1294	1245	1253	1289	1253	1096	1205	462	467	460	438	1461	3901	3662	3494	3716	547	587	533	595	196	161	161	172
sg_8131	Lrpprc	2674	504	509	406	532	0	0	0	0	400	416	411	340	1623	0	0	0	0	1	2	0	0	0	0	0	0
sg_8130	Brd4	959	330	365	292	330	1018	995	849	1063	499	489	490	498	313	792	757	691	814	0	0	0	0	1700	1697	1467	1641
sg_8129	Brd4	4001	3432	3277	3050	3451	1967	1782	1808	1902	2768	2890	2613	2721	1839	767	794	771	760	1012	867	884	953	2167	2142	1998	2079
sg_8128	Brd4	2344	405	361	385	376	1814	1810	1620	1777	2713	2618	2356	2616	755	1612	1515	1502	1511	0	0	0	0	0	0	0	0
sg_8127	Brd4	2905	4645	4617	4163	4464	1408	1259	1139	1215	72	117	64	84	1107	1729	1788	1709	1669	673	602	575	608	4893	4917	4179	4972
sg_8126	Brd4	1682	0	0	0	0	0	0	0	0	0	0	0	0	582	0	0	0	0	0	0	0	0	0	0	0	0
sg_8125	Brd4	3201	3119	3141	2836	3093	3431	3462	3170	3345	538	579	535	512	625	0	0	0	0	4	6	5	1	337	366	271	303
sg_8124	Brd4	2150	228	263	191	233	637	635	596	710	3480	3539	3312	3426	758	739	785	758	761	0	0	0	0	0	0	0	0
sg_8123	Brd4	1377	200	227	217	229	0	0	0	0	0	0	0	0	162	0	0	0	0	553	454	484	520	0	0	0	0
sg_8122	Brd4	773	75	88	54	76	0	0	0	0	0	0	0	0	193	0	0	0	0	0	0	0	0	0	0	0	0
sg_8121	Brd4	1858	0	0	0	0	0	0	0	0	1029	1036	1023	1046	506	43	65	60	52	0	0	0	0	0	0	0	0
sg_8120	Npm2	1272	699	751	634	694	1842	1960	1849	1972	0	0	0	0	693	888	896	849	972	1	0	0	2	2011	1971	1815	1952
sg_8119	Npm2	1567	954	912	856	977	1539	1532	1411	1505	0	0	2	0	857	410	306	313	355	0	2	0	0	0	0	0	1
sg_8118	Npm2	1986	2141	2144	1879	1998	3122	3061	2919	3036	4591	4688	4202	4477	1478	1454	1429	1287	1358	1029	880	849	937	2194	2271	2064	2219
sg_8117	Npm2	2147	2367	2224	2147	2294	1852	1857	1688	1819	1836	1803	1703	1802	995	1626	1613	1532	1716	2	0	0	0	4046	3943	3620	3815
sg_8116	Npm2	3837	1693	1774	1529	1614	1574	1590	1435	1539	2707	2639	2493	2722	1686	5620	5465	5004	5206	5184	4951	4574	4826	924	885	891	892
sg_8115	Npm2	2716	1642	1574	1578	1654	986	922	896	1045	8	6	3	0	1364	322	326	286	292	249	263	269	229	3011	3181	2792	3113
sg_8114	Npm2	1472	808	847	696	777	348	340	301	334	5662	5584	5110	5264	1187	627	564	604	598	15	17	16	15	0	0	0	0
sg_8113	Npm2	2330	1318	1206	1120	1162	2077	2087	1852	2173	1519	1449	1283	1297	1316	0	0	0	0	1929	1940	1717	1893	0	0	0	0
sg_8112	Npm2	4878	2068	2123	1919	2172	1645	1650	1462	1640	1903	2092	1887	2089	2721	4611	4539	4224	4379	4646	4450	4176	4685	604	665	496	557
sg_8111	Npm2	2973	795	760	730	701	2786	2905	2534	2690	7607	7699	6929	7303	1068	5843	5907	5442	5633	901	856	753	915	1805	1871	1649	1788
sg_8110	Mbnl3	2646	2710	2452	2426	2490	1405	1490	1298	1428	11684	11667	10891	11595	1991	251	281	200	295	3236	3092	3048	3125	3093	3071	2930	2919
sg_8109	Mbnl3	1545	94	91	86	101	1809	1773	1653	1693	4059	4061	3612	3966	1275	4456	4625	4271	4605	0	0	0	0	40	56	36	52
sg_8108	Mbnl3	2498	2294	2296	2072	2213	5400	5388	4750	5374	1773	1752	1622	1729	1471	3056	2892	3010	3020	489	463	409	459	1096	1226	1136	1222
sg_8107	Mbnl3	3335	4550	4394	4100	4415	4412	4650	4045	4489	1379	1358	1240	1354	2278	2328	2378	2145	2273	1645	1598	1514	1671	672	671	601	634
sg_8106	Mbnl3	3058	4080	4024	3763	3982	570	602	573	595	4107	4109	3780	4085	1828	4349	4344	3829	4346	1121	1237	1059	1156	147	109	114	156
sg_8105	Mbnl3	3327	1792	1919	1717	1817	5526	5597	5034	5427	2746	2763	2467	2638	2005	1839	1826	1767	1792	2206	2300	2075	2214	520	524	499	507
sg_8104	Mbnl3	1266	1070	1002	968	1106	1598	1707	1446	1609	2386	2424	2264	2430	680	666	666	615	657	0	0	0	0	0	0	0	0
sg_8103	Mbnl3	3019	3147	3269	3063	3167	7357	7304	6623	7256	2453	2413	2168	2509	1982	2345	2297	2167	2347	3057	2968	2549	2899	2254	2316	2223	2096
sg_8102	Mbnl3	1371	1844	1909	1742	1914	2008	2114	1804	2085	908	918	814	894	822	404	420	348	376	563	521	500	550	598	658	557	634
sg_8101	Mbnl3	1505	1364	1286	1266	1365	3097	3118	2952	3020	241	236	253	247	951	2042	2016	1788	1935	26	35	16	26	1311	1374	1255	1282
sg_8100	Mbnl1	3698	1416	1423	1432	1380	3073	2848	2829	3009	6028	5992	5584	6042	2357	10698	11002	9845	10660	12691	12925	11961	12580	2486	2474	2228	2396
sg_8099	Mbnl1	1668	467	496	430	421	1886	1935	1690	1760	0	0	0	0	1207	0	0	2	0	0	0	0	1	1877	1808	1775	1843
sg_8098	Mbnl1	2548	1157	1144	1047	1140	1601	1586	1474	1515	24743	24609	22776	24632	1503	7689	7767	6971	7722	1395	1238	1089	1252	0	0	0	0
sg_8097	Mbnl1	1557	647	559	539	617	2404	2375	2198	2364	0	0	0	0	1059	3866	3795	3566	3807	0	0	0	0	97	78	55	74
sg_8096	Mbnl1	2924	9354	9411	8548	9049	1381	1356	1290	1395	4112	4155	3809	4087	1220	680	687	568	713	0	2	0	0	208	176	172	197
sg_8095	Mbnl1	1786	790	874	670	795	710	734	650	705	0	0	0	0	755	934	916	909	941	0	0	0	0	0	0	0	0
sg_8094	Mbnl1	2888	1973	1887	1783	1991	1157	1088	1012	1036	1182	1186	1208	1175	2007	953	934	805	975	306	229	219	232	579	564	494	530
sg_8093	Mbnl1	2706	3136	3321	2926	3166	1415	1476	1350	1355	2129	2133	2024	2159	1594	5043	4990	4407	5047	49	57	44	59	372	379	389	331
sg_8092	Mbnl1	903	393	500	391	394	1474	1546	1217	1475	1	11	1	8	808	0	0	0	0	0	0	0	0	1291	1256	1256	1254
sg_8091	Mbnl1	371	1697	1801	1527	1661	0	0	0	0	0	0	0	0	277	507	442	429	422	1752	1679	1462	1756	0	0	0	0
sg_8090	Prdm15	2736	1287	1112	1112	1101	750	885	724	808	367	388	396	401	1600	1176	1063	974	1127	553	513	507	510	537	564	533	594
sg_8089	Prdm15	3616	3111	3127	3016	3160	410	389	372	383	1844	1980	1668	1922	1666	829	841	811	838	2347	2461	2093	2294	1536	1635	1430	1530
sg_8088	Prdm15	1989	3509	3415	3244	3354	112	145	103	149	496	555	461	487	751	3427	3368	3269	3318	0	0	1	0	8	7	5	9
sg_8087	Prdm15	1448	248	239	232	251	307	297	311	252	1904	1886	1656	1826	368	292	299	249	279	0	0	0	0	0	0	0	0
sg_8086	Prdm15	2061	497	476	446	495	1425	1404	1339	1423	455	457	419	424	1091	2106	2030	1870	1930	4031	3926	3583	3925	0	0	0	0
sg_8085	Prdm15	1739	2231	2386	2310	2288	1089	973	908	986	0	0	0	0	1163	0	0	0	0	0	0	0	0	0	0	0	0
sg_8084	Prdm15	1942	2931	2896	2689	2921	1674	1576	1443	1571	0	0	0	0	1054	2342	2331	2209	2322	3894	4095	3548	3812	45	55	50	77
sg_8083	Prdm15	1214	1435	1458	1347	1441	712	722	624	616	521	579	458	540	665	545	478	482	545	0	0	0	0	0	0	0	2
sg_8082	Prdm15	1624	313	327	338	345	1369	1340	1234	1344	1859	1781	1663	1761	478	1095	983	863	997	0	0	0	0	0	0	0	0
sg_8081	Prdm15	3500	1606	1541	1544	1498	1930	1984	1741	2045	1180	1149	1037	1140	1775	1670	1578	1491	1579	3232	3347	2969	3261	598	582	592	575
sg_8080	Prdm6	3932	3334	3243	3153	3393	3463	3243	2889	3300	3767	3614	3233	3580	2238	4153	4131	3682	3926	3794	3881	3428	3768	6903	6767	6082	6742
sg_8079	Prdm6	1876	1925	1882	1859	1876	1377	1372	1303	1375	823	803	792	741	1013	2695	2746	2555	2566	0	0	0	0	70	100	77	106
sg_8078	Prdm6	1334	545	572	508	585	1145	1134	980	1074	909	1004	881	947	569	0	0	0	0	462	503	399	481	14	17	22	11
sg_8077	Prdm6	2278	1426	1473	1300	1362	520	561	465	531	8380	7946	7393	8130	1372	1977	2016	1832	2081	7513	7412	6962	7325	0	0	0	0
sg_8076	Prdm6	2214	2349	2258	2072	2227	2094	2055	1794	1891	396	336	309	365	1099	627	694	613	652	0	0	0	0	1835	1863	1613	1902
sg_8075	Prdm6	2186	1775	1771	1585	1796	1602	1543	1425	1563	4609	4613	4124	4548	1505	8708	8836	8110	8507	2169	2189	1917	2045	112	135	111	107
sg_8074	Prdm6	683	121	145	125	133	444	449	464	502	0	0	0	0	517	335	323	279	334	0	0	0	0	500	468	473	504
sg_8073	Prdm6	3165	1993	1994	1750	1892	1959	2046	1780	1888	3080	3123	2826	3147	2248	4659	4652	4224	4558	12	10	8	11	218	221	170	233
sg_8072	Prdm6	1414	2727	2682	2499	2702	2875	2846	2744	3039	0	0	0	0	1028	521	520	480	488	1109	1097	1024	1066	669	661	645	704
sg_8071	Prdm6	809	48	32	29	31	114	115	112	109	1133	1155	955	1103	287	216	149	186	199	1	2	1	0	3848	3719	3311	3699
sg_8070	Prdm13	2196	1766	1846	1739	1826	212	296	265	258	2483	2581	2354	2360	1382	1672	1631	1383	1673	510	501	421	489	3720	3797	3402	3965
sg_8069	Prdm13	2378	2563	2557	2372	2505	624	590	509	560	6763	6864	6102	6673	1896	2114	2071	1893	2026	918	854	904	928	1315	1307	1200	1257
sg_8068	Prdm13	2127	1185	1115	975	1127	1403	1361	1247	1340	2857	2832	2603	2736	1411	2078	2016	1742	1943	793	814	722	793	83	67	76	92
sg_8067	Prdm13	2517	4924	4920	4472	4844	4861	4996	4438	4906	2382	2459	2266	2390	1811	1097	1088	999	1006	1985	2008	1816	1989	1001	948	850	980
sg_8066	Prdm13	3603	3577	3592	3117	3520	4922	5163	4790	4927	2144	2180	1903	2094	1810	1867	1890	1645	1878	1587	1571	1369	1600	4542	4511	4328	4394
sg_8065	Prdm13	2385	2587	2617	2246	2540	1767	1773	1661	1621	2710	2687	2511	2585	1434	1113	1057	874	1014	1291	1351	1233	1274	1173	1244	1218	1134
sg_8064	Prdm13	395	166	171	175	155	498	532	448	548	0	0	0	0	539	770	640	653	731	0	0	0	0	0	0	0	0
sg_8063	Prdm13	1267	928	1071	996	1062	1285	1353	1218	1354	730	775	606	674	713	705	782	613	769	771	761	669	772	413	359	334	326
sg_8062	Prdm13	1597	2205	2014	2034	2036	715	745	677	738	4574	4477	4002	4343	778	0	0	0	0	45	39	50	55	1665	1700	1510	1827
sg_8061	Prdm13	2102	3167	3234	2920	3151	2457	2445	2234	2446	932	860	797	901	1236	1077	1065	1064	1104	555	498	509	520	1824	1757	1660	1713
sg_8060	Prdm9	373	0	0	0	0	2	1	1	0	0	0	0	0	146	0	0	0	0	0	0	0	0	0	0	0	0
sg_8059	Prdm9	2867	1898	1874	1812	1918	1300	1306	1150	1244	0	0	0	0	1930	2440	2347	2255	2374	7272	7336	6734	7151	614	692	568	683
sg_8058	Prdm9	818	21	12	17	17	17	9	12	19	487	460	434	513	319	4748	4826	4351	4624	1	2	0	3	417	485	466	463
sg_8057	Prdm9	1703	2361	2271	2164	2200	1470	1533	1394	1552	1698	1560	1509	1573	892	1949	2057	1693	1986	0	0	0	0	1642	1641	1650	1581
sg_8056	Prdm9	529	213	142	178	144	0	0	0	0	455	471	452	471	344	4132	4010	3681	3909	2845	2925	2572	2821	0	0	0	0
sg_8055	Prdm9	3177	1364	1552	1320	1374	2363	2473	2188	2414	1867	1737	1621	1678	2009	1972	2019	1748	1947	0	0	0	0	3868	3705	3550	3812
sg_8054	Prdm9	1561	2986	2957	2674	2990	1500	1410	1213	1388	2088	2085	2041	2109	474	3525	3447	3157	3430	0	0	0	0	0	0	0	0
sg_8053	Prdm9	2321	1019	1047	964	1007	3534	3625	3366	3546	6455	6711	6191	6578	1331	1559	1578	1404	1480	115	141	95	111	53	38	34	43
sg_8052	Prdm9	3947	2069	2072	1913	2117	8367	8105	7393	8000	5008	4985	4530	4938	1954	1905	1812	1759	1714	3238	3189	2824	3019	1887	1946	1714	1896
sg_8051	Prdm9	2248	2216	2112	2071	2050	264	268	250	279	958	952	920	960	1311	1766	1761	1567	1727	1278	1178	1167	1158	44	78	57	54
sg_8050	Prdm16	1948	924	944	839	940	1295	1386	1236	1358	2	3	2	3	957	0	0	0	0	2360	2415	2235	2454	43	38	48	40
sg_8049	Prdm16	3073	4821	4721	4393	4598	1648	1696	1598	1661	883	874	866	893	1656	4477	4361	4014	4333	3464	3365	2951	3202	3665	3850	3357	3521
sg_8048	Prdm16	3769	4902	4756	4591	4700	5087	5136	4705	5169	4444	4420	3925	4374	1805	439	445	391	365	9	8	15	11	621	586	497	592
sg_8047	Prdm16	3075	1867	1914	1778	1825	1474	1452	1266	1397	10686	10869	9665	10568	1560	592	641	575	632	2161	2189	1964	2108	637	615	532	632
sg_8046	Prdm16	2681	3294	3270	2986	3294	1877	2022	1814	1945	4345	4379	3783	4402	1255	572	543	549	552	5541	5520	5059	5552	578	568	542	579
sg_8045	Prdm16	1213	677	736	662	651	519	516	447	474	937	978	918	984	517	1241	1235	1081	1284	2712	2734	2424	2787	372	351	358	370
sg_8044	Prdm16	2492	1119	1156	1038	1110	1785	1798	1690	1823	2088	2134	1969	2073	1423	320	387	297	410	1594	1593	1523	1624	1866	1810	1673	1802
sg_8043	Prdm16	1033	184	192	167	186	303	337	304	395	2400	2481	2172	2460	504	575	621	519	586	354	381	311	314	0	0	0	0
sg_8042	Prdm16	862	119	116	112	106	47	35	17	41	480	465	501	477	517	0	0	0	0	0	0	0	0	0	0	0	0
sg_8041	Prdm16	1817	1588	1407	1431	1430	75	92	75	68	905	980	901	977	922	4868	5034	4358	4746	1552	1363	1346	1422	2820	2743	2641	2734
sg_8040	Prdm8	687	332	315	272	362	52	57	44	58	916	822	722	800	190	1110	1238	1030	1094	0	0	0	0	715	731	718	676
sg_8039	Prdm8	797	625	573	536	554	2052	2023	1840	2055	1421	1450	1301	1401	460	1672	1643	1496	1620	4	2	4	1	0	0	0	0
sg_8038	Prdm8	2585	2204	2158	2054	2278	1053	1032	992	1053	4053	4019	3761	4000	1464	21827	21564	19981	21610	1934	1970	1849	1906	1249	1255	1185	1188
sg_8037	Prdm8	2135	1851	1941	1801	1861	188	192	182	170	2575	2643	2375	2510	1104	1619	1489	1358	1471	1738	1693	1512	1756	3443	3432	3157	3312
sg_8036	Prdm8	1043	777	763	758	720	406	361	385	375	904	876	808	810	291	460	529	489	486	304	339	286	328	1024	1052	958	1048
sg_8035	Prdm8	2659	2477	2529	2421	2503	2177	2045	1904	2116	1952	1845	1799	1849	1702	1114	1122	1055	1132	4309	4130	3785	4176	1738	1792	1602	1860
sg_8034	Prdm8	2362	2920	2889	2831	2907	1459	1421	1366	1450	860	736	810	831	1056	2439	2262	1990	2352	2476	2476	2226	2396	605	631	600	656
sg_8033	Prdm8	3708	2193	2211	1988	2203	4946	4799	4358	4750	2379	2494	2308	2297	1803	5854	6026	5454	5578	945	913	831	847	890	695	692	739
sg_8032	Prdm8	2212	1904	1980	1639	1857	6971	7074	6256	6962	1314	1421	1387	1410	1001	2131	2055	1971	2032	1158	1138	1064	1095	40	67	57	42
sg_8031	Prdm8	422	189	188	205	159	475	462	374	481	0	0	0	0	260	0	0	0	0	0	0	0	0	0	0	0	0
sg_8030	Prdm2	3127	1512	1437	1443	1569	4268	4304	3931	4237	529	506	470	490	2079	4215	4060	3675	4080	431	354	389	421	7480	7559	7044	7387
sg_8029	Prdm2	1306	764	729	662	750	1127	1139	989	1055	2087	1898	1922	2080	1019	844	807	723	830	969	1039	838	983	0	0	0	0
sg_8028	Prdm2	2520	833	923	789	855	1010	1003	909	1014	0	0	0	0	1325	814	690	678	719	793	810	719	795	4962	4946	4541	4869
sg_8027	Prdm2	4127	1376	1438	1335	1299	3477	3501	3213	3406	8200	7999	7324	7968	2600	3938	3991	3788	3974	3368	3349	3012	3309	3541	3378	3249	3504
sg_8026	Prdm2	3256	6710	6810	6150	6630	5661	5829	5246	5646	4824	5007	4230	4832	1810	2362	2237	2161	2349	2001	2127	1873	2018	1879	2056	1765	1930
sg_8025	Prdm2	3771	1770	1825	1726	1813	2302	2266	1984	2277	5794	5812	5128	5753	1948	4942	5248	4788	4995	1209	1210	1071	1183	1568	1604	1469	1660
sg_8024	Prdm2	2014	7072	7104	6539	6871	2287	2248	2014	2130	0	0	0	0	964	1120	1190	1105	1038	42	75	77	74	6893	6922	6459	7070
sg_8023	Prdm2	1092	380	393	359	361	0	0	0	0	983	971	855	919	487	4009	3991	3767	4040	1	0	0	0	13	9	4	9
sg_8022	Prdm2	2089	1924	1956	1794	1912	997	1125	996	1085	1347	1341	1306	1272	1331	3761	3875	3469	3718	518	502	450	485	0	0	0	0
sg_8021	Prdm2	1991	1235	1253	1161	1340	1180	1222	1007	1016	3299	3135	2946	3141	696	881	831	755	811	535	507	503	497	0	0	0	0
sg_8020	Prdm12	3623	2677	2721	2490	2594	2408	2493	2091	2453	2142	2174	1975	2014	2216	2032	2077	1907	1887	704	606	590	640	2414	2311	2203	2335
sg_8019	Prdm12	1989	748	710	621	759	638	580	552	657	748	765	668	783	951	120	108	132	114	839	727	793	854	0	0	0	0
sg_8018	Prdm12	1426	465	471	359	368	713	679	736	743	764	814	756	692	875	755	733	612	695	1601	1591	1460	1623	506	546	471	511
sg_8017	Prdm12	1531	869	818	833	798	1619	1617	1495	1733	1	4	2	2	1383	4481	4513	4290	4423	0	0	0	0	2893	3003	2659	3085
sg_8016	Prdm12	1452	2783	2922	2579	2715	891	877	768	837	0	0	0	0	726	989	971	965	976	0	0	0	0	587	637	552	614
sg_8015	Prdm12	1353	528	597	573	590	1815	1884	1663	1676	0	0	0	0	965	131	143	136	153	1422	1482	1374	1416	0	0	0	0
sg_8014	Prdm12	1426	1444	1384	1444	1422	1980	2043	1935	1982	874	797	784	847	682	308	335	305	309	0	0	0	0	1711	1651	1654	1619
sg_8013	Prdm12	4945	4660	4547	4123	4392	2302	2327	2110	2342	5790	6004	5490	5639	2841	3438	3462	2995	3415	2247	2516	2152	2319	3264	3293	3090	3100
sg_8012	Prdm12	3864	1559	1479	1397	1613	2791	2732	2632	2781	2757	2733	2577	2666	1939	8667	8696	8186	8711	4788	4777	4331	4603	1163	1212	1083	1192
sg_8011	Prdm12	664	1465	1348	1381	1481	0	0	0	0	0	0	0	0	455	0	0	0	0	266	217	228	240	0	0	0	0
sg_8010	Smyd3	1036	882	840	796	905	452	433	466	436	525	510	387	456	545	6315	6140	5519	5915	63	40	51	45	8264	8207	7625	8339
sg_8009	Smyd3	1630	1641	1506	1450	1639	1637	1781	1613	1614	1340	1331	1297	1180	1129	1169	1232	1147	1147	4229	4104	3898	4142	1564	1581	1441	1574
sg_8008	Smyd3	880	163	177	144	153	417	317	367	362	5632	5532	5001	5279	489	224	162	205	229	19	19	24	40	810	812	727	742
sg_8007	Smyd3	2502	364	351	369	378	2693	2962	2570	2600	6066	6163	5624	6018	1496	1359	1340	1206	1324	3900	3786	3673	4035	425	385	430	434
sg_8006	Smyd3	2825	1655	1722	1495	1661	953	961	859	970	532	495	439	494	1782	1488	1516	1359	1530	572	569	555	540	4905	4749	4491	4696
sg_8005	Smyd3	3059	8686	8416	7975	8613	212	240	202	200	6475	6166	5676	6069	1486	3141	3237	2983	3200	1253	1222	1165	1308	1681	1703	1540	1695
sg_8004	Smyd3	3227	1136	1241	1075	1254	901	881	841	930	1396	1393	1250	1263	1950	12	17	14	22	1651	1666	1546	1587	76	74	70	60
sg_8003	Smyd3	1045	852	912	840	882	282	302	317	312	0	0	0	0	592	0	0	0	2	1840	1738	1693	1748	38	39	20	16
sg_8002	Smyd3	3319	2017	2013	1756	1866	2006	1964	1716	1847	4822	5108	4470	4881	1402	1610	1591	1538	1540	535	599	502	484	5571	5498	5272	5347
[truncated: 8,382 more rows]

## Sheet: ICB vs NSG
Differentially expressed genes in ICB-treated mice compared to NSG controls
	Hepa1-6		MC38
Gene Symbol	Average -log(p-values)	Average LFC	Average -log(p-values)	Average LFC
0610010K14Rik	0.354892	-0.60143	1.24876	-1.2728
4931428L18Rik	0.500918	-0.37939	3.23493	-3.3691
A1cf	0.610409	0.66123	2.15243	-2.0906
A530032D15Rik	5.45086	-4.3262	3.95573	-4.8428
Abraxas1	1.41699	-1.242	3.90306	2.2955
Abraxas2	1.50162	0.49806	0.37761	0.6302
Acin1	0.0954035	-0.13123	0.0786934	-0.50613
Actb	2.78341	1.4436	2.97437	-6.7093
Actl6a	5.45086	0.044082	5.44711	-8.0776
Actl6b	1.6975	-0.70013	0.0269507	-0.052721
Actr3b	0.187387	-0.32181	1.82959	0.053798
Actr5	3.93233	1.3517	2.53278	-2.5906
Actr6	4.97375	-5.0341	5.44711	-7.4313
Actr8	3.77877	0.20863	3.81364	-6.789
Adnp	0.768021	-0.27432	1.79401	-2.2731
Aebp2	0.00340953	-0.32185	0.031237	0.19008
Aicda	0.620314	-0.61533	1.033	-0.38231
Aire	0.37733	-0.27467	4.74814	-0.20565
Akap1	2.56719	0.55508	0.693639	0.35102
Alkbh1	1.762	0.88739	1.70102	-0.88781
Alkbh2	3.7105	0.10659	0.4934	0.2799
Alkbh3	1.45421	0.12489	0.274162	0.35703
Alkbh4	0.989955	-0.59413	1.71191	0.62125
Alkbh5	5.45086	1.7044	1.98636	-2.3491
Alkbh6	0.422267	0.24062	2.64985	-1.5927
Alkbh7	1.30956	-0.33217	0.838153	-0.31977
Alkbh8	1.75407	-0.083688	4.27102	1.7441
Alyref	5.45086	1.0011	5.44711	1.1775
Alyref2	1.65201	0.30202	3.2798	-0.26994
Anp32a	1.89565	-0.85302	1.57971	0.1218
Anp32b	1.11111	0.1685	2.5111	-2.1487
Anp32e	0.949466	0.21247	2.32951	1.3807
Antkmt	0.558824	0.5377	0.973671	0.16653
Apbb1	0.621784	0.23065	0.78178	-0.96562
Apex1	0.519921	-0.49088	2.13515	-0.17208
Apobec1	0.908157	0.27756	0.210081	-0.34284
Apobec2	0.0195739	-0.016629	4.33317	-4.2478
Apobec3	5.45086	-0.42506	2.21539	-1.0836
Arid1a	0.639407	0.63158	1.52113	1.1409
Arid1b	0.617227	0.6483	1.44768	-0.66227
Arid2	0.0283717	-0.070453	2.049	-1.9739
Arid4a	0.68487	-0.63743	0.483914	0.70267
Arid4b	1.40067	-0.41174	0.248475	0.69674
Armt1	0.6091	-0.086708	5.44711	-4.4966
Arrb1	0.669952	0.60494	2.82284	1.9605
Asf1a	0.000256309	0.26626	1.66615	1.4613
Asf1b	2.13092	0.29553	0.340008	-0.18095
Ash1l	1.12487	0.92136	0.0671966	-0.59985
Ash2l	1.67321	-1.5479	2.32687	-3.4265
Asxl1	1.45021	-0.064825	2.29513	1.1278
Asxl2	2.54077	0.40656	1.019	-0.61973
Asxl3	0.213064	0.16836	0.132886	0.017436
Atad2	0.238945	0.40759	0.00158807	0.10525
Atad2b	3.49182	1.4021	1.32297	-2.0749
Atat1	5.45086	2.0432	5.44711	2.5585
Atf2	1.06861	-1.1036	3.95573	-0.66253
Atf7ip	0.025097	0.2598	1.86861	-2.0877
Atm	5.45086	1.6417	0.741435	-1.5155
Atn1	2.07924	0.92288	1.74545	1.1085
Atpsckmt	3.98847	1.6033	1.67531	-2.5365
Atr	1.9084	-3.4372	4.16836	-5.6263
Atrx	0.0449765	-0.023619	1.67559	0.93513
Atxn7	1.30377	-0.89738	2.3979	0.18339
Atxn7l3	5.45086	-1.4948	0.370468	-0.9547
Aurka	3.02111	1.6661	2.45016	-3.7483
Aurkb	1.20964	-2.4693	1.95005	-4.2527
Aurkc	1.86617	-1.2625	0.185892	-0.18985
Babam1	3.12248	0.64448	0.0878417	0.31552
Babam2	2.48191	1.2015	0.119438	0.22482
Bahcc1	1.00282	0.35207	5.44711	2.3838
Bahd1	0.419897	0.52594	4.97001	0.40631
Banp	5.45086	-5.5785	2.40454	1.9175
Bap1	4.97375	-4.5005	1.10039	-0.44009
Bard1	1.93513	-1.5973	0.11618	-0.54638
Baz1a	0.00552887	0.32449	0.142264	0.37354
Baz1b	4.33691	-0.5925	3.10272	-2.611
Baz2a	3.90679	1.0656	0.695747	0.52388
Baz2b	3.77877	-1.3712	0.28924	0.23929
Bcor	0.176741	0.3784	2.14673	0.99467
Bcorl1	0.0272419	-0.17574	1.46084	1.3268
Bmal1	1.29549	0.68425	0.380781	-0.78851
Bmi1	0.606425	0.56056	2.75252	-0.12214
Bod1	2.17971	-0.93288	0.0600068	-0.0084642
Bod1l	1.45466	-0.88652	4.16836	2.6869
Bptf	0.196618	-0.14449	0.138675	-0.32151
Brca1	2.02647	0.57799	1.37985	-2.6862
Brca2	0.139201	0.2225	5.44711	3.5274
Brcc3	0.204676	0.51093	4.97001	1.6324
Brd1	0.316917	0.10223	0.922196	0.84386
Brd2	2.39053	1.3211	4.40572	-6.5514
Brd3	3.30784	-1.3049	1.79691	0.72022
Brd4	3.95952	0.0189	3.3041	2.5865
Brd7	5.45086	1.5595	2.7741	-0.47983
Brd8	0.802719	0.64048	1.13339	1.3758
Brd9	0.914531	-0.16954	1.21126	1.3079
Brdt	1.24271	0.64347	0.877981	0.98402
Brms1	2.073	-0.082717	0.00383433	-0.21265
Brms1l	1.07521	0.485	0.0825943	-0.12381
Brpf1	0.00679751	0.16939	0.880744	0.012378
Brpf3	0.0945711	-0.19124	3.69124	0.80657
Brwd1	1.09596	-0.31502	1.34802	0.91112
Brwd3	0.271752	-0.61781	3.36433	-0.74184
Bub1	3.06525	-0.05287	3.50759	2.0707
Bud23	4.27477	-4.759	1.45047	-3.8229
C130026I21Rik	5.45086	-7.3079	0.949388	-1.5384
Camkmt	0.180476	0.17215	0.271533	-0.43703
Carm1	5.45086	1.7824	0.386602	0.54672
Cbll1	0.874812	-0.027114	1.24564	-1.9965
Cbx1	1.9502	-1.2731	1.55452	-1.288
Cbx2	5.45086	1.7712	2.27305	-0.14185
Cbx3	0.986615	0.8265	0.95707	0.86835
Cbx4	5.45086	-9.2605	5.44711	-6.4034
Cbx5	2.02647	0.76241	3.81364	1.7272
Cbx6	0.487743	0.39566	1.55641	-2.1433
Cbx7	5.45086	-5.7268	5.44711	-3.6032
Cbx8	0.0139049	0.10184	1.71017	1.573
Cdc6	5.45086	2.9146	2.58798	2.566
Cdc73	1.44162	0.75193	2.13262	-4.2445
Cdk1	5.45086	-6.1068	1.09623	-2.0834
Cdk17	3.04774	1.0433	5.44711	-0.62066
Cdk2	2.1047	1.1165	2.5381	1.0151
Cdk3	0.0857521	0.09884	0.20213	0.24536
Cdk5	1.57204	0.69603	0.190824	0.56828
Cdk7	5.45086	-8.2364	5.44711	-7.6385
Cdk9	5.45086	-5.2897	0.42885	-0.19137
Cdyl	0.465504	0.42922	1.47895	0.10029
Cdyl2	0.271143	0.50104	0.0911077	0.26843
Cecr2	2.60515	-1.4923	0.920493	0.51388
Celf1	1.39514	0.86246	1.75208	0.81907
Celf2	2.42351	-1.5481	0.0781107	-0.28624
Celf3	3.13489	1.244	4.27102	-1.0722
Celf4	0.0519883	-0.11275	3.21923	-0.15782
Celf5	0.410296	0.46462	2.54566	-3.0734
Celf6	0.0869442	0.3842	1.73053	-0.14223
Cenpc1	5.45086	-6.0519	0.874454	-1.1403
Chaf1a	3.51134	1.0887	3.75691	-4.6844
Chaf1b	2.16688	-5.1902	1.67884	-3.5863
Chd1	0.00226859	0.068686	0.446906	-0.68536
Chd1l	1.70027	0.85655	1.08307	-0.84009
Chd2	0.096297	-0.34163	0.033389	-0.018477
Chd3	1.54382	0.69566	1.55776	-1.0463
Chd4	1.32743	-0.59824	2.82906	-0.69362
Chd5	5.45086	1.1487	1.64195	1.5011
Chd6	2.3113	0.34043	0.246271	-0.092069
Chd7	2.37421	0.56735	1.91346	-3.1063
Chd8	3.03756	-4.2577	1.81699	-4.6487
Chd9	0.34282	0.54317	0.222783	-0.28576
Chek1	5.45086	-5.5755	0.581102	-0.67998
Chrac1	1.75863	1.1135	1.8739	0.37749
Chtop	0.718898	-0.69742	2.13346	-3.8673
Chuk	5.45086	-5.8669	5.44711	-7.0988
Cir1	1.09788	-0.20382	0.750313	0.22371
Cit	3.61201	-2.2819	1.70761	-1.8308
Clns1a	0.370448	-0.067849	1.47459	-1.7765
Clock	1.97245	0.18412	2.12263	-1.1984
Cmtr1	4.97375	-3.8709	4.33317	-4.7594
Cmtr2	2.67054	-2.8469	1.52997	-0.63777
Coprs	1.52828	0.56101	3.14392	-1.5073
Crb2	5.45086	1.873	0.237089	0.37338
Crebbp	5.45086	-3.578	4.49287	-3.1642
Csnk2a1	5.45086	-5.1043	0.0741467	0.11226
Ctbp1	1.11602	-0.15216	1.45593	0.47932
Ctbp2	1.14023	0.48993	1.35031	-0.49452
Ctcf	1.14678	-0.31707	0.638612	-1.0023
Ctcfl	0.627254	0.23688	0.380886	-0.90096
Ctnnb1	4.27477	-4.5313	0.965011	-0.67998
Ctr9	5.45086	-6.6228	1.2341	-0.86549
Cul1	5.45086	1.2675	0.0866419	-0.19411
Cul2	5.45086	-6.5194	1.28548	-1.3908
Cul3	0.912432	0.56919	0.0253225	-0.060276
Cul4a	2.26249	1.0051	5.44711	-8.5152
Cul4b	0.0715069	0.30193	3.54949	1.6258
Cul5	2.16149	-1.8375	2.98322	0.71124
Cxxc1	0.744872	0.50872	3.21923	-1.5382
D430042O09Rik	0.751978	0.43161	1.99426	-0.47768
Dapk3	0.544729	-0.18993	0.849274	-1.4774
Daxx	2.62155	-1.4493	5.44711	2.1069
Ddb1	5.45086	2.2593	3.01415	2.2061
Ddb2	1.36035	0.80822	0.911758	0.75911
Ddx17	2.2934	0.73322	0.507785	0.91337
Ddx21	5.45086	-7.1464	2.69661	-5.8542
Ddx5	5.45086	-7.123	3.42592	-6.0831
Ddx50	0.558273	0.26424	1.13339	-0.3969
Dek	0.380197	0.54034	2.07109	-1.2617
Dhx9	1.7043	-2.6658	2.39365	1.9363
Dmap1	1.84436	1.344	0.385271	-1.4547
Dnajc1	0.929777	-0.53357	0.898665	0.7723
Dnajc2	5.45086	-5.8166	2.72695	2.763
Dnd1	0.219531	0.15782	1.56295	-2.1892
Dnmt1	5.45086	-8.8799	0.000538859	0.13249
Dnmt3a	0.607602	-0.63909	0.614019	0.85845
Dnmt3b	0.677615	0.521	2.99533	1.6468
Dnmt3l	0.117128	0.1338	4.60201	1.4212
Dnttip2	5.45086	-7.8263	5.44711	3.6646
Dot1l	1.11179	-0.72259	3.73955	2.5398
Dpf1	0.219078	0.51132	0.569441	0.80046
Dpf2	2.37204	-2.2352	1.60085	1.3405
Dpf3	0.306194	-0.24694	0.316494	0.54351
Dppa3	0.00993655	-0.081095	1.32737	0.48275
Dpy30	0.212703	0.54093	1.70086	-3.118
Dr1	5.45086	-7.2315	4.60201	3.8201
Dtx3l	0.417539	0.24781	1.03852	1.0617
Dydc1	1.42006	0.43547	1.22929	-0.88115
Dydc2	5.45086	-0.20642	2.38004	0.86089
Dzip3	1.83648	-1.2541	5.44711	2.3657
E2f6	1.61726	0.31756	2.16449	-0.80982
Eed	2.10003	-0.26415	1.71128	0.86983
Eef1akmt1	1.28802	0.22946	1.4235	0.66685
Eef1akmt2	3.39778	-1.1045	3.08728	-3.4121
Eef1akmt3	0.508176	0.39808	0.010608	-0.21519
Eef1akmt4	1.43145	0.18638	0.639672	0.85483
Eef2kmt	2.8349	1.3624	2.0852	1.4382
Ehmt1	0.155026	-0.52586	1.76344	-0.88357
Ehmt2	0.573407	-0.2878	0.675327	0.57063
Eid1	0.843693	0.33637	3.56062	-0.6469
Eid2	5.45086	1.3343	5.44711	3.6402
Eid2b	0.430369	-0.085637	0.00792389	-0.16984
Eif3a	5.45086	-6.8495	2.28069	-3.1196
Eif3b	5.45086	-4.8507	5.44711	-6.1164
Eif3c	5.45086	-6.3291	2.71072	1.4558
Eif3d	5.45086	-4.9089	2.73869	3.3829
Eif3e	5.45086	-5.9471	0.740239	-0.67998
Eif3f	5.45086	-4.1604	0.228339	-0.23529
Eif3g	1.28892	-2.2111	4.08539	4.8074
Eif3h	4.33691	-1.8852	5.44711	-8.0513
Eif3i	3.47313	-5.2559	0.148314	-0.91012
Eif3j1	4.27477	-3.3892	1.46066	-2.6105
Eif3j2	0.706814	-0.50004	4.97001	-2.6473
Eif3k	5.45086	-8.1666	2.48004	1.731
Eif3l	0.736198	-0.27527	1.72937	0.43931
Eif3m	3.50147	-3.5145	2.59893	-3.181
Eif4a3l1	1.41212	-0.47496	1.29768	-1.8103
Eif4a3l2	1.39544	-1.3084	5.44711	0.63993
Elavl1	0.366501	0.020188	2.03398	1.5109
Elp1	1.08768	0.081551	2.55558	-5.3218
Elp2	5.45086	-8.1665	1.11949	-2.3168
Elp3	5.45086	-7.2475	4.60201	1.4305
Elp4	1.72209	1.124	4.16836	1.5217
Elp5	3.06169	-2.6696	4.97001	-7.4559
Elp6	2.13342	-1.5258	1.81132	0.40574
Emsy	4.40947	-3.1666	5.44711	-6.4247
Eny2	5.45086	-6.6801	2.35544	1.2928
Ep300	5.45086	-4.538	5.44711	-4.4044
Ep400	5.45086	-5.1492	1.46092	-3.6303
Epc1	3.39016	1.2416	0.307188	0.21158
Epc2	1.02009	-0.10571	4.04917	-2.0351
Erbb4	0.11039	-0.5181	1.18213	0.36896
Ercc6	4.75188	1.6353	1.15626	1.2909
Erh	5.45086	3.1018	1.52123	1.4558
Esco1	2.28265	-0.28645	5.44711	-4.1411
Esco2	5.45086	2.6798	5.44711	-7.8058
Etfbkmt	0	-0.021673	1.33629	0.42606
Exosc1	5.45086	-5.1208	2.58558	-4.9264
Exosc2	4.6727	-4.3149	5.44711	-7.3289
Exosc3	4.97375	-6.6489	5.44711	6.0118
Exosc4	5.45086	-5.7694	0.598358	0.79484
Exosc5	5.45086	-5.7204	2.68897	-2.9479
Exosc6	5.45086	-5.9914	4.60201	2.4238
Exosc7	1.16976	-2.2111	0.56817	1.4558
Exosc8	2.65498	0.44743	2.47169	-5.6217
Exosc9	5.45086	-8.2825	4.60201	3.6155
Eya1	1.40675	-1.2017	1.27431	0.72422
Eya2	1.76005	1.051	3.32326	-2.8936
Eya3	0.634606	-0.22409	1.50536	1.0574
Eya4	0.23951	-0.29506	1.87999	-2.7777
Ezh1	0.103099	-0.18276	1.32908	1.2178
Ezh2	5.45086	-3.8745	5.44711	-6.7735
Fbl	2.6912	-2.2501	2.52439	-3.301
Fbll1	5.45086	-7.8322	3.40179	-4.507
Fbrs	0.0375549	0.27944	0.0184985	-0.017721
Fbrsl1	0.0225279	0.10061	2.85493	1.2826
Fmr1	3.16982	1.1435	5.44711	-1.765
Foxa1	0.0810527	0.30863	0.420525	0.30756
Foxo1	0.697236	0.35227	3.47863	-1.6248
Foxp1	2.92581	-1.4292	1.20709	-1.2652
Foxp2	0.0469365	-0.20497	4.40572	2.6551
Foxp3	0.506751	-0.22613	0.118821	-0.13085
Foxp4	2.02127	0.95516	1.19931	1.1522
Fto	2.71607	1.237	0.278626	0.56468
Ftsj1	2.1877	-0.15452	1.30301	1.1022
Ftsj3	5.45086	-7.086	0.741219	-1.8163
G2e3	0.307488	0.096571	2.53916	-3.8428
Gadd45a	0.952336	0.37882	4.01575	-1.9565
Gadd45b	0.280023	0.54715	0.496441	-0.98521
Gadd45g	1.8081	0.977	0.0107505	-0.43454
Gatad1	3.04432	-0.57598	0.417789	0.68544
Gatad2a	0.344266	0.39397	5.44711	0.69837
Gatad2b	0.0432219	-0.042014	1.19877	1.2441
Gcsh	4.97375	-4.5745	3.0206	2.0696
Gfi1	2.0524	0.81066	1.75791	-0.34044
Gfi1b	0.197637	-0.41379	0.236909	0.33866
Glyr1	1.38167	0.76767	5.44711	2.7166
Gm10131	1.63112	-0.29836	0.823243	-0.69746
Gm10282	2.03806	-0.94133	2.59525	-1.2095
Gm21293	5.45086	-7.2817	0.907911	0.63799
Gm4301	1.75582	0.78817	0.477191	0.37185
Gm4302	1.16013	0.042389	2.52751	-0.33129
Gm4303	0.0250464	0.07592	0.665888	0.4376
Gm4305	3.33358	1.011	3.11874	-6.9166
Gm4307	5.45086	-5.6927	3.00778	-4.1576
Gm4312	0.606442	-0.53859	1.69577	-2.8011
Gm4340	5.45086	-3.6114	5.44711	-7.8157
Gm5136	0.910589	0.67688	1.72688	-1.8732
Gse1	0.199365	-0.20053	5.44711	2.4607
Gtf2b	2.92321	-1.1014	0.816673	-1.6077
Gtf2i	2.63727	-0.96648	2.63756	-0.02407
Gtf3c4	5.45086	-4.855	2.2352	1.2475
H1f5	1.60187	-1.0993	0.258266	0.39778
Haspin	1.42707	0.13867	0.273689	0.33716
Hat1	1.01217	-0.20709	0.9336	1.2033
Hcfc1	1.97943	-2.4218	5.44711	-9.434
Hcfc2	0.0662041	-0.049913	0.842846	0.29296
Hdac1	1.83437	0.68682	1.19114	0.98317
Hdac10	0.898872	0.60356	2.24654	0.88496
Hdac11	1.93141	-0.66259	3.44279	-2.619
Hdac2	5.45086	-3.7661	5.44711	-4.2827
Hdac3	5.45086	-6.1463	0.291316	-0.67998
Hdac4	0.0913917	0.1178	3.02716	1.4227
Hdac5	2.37568	0.77829	2.67405	1.0602
Hdac6	1.0604	0.78947	2.5091	0.89931
Hdac7	0.848753	-0.68898	2.6389	-0.8746
Hdac8	0.122111	0.29048	0.0773161	-0.36987
Hdac9	0.44749	0.07513	1.0982	0.39245
Hdgf	0.890658	0.75316	3.45148	1.4755
Hdgfl2	2.00292	0.99025	1.64441	-2.2901
Hells	2.16553	0.90922	2.50115	-3.2412
Hemk1	0.690178	-0.049816	1.08794	-1.8047
Hif1an	1.30551	0.71227	0.00895122	-0.37558
Hinfp	5.45086	0.73636	1.45275	0.95824
Hira	0.0358158	-0.12805	1.58973	1.3541
Hirip3	1.60223	0.1412	5.44711	2.9285
Hjurp	2.8349	-2.1828	5.44711	-8.9575
Hlcs	0.557316	-0.36347	5.44711	-8.2019
Hltf	1.7918	0.55581	0.345429	0.57164
Hmg20a	1.27393	0.88999	0.347676	-0.65567
Hmg20b	0.0110978	-0.21028	1.1353	1.2282
Hmgb1	3.74328	-3.6899	0.412929	0.51546
Hmgn1	0.802968	-0.68202	0.311918	0.6655
Hmgn2	1.34962	-1.0141	3.49772	1.1707
Hmgn3	0.123753	-0.44695	0.762305	0.86036
Hmgn5	2.36987	0.98951	2.03837	-0.58454
Hnrnpa2b1	5.45086	-6.8343	5.44711	1.1897
Hnrnpc	5.45086	-4.5933	0.450935	-1.0967
Hnrnpl	4.75188	-6.4311	3.14826	-6.8701
Hnrnpm	5.45086	1.67	3.47863	-5.6009
Hnrnpu	5.45086	-7.7433	1.03642	-1.0456
Hp1bp3	2.97228	0.73872	0.626316	0.37487
Hr	0.0731073	0.19449	2.47631	-0.77163
Hsp90ab1	0.272841	0.48764	4.97001	1.2576
Hspa1a	0.331763	0.54651	0.297871	0.32817
Hspa1b	4.27477	1.2337	1.79323	1.4545
Huwe1	2.02647	-1.6948	3.66178	-6.554
Igf2bp1	1.10924	0.79968	0.829035	0.70286
Igf2bp2	0.0355565	-0.14039	0.856049	0.68955
Igf2bp3	5.45086	1.3578	0.0848324	0.023922
Ikzf1	3.02435	0.40438	3.3104	-0.03011
Ikzf3	0.435713	0.54585	0.601123	0.90731
Ing1	2.18675	1.039	0.214706	-0.2336
Ing2	2.08481	0.60007	4.97001	-6.0492
Ing3	5.45086	1.7184	0.119695	-0.29786
Ing4	2.13931	0.79467	0.807907	0.75699
Ing5	1.30713	0.73885	0.329531	0.60309
Ino80	0.94222	-1.1037	5.44711	-9.8161
Ino80b	5.45086	-7.1323	4.97001	1.2551
Ino80c	2.26759	0.78072	0.942676	0.75876
Ino80d	0.283312	-0.066473	1.1539	-0.58658
Ino80e	0.00133969	-0.18216	0.143942	-0.40387
Jade1	3.76065	0.86129	1.84845	0.90104
Jade2	0.517069	-0.32618	3.64778	2.1055
Jade3	2.85428	-2.2589	1.70968	-1.6834
Jak2	0.399899	-0.66865	0.0288494	0.39246
Jarid2	0.403601	-0.62995	3.73955	1.7984
Jdp2	1.37462	0.94446	0.985018	0.9698
Jmjd1c	0.44916	0.027071	0.434412	0.37242
Jmjd6	3.93233	0.6166	0.463884	-1.2875
Kansl1	5.45086	-6.0614	1.64524	-3.9644
Kansl1l	0.683317	0.7278	0.877424	0.16258
Kansl2	5.45086	-6.6229	2.4876	-4.8559
Kansl3	4.27477	-4.4538	5.44711	-8.1221
Kat14	0.715705	0.61651	5.44711	-8.4544
Kat2a	0.847314	0.19497	0.864867	-0.11043
Kat2b	5.45086	0.95651	0.156238	-0.23413
Kat5	2.99909	0.071212	3.8789	3.2648
Kat6a	0.120514	0.030673	2.74727	1.8915
Kat6b	2.07666	1.03	4.40572	-0.06352
Kat7	2.04825	-0.54617	2.12801	1.1008
Kat8	2.51084	-4.1157	5.44711	-7.0988
Katna1	0.105258	0.08061	5.44711	1.706
Katnal1	5.45086	-0.51102	5.44711	-1.0526
Katnal2	0.885122	-0.23584	0.158334	-0.38104
Katnb1	1.60632	-1.0853	4.97001	-7.4961
Katnbl1	3.20288	1.4084	1.47246	-2.177
Kdm1a	3.68	1.2281	1.17781	1.0625
Kdm1b	0.419451	0.24563	0.414821	0.65651
Kdm2a	5.45086	-4.98	5.44711	-5.2699
Kdm2b	0.163037	-0.032732	0.914068	0.56509
Kdm3a	1.44598	-0.07251	1.46057	1.2109
Kdm3b	2.84771	0.97599	1.89456	1.2863
Kdm4a	0.841788	-0.25541	0.0126064	0.10858
Kdm4b	0.806069	-0.42342	1.24221	1.0709
Kdm4c	0.622257	-0.84333	2.59402	1.3967
Kdm4d	0.157797	-0.21081	0.64888	-1.4401
Kdm5a	4.0195	1.0566	1.97245	1.4401
Kdm5b	3.98847	-0.51933	2.10174	-2.471
Kdm5c	5.45086	-1.7411	0.673173	0.95294
Kdm5d	0.654117	-0.37877	1.9813	1.5607
Kdm6a	3.90679	-0.6043	0.668937	0.92717
Kdm6b	0.000265	-0.06236	0.721269	0.97848
Kdm7a	0.348199	-0.081982	0.143513	-0.39826
Kdm8	5.45086	-7.1392	5.44711	-8.4718
Keap1	0.6874	0.23314	0.379115	0.44133
Khdrbs1	3.35395	-2.8007	5.44711	3.06
Kmt2a	5.45086	-2.3624	0.528503	0.5164
Kmt2b	2.66057	0.94674	2.80863	-3.128
Kmt2c	0.454693	0.55363	0.152088	-0.32337
Kmt2d	3.26617	-1.8248	1.83381	1.6676
Kmt2e	5.45086	0.9885	0.60986	0.63818
Kmt5a	1.90149	-1.7335	3.52803	1.5816
Kmt5b	1.6751	0.86651	1.99827	0.81103
Kmt5c	0.608183	0.64095	0.174567	-0.27895
L3mbtl1	1.72471	-0.28826	1.37285	1.4132
L3mbtl2	0.556487	0.33617	5.44711	4.2909
L3mbtl3	0.0569608	0.072497	0.747341	-0.2885
L3mbtl4	0.543543	0.36858	0.344017	0.71271
Las1l	5.45086	1.0137	3.95573	-7.5885
Lbr	0.258321	0.52922	2.11935	-0.78134
Lcor	0.613786	0.082526	0.220512	-0.28515
Lcorl	3.23867	0.95359	2.88008	2.0393
Leo1	0.623606	0.56558	2.41895	-2.8252
Lrpprc	2.38156	-0.7544	5.44711	-5.0383
Lrwd1	0.626077	0.6401	1.15898	-0.45224
Magoh	5.45086	-5.4766	1.78426	-6.3251
Map3k7	3.10647	-2.6898	5.44711	-8.4669
Mapkapk3	0.849673	-0.73762	0.0171772	0.10347
Mastl	1.68378	-1.3628	2.80662	-1.687
Max	5.45086	-4.0615	1.18261	0.06905
Maz	0.396996	-0.068764	5.44711	2.529
Mbd1	1.23885	0.64199	0.125454	-0.47977
Mbd2	0.788853	-0.57535	0.503721	-0.57564
Mbd3	0.166298	0.30231	1.84952	1.077
Mbd3l1	0.508204	-0.39661	3.26243	-2.2275
Mbd3l2	0.152298	0.14923	5.44711	3.8228
Mbd4	2.60762	-0.36746	1.947	0.83946
Mbd5	1.33661	0.82506	2.12717	-1.886
Mbd6	0.550738	0.48382	1.06895	-1.2796
Mbip	4.33691	1.553	0.391281	0.60128
Mbnl1	5.45086	-3.005	3.5177	-1.3316
Mbnl3	1.33302	0.12078	0.0435578	-0.14066
Mbtd1	0.317963	-0.40271	0.0252995	-0.48981
Mcm3ap	3.36095	-5.0993	0.282404	-1.572
Mcrs1	0.93011	-0.56759	4.97001	-4.4504
Mdc1	3.04774	-2.5179	5.44711	-6.6971
Meaf6	3.38267	-0.22528	1.22054	0.18284
Mecom	0.593204	0.36783	2.89935	-0.035111
Mecp2	1.92002	-0.50639	2.21033	1.18
Med24	1.04413	-0.40279	0.722574	-0.36265
Men1	3.65152	0.087774	4.27102	1.4351
Mepce	5.45086	-7.9374	5.44711	-7.2794
Mettl1	1.05896	0.95649	5.44711	-8.6116
Mettl11b	0.714825	0.44624	1.44637	0.81337
Mettl13	0.566198	0.51385	0.0214908	-0.30891
Mettl14	0.628397	0.80546	5.44711	-8.7553
Mettl15	0.212837	-0.36368	1.3501	1.031
Mettl16	2.21056	-2.3377	1.05928	-0.82617
Mettl17	2.62028	1.0916	2.36902	-1.2927
Mettl18	5.45086	0.93769	0.0714249	0.24738
Mettl2	0.303312	-0.59372	1.69255	1.2014
Mettl21a	5.45086	1.2341	0.755426	-1.1037
Mettl21c	0.0322321	-0.1166	1.16095	-1.3895
Mettl21e	0.402064	0.52099	0.0400385	0.24833
Mettl22	1.44873	0.57773	0.281116	0.61888
Mettl23	2.31066	-0.36734	1.79574	0.75037
Mettl24	2.30628	0.99961	0.764876	-0.75406
Mettl25	0.0243477	0.38217	2.10057	-0.021593
Mettl26	1.07646	-0.69506	2.19064	1.1218
Mettl27	1.89856	-0.46442	0.310363	0.60393
Mettl3	0.213973	-0.47562	0.206685	0.25607
Mettl4	3.88266	0.38221	0.609613	0.85037
Mettl5	1.18639	0.83181	0.706859	-0.64831
Mettl6	2.88619	-0.20457	1.00321	-0.98957
Mettl7a1	0.741554	0.73131	3.64778	1.2075
Mettl7a2	3.90679	-2.2058	3.28575	1.3778
Mettl7a3	0.130065	-0.23552	2.97728	0.95222
Mettl7b	0.0780276	-0.2825	1.42531	-2.3655
Mettl8	0.796858	-0.36098	1.89337	0.90739
Mettl9	0	0.063563	3.37157	-5.0183
Mga	1.26241	-0.0031709	2.04692	-0.98042
Mgmt	0.0558185	-0.12084	4.49287	-2.061
Mis18a	0.40626	-0.22416	5.44711	-12.12
Mis18bp1	5.45086	-8.356	0.315433	-0.047951
Mllt1	1.48646	0.79849	0.0961452	-0.51135
Mllt10	0.633428	-0.6992	1.03142	0.85151
Mllt3	0.24224	-0.23206	1.58123	-1.2229
Mllt6	1.59795	-1.6086	1.05676	1.0054
Morf4l1	5.45086	1.7009	1.87345	-1.3688
Morf4l2	5.45086	1.3032	1.57689	-0.50503
Mov10	1.04495	-0.10217	2.51617	1.5781
Mphosph8	2.80643	0.77852	1.48527	1.5464
Mpnd	0.397766	-0.39573	3.77503	-1.0791
Mrgbp	3.93233	1.4945	2.55669	1.7604
Msh6	1.48797	0.98579	5.44711	0.60621
Msl1	1.59322	1.0405	2.41008	0.48751
Msl2	2.10119	-0.078086	5.44711	-6.5076
Msl3	3.26617	-1.0032	0.881934	0.7139
Msl3l2	1.60274	0.70547	1.37949	1.0088
Mst1	5.45086	1.7893	0.846948	0.041509
Mta1	0.496645	-0.39997	0.324616	-0.41276
Mta2	0.711371	0.25745	2.36902	-0.63903
Mta3	1.39897	0.77347	1.06121	1.0903
Mtf2	1.18981	-0.87833	0.238839	-0.53868
Mybbp1a	3.22297	-5.266	3.13114	0.34749
Myo1c	2.41145	-0.99673	4.49287	-5.9093
Myocd	3.44654	0.79298	2.14761	-0.4224
Mysm1	0.0527673	-0.048297	1.03259	0.71908
N6amt1	1.16425	-0.88965	0.702371	-4.4244
Naa40	0.994519	0.47321	0.281656	-0.48163
Naa50	2.17647	-3.2517	1.83127	-7.8252
Naa60	2.56607	-0.096725	0.782674	0.44768
Nap1l1	3.44654	-1.9091	2.63088	-1.972
Nap1l2	0.271111	-0.61039	0.0112939	0.094997
Nap1l4	1.31812	0.02416	0.0937566	-0.18964
Nasp	0.576754	0.078079	2.92727	-0.010045
Nat10	3.93233	-3.601	5.44711	-8.4694
Nat8	0.82472	0.53717	2.5061	1.1152
Nat8b-ps	1.25168	0.85494	2.24818	-3.1455
Nat8f1	0.485957	0.60851	0.624172	-1.0815
Nat8f2	0.10554	0.27362	3.57206	-2.0763
Nat8f3	1.0364	-0.53825	0.472215	-0.59664
Nat8f4	1.72846	-1.2231	4.97001	-4.3078
Nat8f5	3.95952	-1.5378	0.246248	0.037367
Nat8f6	2.45304	0.93104	4.60201	0.33521
Nat8f7	0.503956	0.21586	2.03197	1.6614
Nbn	0.69118	-0.58143	0.754389	0.3276
Ncl	5.45086	-5.2897	1.24574	0.65572
Ncoa1	1.41982	-0.034906	4.97001	1.2187
Ncoa2	5.45086	1.355	0.182646	0.26676
Ncoa3	1.14134	0.71108	1.69901	0.53406
Ncoa6	1.0053	0.71477	0.735182	0.47334
Ncor1	5.45086	1.3203	3.98472	1.9094
Ncor2	0.678464	-0.74807	0.0442401	-0.21696
Nek6	2.98695	1.0112	3.64778	1.7065
Nek9	2.44013	1.1486	2.68294	-1.6587
Nfrkb	0.632495	-0.60287	0.955617	-1.8307
Nfyb	1.23779	-1.5992	5.44711	-3.0179
Nfyc	1.31703	0.94136	2.16813	-3.2358
Nipbl	3.7105	-5.1981	5.44711	-8.534
Noc2l	1.60483	-2.9187	1.89384	-5.6802
Nop2	4.08913	-6.3639	1.9751	-2.8117
Npas2	2.58694	0.75249	0.985858	1.1674
Npm1	1.47538	-0.46424	3.2798	0.6308
Npm2	1.10441	0.35399	0.0904814	-0.18141
Nsd1	3.05816	1.0647	1.7307	-2.1044
Nsd2	0.0474836	0.25908	2.5111	-2.0139
Nsd3	3.04093	1.1368	1.89626	1.0436
Nsl1	5.45086	-6.5479	0.785183	-1.2963
Nsrp1	2.6413	-1.8782	3.36433	-5.0429
Nsun2	0.960071	-0.013262	1.33054	-2.2969
Nsun3	5.45086	1.3974	0.608254	0.73498
Nsun4	5.45086	-5.6875	1.92874	-1.9156
Nsun5	1.13466	0.66916	3.9286	-4.2858
Nsun6	0.350616	0.14456	0.105014	0.19596
Nsun7	0.714735	0.18222	1.90591	-0.88412
Ntmt1	2.98397	-0.48244	0.200404	-0.49224
Nup98	4.97375	-5.3151	0.958015	-2.4078
Oga	1.95766	-1.7025	3.95573	1.7976
Ogt	3.22297	1.3015	1.73252	-4.6383
Oip5	5.45086	-6.9102	2.90427	-6.2074
Padi1	3.29552	0.85688	5.44711	-0.87596
Padi2	0.0493674	0.20566	2.77593	0.00041984
Padi3	0.482844	0.007473	0.935654	1.0419
Padi4	1.36783	0.99747	0.661205	-0.44869
Paf1	0.208029	-0.15242	0.301656	0.13639
Pagr1a	0.148033	0.48124	5.44711	-4.7348
Pak2	0.00669165	0.14284	0.729438	0.34714
Parg	3.90679	0.56929	0.509438	-1.7186
Parp1	0.835528	0.44188	3.95573	-1.477
Parp2	0.00720356	0.04377	0.935992	0.31408
Parp3	1.09043	0.4892	2.72531	1.5565
Paxip1	3.0309	-0.32042	0.972691	0.95109
Pbk	1.46917	1.0131	5.44711	2.5058
Pbrm1	5.45086	-7.7912	0.848079	-0.86635
Pcgf1	0.299192	0.15179	0.464377	-0.61998
Pcgf2	0.586013	-0.047004	0.385894	0.60919
Pcgf3	0.37108	-0.016198	5.44711	2.5083
Pcgf5	2.58576	-0.13867	3.47863	1.408
Pcgf6	1.10558	0.72282	0.217133	-0.23979
Pcna	5.45086	4.5734	5.44711	5.6169
Pdp1	0.00220311	0.25411	1.88519	1.0213
Pelp1	5.45086	-6.3615	1.75771	-6.1817
Phc1	1.90198	-0.071924	0.310061	-0.044526
Phc2	0.475033	0.61484	0.621838	1.0634
Phc3	5.45086	-0.041606	2.02403	0.79764
Phf1	0.272093	0.11044	0.23274	0.52576
Phf10	1.08715	-0.7183	0.0375123	0.25792
Phf11	2.89337	0.21384	0.377776	0.69716
Phf11a	0.121472	0.52283	0.237532	-0.48719
Phf11b	0.882961	-0.63353	5.44711	-2.2705
Phf11c	5.45086	-1.5548	3.05092	1.533
Phf11d	0.47783	0.40171	0.503236	0.72423
Phf12	0.00296329	-0.17281	0.816389	-1.0314
Phf13	2.9609	1.0087	8.68598e-06	-0.09867
Phf14	1.75041	-0.22825	0.291324	0.32533
Phf19	0.0585084	-0.077605	2.72695	-0.35169
Phf2	0.270333	-0.054313	1.71496	0.29324
Phf20	0.261006	-0.45241	5.44711	2.6374
Phf20l1	2.05658	1.0215	1.53718	-2.5462
Phf21a	3.0835	-2.3921	1.94977	1.0584
Phf21b	1.49331	0.76338	1.52507	1.458
Phf23	3.93233	1.6	5.44711	-8.6697
Phf24	0.0400337	-0.13129	3.59585	-0.56954
Phf3	1.25916	0.6358	0.0877992	0.14652
Phf5a	1.09854	-0.93172	5.44711	-8.1851
Phf6	5.45086	-0.69092	2.16043	1.8881
Phf7	5.45086	1.6514	5.44711	1.9266
Phf8	3.66553	-1.7004	5.44711	-1.7783
Phip	1.88396	1.1258	2.58798	1.3307
Phrf1	5.45086	-8.8559	3.40969	1.0632
Piwil4	1.24801	0.80103	1.78672	1.2953
Pkm	5.45086	1.2392	0.839862	-1.2587
Pkn1	3.50147	-0.92411	0.134535	0.51002
Pogz	2.21357	1.1959	1.81415	-0.18408
Pole3	2.06579	-1.9821	0.151614	-0.56272
Ppargc1a	0.638896	0.4109	0.252845	0.39688
Ppm1g	3.41344	1.4081	0.606021	0.17582
Ppp2ca	0.901495	-0.89444	3.26814	-6.2811
Ppp4c	4.75188	-5.1473	0.368891	-0.83362
Ppp4r2	5.45086	2.2747	3.39404	-0.35167
Ppp4r3a	1.00577	0.63263	0.944966	-0.55051
Ppp4r3b	4.40947	-0.12239	3.32985	2.0419
Pqbp1	0.293897	-0.005205	0.636162	-0.59751
Prdm1	1.16429	0.59959	0.830502	-1.0324
Prdm10	4.75188	-0.10381	2.88246	1.388
Prdm11	0.323627	0.33949	0.0255896	-0.10801
Prdm12	4.12864	-0.25897	1.61685	0.89658
Prdm13	0.0871564	0.12509	2.90928	1.5127
Prdm14	1.27105	0.58788	2.01849	-1.2372
Prdm15	5.45086	-0.80717	4.27102	-7.043
Prdm16	1.35135	0.70519	3.64778	1.4535
Prdm2	2.34946	0.67783	0.603243	0.53526
Prdm4	0.80137	0.4339	0.433904	0.63305
Prdm5	0.606758	0.36425	1.27959	1.1613
Prdm6	0.95916	0.68738	3.28575	2.0224
Prdm8	0.069051	0.45701	0.172993	-0.34652
Prdm9	1.26173	0.57753	4.97001	-1.8209
Prkaa1	3.10255	1.3783	1.29468	-1.1135
Prkaa2	0.644989	0.6873	4.08539	0.067712
Prkab1	1.02459	0.62981	0.787599	0.17904
Prkab2	0.0342716	-0.43192	2.72695	1.364
Prkag1	1.02924	0.2414	3.46939	0.39106
Prkag2	4.17211	1.4645	1.03504	1.0971
Prkag3	1.9502	-0.16804	0.207146	-0.70897
Prkca	1.30569	-0.91863	4.74814	1.9481
Prkcb	2.83702	-0.28308	1.5233	-1.2814
Prkcd	1.8244	0.71207	0.525361	0.11731
Prkdc	5.45086	1.7948	2.4953	-1.3004
Prmt1	5.45086	-6.3047	5.44711	6.8416
Prmt2	3.63795	-1.591	1.05811	0.59745
Prmt3	2.17005	-1.4735	5.44711	-7.7706
Prmt5	1.27922	-2.0243	5.44711	-7.8017
Prmt6	0.209954	0.51578	0.958607	-1.4015
Prmt7	1.74014	-1.1091	0.452558	0.71049
Prmt8	0.283896	-0.60109	4.97001	-6.4444
Prmt9	5.45086	-1.3709	2.44236	1.8589
Prpf31	1.36433	-1.1624	0.157772	0.5865
Prr14	1.86395	0.61646	0.898631	-1.3026
Prrc2a	1.70805	0.97306	3.45148	0.9409
Psip1	1.96928	0.77733	0.0547284	0.462
Ptbp1	1.88867	-1.1676	1.82397	-2.0761
Puf60	5.45086	0.49953	4.97001	6.8744
Pwwp2a	5.45086	2.1755	0.226031	0.46083
Pwwp2b	0.280453	-0.25927	1.60445	-1.246
Pwwp3a	2.20608	-0.62483	5.44711	-4.5706
Pygo2	1.23752	0.85323	0.365906	0.4606
Rab27a	1.53509	0.57746	2.19742	-1.2291
Rab27b	0.295695	0.1314	1.70761	1.2925
Rad51	5.45086	-7.1312	5.44711	5.1214
Rad54b	0.43492	0.36573	3.90306	-0.95407
Rad54l	0.319592	-0.4941	4.97001	0.72611
Rad54l2	2.28206	-1.0525	1.93618	-0.39675
Rag1	1.50347	0.66664	5.44711	2.4746
Rag2	5.45086	0.22293	0.137404	0.11426
Rai1	0.4502	-0.23997	5.44711	1.4503
Rara	3.04093	0.85396	1.77014	-0.62386
Rb1	0.559075	-0.36225	2.79488	1.3391
Rbbp4	5.45086	-7.5568	5.44711	-3.392
Rbbp5	5.45086	-5.8013	5.44711	-9.1458
Rbbp7	1.3258	0.18957	5.44711	-6.1274
Rbfox1	4.60576	-0.4479	0.440476	0.64589
Rbm11	0.317133	0.11934	0.790807	0.13192
Rbm15	5.45086	1.6703	2.83753	1.3435
Rbm15b	1.52405	-0.10242	1.31861	-1.3858
Rbm17	4.40947	1.8522	4.97001	-9.2458
Rbm24	0.928118	-0.012384	0.972284	-1.7093
Rbm25	3.46409	-4.7475	2.35544	1.553
Rbm4	0.530252	0.20434	2.23359	-0.46918
Rbm5	0.156904	-0.005677	0.236535	-0.40729
Rbm7	0.0709235	0.3819	0.340911	0.56502
Rbm8a	5.45086	2.7448	3.62104	3.1471
Rbm8a2	2.61899	1.0525	1.06671	0.54811
Rbmx	1.76058	-0.23472	0.0372567	-0.2443
Rbmy	1.77479	0.86259	0.630803	0.71291
Rbx1	2.2056	-3.502	0.783544	-2.2056
Rbx1-ps	5.45086	-7.5947	0.997532	0.11644
Rcc1	1.96218	-4.3202	3.31678	5.1878
Rcor1	2.87452	0.96565	1.66186	-2.1558
Rcor3	1.11043	0.46294	0.547462	0.27118
Resf1	0.00215946	0.21617	0.20026	-0.54033
Rest	0.751438	0.68932	3.3104	-0.32447
Ring1	0.506514	0.15973	0.75134	-1.214
Riox1	0.186159	0.10756	0.148729	0.32529
Riox2	2.19438	-0.71637	1.04387	1.0235
Rlim	0.6164	0.024703	0.462546	-0.32103
Rmi1	2.00572	-1.9949	5.44711	-7.9756
Rnf114	2.40436	1.004	1.07301	-0.065592
Rnf125	5.45086	-2.2956	5.44711	2.776
Rnf166	0.124655	-0.1153	0.316827	-0.88006
Rnf168	3.13071	1.4635	5.44711	1.373
Rnf2	2.10119	-0.28221	1.81395	-0.84115
Rnf20	2.53864	-0.20426	5.44711	-6.9452
Rnf40	5.45086	0.76402	1.2169	-1.1403
Rnf8	5.45086	1.7349	5.44711	-8.1342
Rnmt	0.00928829	-0.068238	0.715366	-0.37552
Rnps1	5.45086	-5.3777	2.19257	2.2872
Rps6ka3	3.90679	0.63593	3.8789	0.21113
Rps6ka4	1.74577	-1.0566	4.21667	1.6722
Rps6ka5	0.0214862	0.37199	0.484524	-1.1321
Rpusd3	2.4376	-0.37145	0.955303	-1.5553
Rrnad1	0.360414	-0.31989	0.947729	0.71735
Rrp8	1.4619	0.84679	0.674772	-1.2146
Rsbn1	1.11832	0.71014	5.44711	-5.2821
Rsbn1l	1.60571	0.61298	3.13536	-3.4333
Rsf1	2.32996	0.95715	3.40179	-5.4079
Rsrc1	5.45086	-0.57714	1.35087	-0.86045
Ruvbl1	5.45086	-7.5046	2.91183	0.53471
Ruvbl2	5.45086	-5.3228	4.16836	-8.0926
Rybp	0.433563	0.55308	0.109182	0.44413
Rybp-ps	1.25201	-0.94408	1.07238	1.2391
Safb	3.04774	0.43259	1.54549	-0.98708
Sap130	5.45086	-4.8868	5.44711	2.2821
Sap18	5.45086	-5.9648	0.0210985	-0.72964
Sap18b	3.36095	-4.3357	2.15641	-4.9226
Sap25	1.32763	0.68117	1.95448	1.1313
Sap30	1.59286	0.78603	0.276807	-0.22514
Sap30l	1.46818	0.42314	0.234294	-0.75624
Satb1	0.381471	-0.668	1.59044	1.0434
Satb2	1.00001	-0.19838	2.21641	0.6012
Scmh1	3.08725	1.095	1.04836	-0.48187
Scml2	3.83806	-1.353	4.40572	-1.1403
Scml4	0.636595	0.70861	2.68144	1.6095
Senp1	1.85066	0.83633	0.90749	-0.47206
Senp3	0.13489	0.16452	0.682125	0.94031
Set	5.45086	-0.52547	0.688119	0.6565
Setbp1	2.24001	0.94584	0.409236	0.51084
Setd1a	5.45086	0.2829	2.5091	-3.4987
Setd1b	1.30081	0.37052	0.565639	-0.41369
Setd2	5.45086	1.2967	2.94332	1.7593
Setd3	1.69052	0.7537	0.567849	0.10155
Setd4	2.67927	0.95495	4.60201	-0.99006
Setd5	5.45086	-4.474	4.12489	-4.627
Setd6	1.85571	0.19985	3.28575	0.51805
Setd7	5.45086	1.4126	0.269428	0.30103
Setdb1	5.45086	-4.487	5.44711	-4.4825
Setdb2	1.30464	0.91252	5.44711	1.7657
Setmar	1.02067	-0.32639	0.0674654	0.44329
Sf3b1	1.11274	0.34409	3.66178	-1.8314
Sf3b3	5.45086	-5.983	5.44711	8.9634
Sf3b5	5.45086	-6.5756	5.44711	9.3873
Sfmbt1	3.33358	1.3077	2.5381	-3.5578
Sfmbt2	0.225374	-0.58037	3.21412	-3.9691
Sfpq	1.7595	-1.8744	0.635261	-1.9113
Sfswap	5.45086	-5.7414	3.90306	1.7162
Sgf29	1.10055	0.92047	2.44842	1.28
Shprh	5.45086	-0.58763	1.0283	0.70903
Sin3a	5.45086	-2.6758	3.22963	-6.1722
Sin3b	1.23141	-0.33666	2.5296	-3.3763
Sirt1	0.742657	-0.41108	2.17153e-05	-0.030757
Sirt2	1.15029	-0.42967	0.412727	0.5242
Sirt3	3.30164	0.91484	3.42592	0.87736
Sirt6	1.64774	0.3321	5.44711	2.0488
Sirt7	0.123742	-0.29631	0.888906	-1.1194
Skp1	5.45086	-5.9802	5.44711	-7.1486
Slf1	1.53131	0.69988	5.44711	-7.8999
Slu7	1.27963	-0.99559	2.28069	-3.2337
Smarca1	0.217341	0.13552	0.234756	0.26999
Smarca2	2.48191	0.29691	0.57266	0.7649
Smarca4	4.60576	-6.6296	5.44711	-8.961
Smarca5	2.44098	-2.1561	1.04281	-3.4083
Smarcad1	5.45086	1.5268	0.157878	-0.32316
Smarcal1	3.66553	0.95729	2.92727	1.4232
Smarcb1	5.45086	-5.3063	0.462231	-0.5748
Smarcc1	5.45086	-4.7011	3.20408	-0.15975
Smarcc2	0.386613	0.57553	2.54025	-0.46295
Smarcd1	0.00379051	-0.042168	1.46634	-1.9781
Smarcd2	1.75582	0.3668	1.12109	0.62226
Smarcd3	3.49182	1.1588	4.74814	-0.93396
Smarce1	2.17463	-1.7003	0.550784	-0.6091
Smyd1	0.990507	0.4399	1.57491	1.4258
Smyd2	0.627659	-0.71508	4.08539	-4.7885
Smyd3	3.27188	0.21012	5.44711	2.4211
Smyd4	0.280627	-0.34016	0.680582	0.092663
Smyd5	2.35849	0.48827	2.40218	-0.43864
Snai2	0.359896	-0.12325	0.480106	0.69106
Snd1	0.147154	-0.41221	1.20884	0.97382
Sp1	1.62993	-0.17721	2.98322	-0.74842
Sp100	1.92002	-1.9815	0.216039	-0.51185
Sp140	0.777674	-0.50942	4.60201	-8.1977
Spen	5.45086	-5.6448	0.32348	0.086569
Spop	2.81437	0.72838	0.42885	-0.26719
Srcap	5.45086	-6.3615	5.44711	4.3677
Srrm4	2.72577	-1.0802	0.121852	0.27151
Srsf1	1.80612	-5.1192	1.37483	-5.722
Srsf10	3.15639	-5.0175	1.32141	0.91585
Srsf12	2.90802	-0.70911	2.7353	-0.46208
Srsf2	2.04998	-3.1214	2.29575	-7.3402
Srsf3	5.45086	-5.1946	2.85717	2.3027
Srsf6	0.195745	-0.081873	0.848354	-0.5759
Ss18l1	0.109914	-0.41492	3.09493	-1.7049
Ss18l2	4.97375	-5.0356	2.70126	-7.3666
Ssrp1	0.790619	-0.068671	4.16836	-7.5024
Stk4	1.67307	-0.015701	5.44711	3.5649
Suds3	5.45086	-4.4259	4.27102	-6.8994
Supt16	5.45086	1.5055	4.04917	-7.6803
Supt20	0.96473	0.26175	2.29759	1.3397
Supt3	0.397951	0.38907	5.44711	0.94643
Supt6	4.97375	2.8668	5.44711	-7.9862
Supt7l	2.87222	-0.18263	3.70675	-1.6576
Suv39h1	1.65269	-1.1238	2.96281	-3.5546
Suv39h2	0.295704	0.3029	2.6127	-3.2528
Suz12	0.480185	-0.081667	3.32326	-3.0797
Syncrip	2.073	0.37725	3.20408	-1.6701
Tada1	0.043457	-0.084813	0.65189	-0.64306
Tada2a	5.45086	1.1943	0.329569	-0.79383
Tada2b	5.45086	-0.39148	0.858049	-0.46724
Tada3	1.17446	0.82908	4.97001	-3.681
Taf1	5.45086	-4.792	5.44711	7.5958
Taf10	2.66625	-3.2998	2.67553	1.87
Taf12	2.47634	-1.7756	5.44711	-7.3041
Taf2	3.04432	-4.0746	2.33552	-3.4116
Taf3	0.941574	-0.024904	1.72886	0.67147
Taf4	1.28725	0.39439	2.58917	0.12931
Taf5	1.37564	-1.4052	1.26644	-0.085199
Taf5l	0.60024	-0.24034	0.690136	-0.3325
Taf6	4.33691	-6.288	3.45148	0.32773
Taf6l	3.32701	1.2238	5.44711	-4.3275
Taf7	0.0537197	0.12956	0.345323	-0.99497
Taf8	1.96985	-2.6411	3.95573	-7.0372
Taf9	1.90816	-2.0128	1.11867	0.62237
Taf9b	1.28233	-0.54609	0.408423	0.566
Tarbp1	0.407268	-0.24857	2.36254	1.0771
Tbl1xr1	3.47313	-1.0954	0.830091	0.75214
Tdg	3.26053	0.73163	3.44279	-3.6858
Tdg-ps	1.61422	0.4378	5.44711	2.2609
Tdrd1	1.08809	-0.67302	0.188975	0.2265
Tdrd12	3.04774	-1.9757	0.372163	-0.33536
Tdrd3	2.4971	-0.91458	1.38225	1.0034
Tdrd5	0.358635	0.36789	3.09881	-0.047361
Tdrd6	0.897086	0.55654	0.240181	-0.70916
Tdrd7	1.62111	0.789	5.44711	1.1723
Tdrkh	0.577804	0.35408	0.703006	0.79447
Tet1	0.322046	-0.52166	0.805847	-0.30757
Tet2	0.384397	0.28077	5.44711	2.118
Tet3	0.810706	0.65896	0.358546	-0.58449
Tex10	4.97375	-4.6129	0.16286	-1.1403
Tfb1m	5.45086	0.23018	2.30944	-2.6682
Tfb2m	3.10255	-2.6009	1.48812	0.21972
Tfdp1	0.238192	-0.58745	2.23787	-3.4888
Tfpt	3.04432	1.214	2.03264	1.3693
Thrap3	4.33691	1.5454	5.44711	-7.1892
Tle1	0.0584737	-0.55188	1.70353	-0.1421
Tle2	0.249916	0.50334	0.716269	0.92888
Tle4	1.66206	-0.053165	0.116838	0.018986
Tlk1	0.176135	-0.54443	0.23817	0.16934
Tlk2	5.45086	-1.5306	1.87507	1.4727
Tnp1	0.332818	0.41051	0.951675	-1.3539
Tnp2	0.126685	-0.034159	3.66178	0.37343
Tnrc18	0.424143	-0.1678	1.50159	-1.5721
Tonsl	5.45086	-6.4836	1.7226	1.5919
Top2a	5.45086	-5.2385	4.01575	-7.9534
Top2b	0.552423	-0.14875	0.632775	-0.97897
Tra2b	5.45086	-6.8612	1.12987	-1.2559
Trdmt1	2.8328	0.94508	0.424074	0.73779
Trim16	1.01009	0.41554	2.23733	-0.66511
Trim24	0.108206	-0.17911	4.49287	-1.9572
Trim27	5.45086	2.4792	0.8175	0.64349
Trim28	5.45086	-4.1587	0.282097	0.60216
Trim33	1.13972	-0.515	1.42497	-1.434
Trmo	2.17555	-0.2744	1.77734	-1.9129
Trmt1	1.36725	-0.99503	2.2231	-1.3762
Trmt10a	0.0239344	0.073786	5.44711	2.3649
Trmt10b	0.284573	0.063942	2.8754	1.2219
Trmt10c	5.45086	-5.1487	0.828712	-1.1403
Trmt11	0.00869859	-0.13279	0.251153	0.20818
Trmt112	5.45086	-5.2897	5.44711	-10.028
Trmt12	1.3155	0.78325	4.27102	-3.3721
Trmt13	2.06365	0.72861	0.715366	0.86527
Trmt1l	1.52694	-0.28433	0.10711	-0.19091
Trmt2a	0.309653	-0.20787	0.0502052	0.52749
Trmt2b	1.2146	0.66261	4.97001	0.32921
Trmt44	2.05483	-0.54314	2.24599	1.5238
Trmt5	5.45086	-6.1568	0.299279	-0.58478
Trmt6	5.45086	-6.861	0.131461	-0.32777
Trmt61a	5.45086	-6.8154	1.35226	-4.6312
Trmt61b	4.33691	-0.79265	1.87926	0.94733
Trmt9b	0.326399	0.34057	3.14826	0.42447
Trp53	2.10275	1.1621	0.326896	-0.72086
Trp53bp1	1.15242	0.72331	5.44711	-0.2066
Trrap	3.79765	1.6638	4.01575	-7.6845
Trub2	0.155293	-0.43034	1.91858	-3.8448
Tssk6	0.32039	0.46679	2.85717	2.0135
Ttk	5.45086	-6.0703	5.44711	-7.3653
Tyms	0.0875388	-0.34651	0.260808	0.00086613
Tyw5	1.85524	1.0375	1.63227	-1.7285
U2af2	5.45086	-5.5755	4.97001	9.3769
Ube2a	3.24946	-1.2013	3.07605	1.4573
Ube2b	0	-0.042916	0.250426	-0.65738
Ube2d1	1.19808	0.024375	0.123649	0.032065
Ube2d3	2.89337	0.54124	0.0341072	-0.67998
Ube2e1	5.45086	-0.8417	5.44711	-1.7512
Ube2h	0.590134	0.39388	0.887429	-3.2651
Ube2n	0.444132	-0.93172	0.180417	-0.052737
Ube2t	0.147856	0.11224	0.313775	0.23688
Ubn1	3.26617	1.3812	2.26958	-3.2207
Ubr2	1.5285	0.72804	0.299296	0.019452
Ubr5	1.84934	-1.0962	3.9286	1.1814
Ubr7	2.84128	1.244	0.258533	-0.71167
Uchl5	0.259985	0.20945	0.885322	-1.1506
Uhrf1	1.43806	-0.64503	3.17065	-6.4108
Uhrf2	5.45086	-3.7096	2.40691	0.82682
Uimc1	0.250921	0.36236	2.79293	-4.2791
Usp11	0.559327	-0.44097	4.08539	2.0805
Usp12	0.311723	0.15357	2.92467	0.47018
Usp15	3.35395	1.3217	2.62823	-1.4347
Usp16	2.59534	-1.4428	5.44711	-8.1354
Usp17la	2.67927	-1.1168	0.823504	-1.4773
Usp17lb	1.91264	-1.5995	0.629062	-0.084524
Usp17lc	3.20782	-2.3377	2.64985	0.20494
Usp17ld	1.2152	0.76749	0.484338	-0.83551
Usp17le	1.19686	0.66399	1.51489	-0.9717
Usp21	1.76414	1.019	1.49282	1.5787
Usp22	3.14766	-0.43794	2.83753	-1.0156
Usp3	2.0935	-0.33322	1.93911	-0.36892
Usp36	5.45086	-3.5555	0.0389825	-0.26918
Usp44	3.05466	0.62986	5.44711	1.198
Usp46	1.19973	-0.45864	1.66356	0.80304
Usp49	0.688161	0.47322	3.27393	-3.4504
Usp7	5.45086	-6.3535	4.49287	-9.179
Uty	2.32733	-1.5626	1.33865	-0.66586
Vcpkmt	0.197589	-0.20078	2.46258	1.5827
Vdr	2.80643	1.257	1.60984	0.83223
Virma	2.83914	0.1532	4.49287	-1.9868
Vps72	1.6899	0.6976	0.907982	-1.2846
Vrk1	5.45086	-4.5086	4.60201	1.6626
Wac	0.595885	0.31491	0.522156	0.33427
Wdr4	2.84989	0.81559	1.24574	-1.9878
Wdr5	4.97375	-7.0445	3.40179	-7.554
Wdr5b	1.48816	-0.11023	1.21536	0.87508
Wdr77	1.03574	0.03073	2.07328	-4.4078
Wdr82	2.70189	-4.5871	3.45148	3.9336
Wiz	0.824111	0.61577	0.165204	0.59325
Wsb2	3.56436	-0.93639	0.481131	-0.46311
Wtap	1.56556	-2.6738	5.44711	-7.0705
Yaf2	3.38267	-0.63604	1.46462	0.24313
Ybx1	3.24946	-1.5235	0.196748	0.61866
Yeats2	2.53335	1.3723	3.56062	-4.4866
Yeats4	4.60576	-5.1535	2.53066	-7.7112
Ythdc1	2.4444	-2.4144	2.89688	2.0084
Ythdc2	0.680166	-0.51462	0.101127	0.36351
Ythdf1	0.00797697	0.36022	2.11488	-1.1599
Ythdf2	0.531446	-0.64971	0.107917	0.38802
Ythdf3	0.965893	0.68697	5.44711	-0.10488
Ywhab	0.121139	-0.51723	5.44711	2.3131
Ywhae	3.95952	-0.28287	0.194024	-0.10906
Ywhaz	2.60267	-0.80257	1.32922	-1.8438
Yy1	5.45086	-3.4493	5.44711	-5.4113
Zbtb16	0.123644	-0.35405	1.3396	1.1706
Zbtb33	0.191512	0.42429	0.803465	0.71699
Zbtb7a	1.88988	-0.69794	5.44711	1.6602
Zbtb7c	4.33691	0.02604	1.11139	1.1762
Zc3h13	2.93104	-4.1632	5.44711	-5.9357
Zcwpw1	0.591794	0.49514	1.641	-3.4352
Zfp217	1.23167	0.17337	0.631378	0.3551
Zfp516	0.105197	-0.20553	5.44711	-6.7958
Zfp532	5.45086	1.2902	1.23795	0.42022
Zfp541	2.62543	0.52468	1.91909	1.4259
Zfp57	1.81993	-1.417	0.267365	0.56321
Zfp592	0.30777	0.48656	5.44711	-3.6347
Zfp687	0.504608	0.41007	2.29759	0.054724
Zfp711	2.89096	1.1192	5.44711	-4.0916
Zgpat	4.97375	1.5603	1.16747	0.75016
Zhx1	5.45086	-2.5749	2.90679	1.9234
Zmym2	1.12508	-0.35006	0.36229	0.68557
Zmym3	0.10518	0.42825	1.69223	0.32194
Zmynd11	5.45086	1.463	0.171656	-0.19967
Zmynd8	1.2733	0.85954	0.0124812	0.0069577
Znhit1	0.591387	0.58036	2.52129	0.63556
Zranb3	5.45086	-1.2489	3.3041	1.7038
Zzz3	2.22788	-1.9729	5.44711	-7.6675

## Sheet: ICB vs WT
Differentially expressed genes in ICB-treated mice compared to WT
	Hepa1-6		MC38
Gene Symbol	Average -log(p-values)	Average LFC	Average -log(p-values)	Average LFC
0610010K14Rik	0.197459	-0.4021	2.94873	-3.3501
4931428L18Rik	0.266779	-0.11042	2.84768	-0.87197
A1cf	0.467845	0.51056	0.0600866	0.3665
A530032D15Rik	5.44837	-7.4031	0.454359	-1.1341
Abraxas1	2.42429	-0.89161	2.252	2.1682
Abraxas2	0.48629	0.097243	0.185759	0.38412
Acin1	1.31505	0.75215	0.528884	-0.26543
Actb	5.44837	0.30234	3.70393	0.54137
Actl6a	1.69272	-1.5875	5.44429	-10.506
Actl6b	0.699122	-0.27448	0.753896	-0.75183
Actr3b	1.28907	-0.92607	0.741339	-0.59968
Actr5	0.3302	-0.33822	0.470313	-0.94665
Actr6	5.44837	-5.133	5.44429	-12.528
Actr8	3.18591	-0.89201	5.44429	-8.3727
Adnp	1.94199	-0.9425	2.07193	-0.73739
Aebp2	1.56727	0.88312	0.0190744	-0.22763
Aicda	0.409136	-0.45781	0.532732	-0.75694
Aire	0.619572	0.50852	1.34616	-0.49091
Akap1	2.09445	0.78627	3.29507	2.5715
Alkbh1	5.44837	1.0805	5.44429	-2.0714
Alkbh2	1.30121	-1.0228	0.560967	-1.1168
Alkbh3	5.44837	-1.3532	2.34083	-1.4637
Alkbh4	0.512791	-0.25238	0.384124	-0.84068
Alkbh5	2.49557	1.0073	5.44429	-0.094974
Alkbh6	5.44837	-0.219	1.99418	2.1654
Alkbh7	2.37465	-0.5832	3.31395	2.0141
Alkbh8	0.262275	0.41726	5.44429	2.8126
Alyref	1.20352	0.93989	4.96718	8.0089
Alyref2	0.287712	-0.016893	4.26819	-1.4546
Anp32a	0.700711	0.25559	0.167874	-0.3256
Anp32b	4.40697	-0.48109	0.125663	-0.16997
Anp32e	0.166776	0.15271	1.16928	0.36036
Antkmt	0.530134	0.4335	0.549351	-0.31839
Apbb1	2.12677	0.99731	3.45751	1.2005
Apex1	1.26632	0.87273	2.66541	1.2274
Apobec1	3.98598	-0.49671	0.0492264	-0.35094
Apobec2	1.96936	0.87495	5.44429	-3.8876
Apobec3	0.76213	-0.64886	4.96718	-1.3629
Arid1a	2.35811	1.2636	0.681749	0.87841
Arid1b	0.030109	0.18724	5.44429	2.6148
Arid2	2.11411	1.2595	3.04808	-2.7814
Arid4a	1.16586	-0.6874	1.10937	0.98322
Arid4b	2.49076	1.4533	1.13917	0.060483
Armt1	0.675244	0.24034	3.65896	1.7385
Arrb1	0.564952	0.42832	1.24489	0.78513
Asf1a	0.00848154	-0.023494	0.77526	0.085608
Asf1b	0.0104078	-0.14228	1.79309	-1.5408
Ash1l	0.904099	0.31832	2.74618	2.8153
Ash2l	0.690881	-0.76869	1.59554	-0.60227
Asxl1	2.27314	-0.15238	1.0362	-0.14748
Asxl2	0.0498397	-0.148	1.50742	-1.4193
Asxl3	0.452644	-0.55915	0.208983	-0.59396
Atad2	1.27387	-0.95194	0.852416	0.029661
Atad2b	5.44837	1.8955	1.62337	1.8774
Atat1	5.44837	2.4012	0.804017	0.62713
Atf2	1.79065	-1.1463	0.993662	-1.2864
Atf7ip	0.110558	-0.042834	2.3691	1.5036
Atm	1.37505	0.59125	0.546957	-0.35673
Atn1	0.10892	-0.27545	2.32142	1.4438
Atpsckmt	1.06893	0.55692	4.59919	-2.9707
Atr	0.82924	-1.0019	5.44429	-7.2492
Atrx	3.21032	0.47942	3.68842	-3.2824
Atxn7	1.03164	-0.67592	0.327062	0.6543
Atxn7l3	1.10458	-0.46067	0.221899	-0.48316
Aurka	2.64697	2.0741	5.44429	-9.5794
Aurkb	2.59894	-8.1124	0.0317132	0.121
Aurkc	5.44837	-1.4354	3.54665	1.9016
Babam1	0.621548	0.38939	1.67706	-0.35945
Babam2	2.59894	0.72608	0.937117	0.94687
Bahcc1	0.910236	0.23835	2.15004	1.1481
Bahd1	8.68598e-06	0.042176	1.10733	-1.6419
Banp	2.47756	0.48894	3.42309	-5.8855
Bap1	3.08853	-1.9768	1.59628	-1.3929
Bard1	1.54348	0.51226	0.328642	-1.4672
Baz1a	0.532821	0.52132	2.05993	1.6748
Baz1b	2.6114	-0.86767	2.38624	-1.1522
Baz2a	5.44837	1.9058	0.437125	0.16154
Baz2b	3.29915	-1.7799	4.49005	3.9315
Bcor	0.576787	0.39326	3.85322	1.4213
Bcorl1	0.317025	-0.30232	0.245713	0.1142
Bmal1	4.16961	0.90753	1.78885	-2.1051
Bmi1	1.88028	-0.44888	1.60866	-0.22142
Bod1	1.82646	-0.94054	1.00607	-1.4727
Bod1l	1.10305	-0.43311	0.517284	-1.0478
Bptf	1.10023	-0.55523	1.05454	0.0063254
Brca1	0.619319	-0.09251	0.366047	0.46873
Brca2	1.17423	-1.5157	2.01989	1.7419
Brcc3	1.24749	-0.68508	0.454532	-0.62074
Brd1	1.43304	0.89242	0.403183	0.5469
Brd2	1.49196	0.2762	5.44429	-8.7575
Brd3	5.44837	-0.59456	1.72322	-0.47605
Brd4	1.79972	0.53277	3.68842	3.5623
Brd7	3.92985	1.4888	1.64309	0.95193
Brd8	1.94993	0.57875	0.113024	0.50976
Brd9	0.620803	-0.038207	2.74271	0.21648
Brdt	1.88572	0.90735	3.28895	1.0022
Brms1	1.16763	-0.74904	1.45452	1.3661
Brms1l	0.512211	0.22945	0.467845	-0.83952
Brpf1	0.328355	-0.29132	1.44381	1.2874
Brpf3	0.208597	-0.16983	4.04635	0.60659
Brwd1	1.26042	-0.35098	0.372184	-0.2138
Brwd3	0.590016	-0.66782	2.99251	-2.3342
Bub1	4.49412	-1.5777	0.258841	0.31226
Bud23	1.9155	-1.5875	1.5517	-2.4702
C130026I21Rik	4.08664	-6.5803	5.44429	-3.8696
Camkmt	0.180943	-0.18919	0.585294	-0.91283
Carm1	5.44837	0.89403	0.517984	-0.85761
Cbll1	0.262362	-0.12082	0.886057	-0.81556
Cbx1	2.44104	0.84156	0.188304	-0.47865
Cbx2	5.44837	1.851	0.435074	-0.12423
Cbx3	0.0113831	-0.027251	5.44429	1.6564
Cbx4	5.44837	-8.3001	5.44429	-5.5764
Cbx5	0.937719	-0.093283	3.65896	2.974
Cbx6	2.59894	0.36665	4.26819	-2.4268
Cbx7	5.44837	-5.5304	5.44429	-2.7577
Cbx8	0.32603	-0.33455	2.03791	1.0825
Cdc6	5.44837	2.8008	1.27072	2.3834
Cdc73	1.44884	-1.4119	2.10683	-1.7515
Cdk1	3.90431	-7.2552	1.15794	-3.2198
Cdk17	2.06509	0.81279	0.140123	-0.42831
Cdk2	0.0988906	0.37061	0.265088	0.58477
Cdk3	1.70856	0.63823	2.65967	-0.32228
Cdk5	1.8696	0.73418	0.0545659	-0.1757
Cdk7	5.44837	-3.704	1.67795	-2.9007
Cdk9	1.91293	-1.0019	4.59919	7.8875
Cdyl	4.49412	1.0452	0.907034	0.26565
Cdyl2	5.44837	0.88117	1.14284	-0.98083
Cecr2	1.49225	-0.4864	1.33098	0.4804
Celf1	0.469723	-0.23958	2.21563	0.38664
Celf2	0.739905	-0.30533	2.16394	-2.4094
Celf3	0.286493	0.18107	0.704851	-1.8693
Celf4	1.88429	0.89669	0.0840781	0.43182
Celf5	0.695079	-0.54254	3.81082	-3.542
Celf6	0.00384309	-0.18964	1.14826	0.95193
Cenpc1	5.44837	2.4368	0.00329574	-0.11737
Chaf1a	0.442168	0.074605	0.937794	1.0776
Chaf1b	1.35505	-1.1246	0.386634	-0.59845
Chd1	0.989488	-0.24374	0.400914	0.31226
Chd1l	0.172896	-0.17167	2.5472	-3.4607
Chd2	0.115817	-0.32086	1.78619	0.6107
Chd3	0.124765	-0.31468	1.12188	-1.0835
Chd4	0.644089	-0.014164	0.146984	-0.60622
Chd5	5.44837	1.7354	0.22715	0.59007
Chd6	0.426096	0.087074	4.12206	2.2683
Chd7	0.381314	0.60117	3.25959	-3.2469
Chd8	5.44837	3.5553	2.00071	-0.34523
Chd9	0.000334536	-0.14628	0.431458	0.52696
Chek1	5.44837	-7.9925	1.77024	-3.9815
Chrac1	5.44837	0.9105	1.38174	-1.3434
Chtop	0.234302	0.23418	0.743066	-1.4027
Chuk	3.32451	-5.4632	3.85322	-8.4828
Cir1	2.08457	0.020448	1.49154	-0.33636
Cit	2.3525	-1.1576	0.34645	0.15753
Clns1a	0.989446	-0.98221	1.25309	-2.1003
Clock	1.6042	0.78511	3.23209	2.0812
Cmtr1	2.83242	-1.0019	3.73672	-4.6441
Cmtr2	0.0775444	0.29336	0.314079	-0.51951
Coprs	4.21791	0.95674	2.40487	-1.3908
Crb2	1.14662	0.63405	2.21924	-2.0074
Crebbp	5.44837	-3.3593	1.51512	0.15744
Csnk2a1	4.40697	-3.158	1.40034	1.4424
Ctbp1	0.00400962	0.27663	5.44429	2.7162
Ctbp2	1.85742	0.93758	2.20449	-1.5398
Ctcf	0.895103	-0.38371	1.58054	-2.2769
Ctcfl	2.53614	1.1157	0.214905	-0.94476
Ctnnb1	5.44837	-7.8926	2.909	4.5575
Ctr9	3.18119	-7.1124	1.21575	1.861
Cul1	1.07514	0.058285	3.95292	3.4517
Cul2	0.347841	-1.2947	1.3029e-05	-0.043633
Cul3	1.1969	-0.73874	1.02089	-0.99455
Cul4a	0.261695	0.20524	5.44429	-6.0843
Cul4b	1.424	0.8665	0.222522	0.55322
Cul5	0.129532	-0.22343	2.29292	-2.3011
Cxxc1	0.0116551	-0.16552	0.0142637	0.0060522
D430042O09Rik	2.16574	0.60497	5.44429	-1.4151
Dapk3	0.551124	-0.74503	1.00104	-0.5992
Daxx	2.80788	-2.2557	5.44429	3.2215
Ddb1	5.44837	5.8572	1.65533	-2.4196
Ddb2	0.00551567	0.35782	0.0718808	0.27599
Ddx17	0.857235	0.24111	5.44429	4.8719
Ddx21	5.44837	-8.8208	2.51334	-6.2259
Ddx5	5.44837	-6.8986	0.433409	-0.046166
Ddx50	0.318027	-0.37979	0.845606	-0.6388
Dek	1.3399	0.74796	1.44381	1.1859
Dhx9	5.44837	1.1328	3.2164	8.1463
Dmap1	1.225	0.44717	2.09774	2.2344
Dnajc1	1.08862	0.082006	3.81082	1.6479
Dnajc2	5.44837	-7.8773	1.843	3.3225
Dnd1	2.84958	0.92773	3.95292	-1.4784
Dnmt1	5.44837	-7.5351	4.96718	2.9598
Dnmt3a	9.55553e-05	-0.06349	0.194234	0.31673
Dnmt3b	0.340864	0.29976	1.24808	1.2072
Dnmt3l	1.10786	-0.66962	4.96718	-0.4893
Dnttip2	5.44837	-5.0912	2.80579	2.7137
Dot1l	2.03156	-0.54135	5.44429	0.24076
Dpf1	0.0528703	0.28129	1.12699	-1.1378
Dpf2	5.44837	-2.341	0.347657	-0.33697
Dpf3	0.116554	-0.067258	0.156967	0.18061
Dppa3	0.0454006	0.044471	5.44429	4.7164
Dpy30	3.04183	-0.19722	0.762607	0.63035
Dr1	5.44837	-7.6763	3.04808	3.4121
Dtx3l	1.28583	0.89335	2.3247	0.42139
Dydc1	0.202552	0.29629	0.969643	-1.6883
Dydc2	3.50885	-1.4454	1.16042	1.1656
Dzip3	2.9006	-1.3585	2.87257	1.2332
E2f6	0.2773	0.27699	0.639142	-0.48214
Eed	0.580656	-0.29176	1.99452	-0.72712
Eef1akmt1	2.879	1.1311	0.753255	-0.11771
Eef1akmt2	5.44837	-2.0092	1.65449	-0.85107
Eef1akmt3	0.357229	0.46265	0.0781003	-0.26538
Eef1akmt4	0.97363	0.56558	4.21384	2.5615
Eef2kmt	3.8573	0.72075	3.3337	-0.44486
Ehmt1	0.886123	0.75661	5.44429	-2.997
Ehmt2	0.156935	0.41343	0.151515	-0.0081848
Eid1	0.953934	0.38075	2.58756	-1.6357
Eid2	0.359469	0.36633	5.44429	0.35821
Eid2b	0.348615	0.47923	0.914139	-0.45621
Eif3a	5.44837	-8.7537	3.44865	-8.2572
Eif3b	3.38018	-3.147	3.42309	-4.3872
Eif3c	5.44837	-7.686	3.75409	-2.9162
Eif3d	5.44837	-6.6079	2.05672	0.27748
Eif3e	5.44837	5.1562	4.04635	-8.698
Eif3f	5.44837	-8.9316	1.08458	-2.9214
Eif3g	2.14712	0.29444	2.27904	4.0638
Eif3h	1.04416	-1.2838	0.677905	-1.1687
Eif3i	1.28943	-2.6642	2.20599	3.3736
Eif3j1	0.590388	-0.034706	0.503762	-0.97784
Eif3j2	1.12066	-1.0303	2.43697	-2.5685
Eif3k	5.44837	-7.2565	5.44429	2.1037
Eif3l	0.410788	-0.50105	0.470185	-1.5438
Eif3m	4.60326	-4.6629	4.01292	-8.7178
Eif4a3l1	5.44837	-1.4305	1.61108	-1.1567
Eif4a3l2	0.182117	0.27139	0.883459	0.69855
Elavl1	0.3358	-0.22177	1.52957	1.3932
Elp1	1.16749	0.34109	1.27913	-1.5466
Elp2	5.44837	-8.5183	1.54661	0.5462
Elp3	5.44837	8.552	0.0862179	0.37876
Elp4	1.54577	0.11072	1.17317	1.8797
Elp5	1.97314	-1.5045	5.44429	-8.3308
Elp6	3.05567	1.1513	0.537692	-1.1158
Emsy	0.760075	0.072582	5.44429	-5.7657
Eny2	2.34559	1.0286	0.1537	0.36345
Ep300	5.44837	-3.7419	5.44429	-3.4326
Ep400	2.39644	1.9327	0.310176	0.70887
Epc1	4.21791	0.73309	0.184615	-0.29095
Epc2	3.35846	0.64097	2.387	-2.9689
Erbb4	0.00187585	0.12342	1.52568	-0.87422
Ercc6	5.44837	1.8242	0.25788	-0.64093
Erh	5.44837	8.7173	2.14653	0.95193
Esco1	1.60333	0.441	1.04259	-1.4027
Esco2	5.44837	0.30319	0.788266	-2.1003
Etfbkmt	0.0178147	0.13466	4.12206	0.89712
Exosc1	1.28084	0.4637	0.937945	1.6666
Exosc2	0.811634	-1.5875	3.81082	-8.8197
Exosc3	5.44837	-8.265	5.44429	8.7841
Exosc4	0.0257002	0.27943	1.59938	-0.86552
Exosc5	1.66914	-3.0034	4.59919	4.2662
Exosc6	5.44837	-7.8148	4.59919	8.2411
Exosc7	3.35145	-3.011	1.85134	0.95193
Exosc8	3.47065	1.2137	1.80253	1.9904
Exosc9	5.44837	-8.7017	4.4029	6.3348
Eya1	2.69325	-0.82805	0.470852	-0.12985
Eya2	1.32678	0.89818	3.81082	-1.6934
Eya3	0.02321	0.20123	1.20192	0.07413
Eya4	0.059374	-0.24099	2.44385	-2.6887
Ezh1	0.264721	-0.25052	2.95152	0.80079
Ezh2	5.44837	-3.3843	5.44429	-5.9761
Fbl	3.72409	-3.748	1.71456	-3.3193
Fbll1	5.44837	-8.6763	3.12832	-3.5668
Fbrs	0.0832093	0.10341	0.0180003	-0.14303
Fbrsl1	0.0318207	-0.21068	3.73672	1.957
Fmr1	0.352206	-0.32303	0.435926	-1.1563
Foxa1	0.0170552	0.18344	0.0208934	-0.33098
Foxo1	1.53759	-0.24938	0.710589	-0.48922
Foxp1	0.59841	-0.129	3.43996	-0.077068
Foxp2	0.00228605	-0.0039143	4.49005	3.9263
Foxp3	1.77451	-0.88886	0.263875	0.57228
Foxp4	0.0031951	-0.17771	0.167223	-0.13328
Fto	5.44837	1.8492	0.468853	-0.73529
Ftsj1	1.41724	-0.53785	0.593681	-0.59968
Ftsj3	0.687336	-0.66474	2.33134	1.1081
G2e3	3.72409	-1.8734	3.25959	-1.4176
Gadd45a	2.62424	0.79345	0.374256	-0.36426
Gadd45b	1.88907	0.44972	4.04635	2.7716
Gadd45g	0.236048	0.42174	2.75676	1.6836
Gatad1	0.919374	0.044829	1.29014	0.17609
Gatad2a	5.44837	-0.55933	0.180647	-0.15975
Gatad2b	0.097959	-0.19864	3.72001	-1.9464
Gcsh	2.9528	-1.0019	5.44429	5.1652
Gfi1	3.32451	1.578	0.131849	0.36243
Gfi1b	1.90194	-0.94003	5.44429	0.083043
Glyr1	1.28297	0.31989	5.44429	4.1098
Gm10131	3.02841	-1.4438	0.377423	0.31016
Gm10282	2.99658	-1.1772	5.44429	-0.40607
Gm21293	4.74938	-5.2737	0.615199	0.62286
Gm4301	2.92332	1.655	0.423866	-0.82998
Gm4302	0.122485	-0.10047	0.816958	0.011708
Gm4303	3.09618	-2.1256	2.42185	2.2451
Gm4305	1.4555	0.45373	5.44429	-7.2736
Gm4307	5.44837	-4.8287	2.29847	-0.30222
Gm4312	1.441	-0.66326	2.77312	1.7
Gm4340	2.80986	-0.36287	0.868734	-2.0097
Gm5136	2.37319	1.1948	0.450004	0.71475
Gse1	1.05805	-0.66673	3.0999	1.5734
Gtf2b	5.44837	2.4926	2.42434	-4.4258
Gtf2i	1.78252	0.066086	2.81183	-1.6048
Gtf3c4	3.11593	-1.5875	3.51486	2.0699
H1f5	0.000973911	0.02508	0.556706	-0.81547
Haspin	4.27227	0.50324	2.17594	1.0747
Hat1	3.31804	-0.37818	0.637103	-0.60664
Hcfc1	3.27518	-3.2246	1.35903	-1.1341
Hcfc2	0.0692852	0.12292	2.27608	0.3237
Hdac1	3.11999	1.1801	0.978976	-0.33895
Hdac10	0.0777158	-0.071416	0.825737	0.42768
Hdac11	3.35846	-0.31646	3.18661	-2.2986
Hdac2	5.44837	-2.7926	5.44429	-4.7419
Hdac3	5.44837	-7.8894	3.43996	6.7906
Hdac4	0.373516	-0.26663	4.96718	0.33942
Hdac5	0.950356	0.69067	1.63573	1.3144
Hdac6	0.361012	0.41997	1.89613	1.9976
Hdac7	3.52928	1.0186	0.883259	-0.081987
Hdac8	0.642141	-0.24202	0.584643	-1.0447
Hdac9	1.58273	-0.23703	2.05141	1.829
Hdgf	1.43582	0.018852	0.483716	-0.74751
Hdgfl2	4.21791	1.084	1.86554	-1.4325
Hells	2.36236	1.0532	3.19631	-3.5665
Hemk1	0.218029	0.21025	1.03841	-0.79007
Hif1an	2.62424	1.0761	0.261537	0.53938
Hinfp	5.44837	0.59165	0.518486	-0.86552
Hira	0.428687	-0.25794	0.812649	0.080524
Hirip3	4.08664	1.4847	0.490959	-0.62273
Hjurp	1.59254	0.22634	5.44429	-10.603
Hlcs	0.310451	-0.36468	3.35438	-4.1478
Hltf	1.31948	0.8508	1.53736	1.6207
Hmg20a	0.171437	0.3089	0.868125	-0.77354
Hmg20b	1.28541	-0.99059	1.74557	1.7984
Hmgb1	0.0112672	0.054009	1.8821	2.4537
Hmgn1	1.40694	-1.0802	0.330851	0.59875
Hmgn2	1.5072	-0.27704	0.539298	-0.82408
Hmgn3	5.44837	-1.3604	1.37186	-0.016543
Hmgn5	2.64422	-0.47122	0.765483	0.43801
Hnrnpa2b1	5.44837	-6.6164	0.355296	0.49867
Hnrnpc	3.1539	-5.7851	4.49005	5.5536
Hnrnpl	3.88015	-7.1577	2.83899	-5.216
Hnrnpm	5.44837	2.0192	2.78819	2.0841
Hnrnpu	5.44837	-8.086	4.59919	5.443
Hp1bp3	4.05042	0.9643	4.74531	1.1879
Hr	1.71285	0.23697	3.46656	0.1216
Hsp90ab1	0.0591898	0.28467	2.72744	1.5456
Hspa1a	3.06635	1.3913	1.35033	-1.7806
Hspa1b	0.926428	0.55998	0.533577	-1.065
Huwe1	5.44837	3.1516	2.82623	2.9227
Igf2bp1	1.66985	0.86625	0.450127	-0.4827
Igf2bp2	0.329142	-0.20084	0.202698	-0.64217
Igf2bp3	1.00234	0.47181	0.708365	-0.55484
Ikzf1	2.46655	1.0308	1.23325	-0.15915
Ikzf3	0.0602512	-0.1637	0	0.19459
Ing1	4.21791	1.1545	0.242839	0.60075
Ing2	0.496959	0.43468	2.79593	-2.1876
Ing3	5.44837	1.1279	1.7935	-2.2762
Ing4	4.12614	0.14538	5.44429	5.2265
Ing5	0.0210438	0.17371	0.0279824	0.0031868
Ino80	0.375625	-0.30208	5.44429	-5.1837
Ino80b	5.44837	-7.0481	5.44429	6.3003
Ino80c	1.70808	0.3508	1.17794	1.3343
Ino80d	0.00414552	-0.19519	1.19939	-0.69941
Ino80e	1.79083	0.19163	3.3761	-0.88855
Jade1	2.53721	0.79605	0.619445	0.86201
Jade2	2.65109	-0.95644	4.33034	2.0204
Jade3	4.49412	-1.9188	1.5301	-1.063
Jak2	4.33442	0.70987	1.85667	0.48424
Jarid2	0.0481187	-0.2972	1.87432	2.2321
Jdp2	0.338973	0.19708	0.992252	-1.1668
Jmjd1c	0.914852	-0.53659	0.916282	1.151
Jmjd6	1.93155	-0.15907	0.896881	-0.8892
Kansl1	2.38881	-0.15112	0.892485	0.31226
Kansl1l	0.391774	0.56703	0.0731176	0.18771
Kansl2	1.507	-2.0029	5.44429	-7.9079
Kansl3	1.68411	-0.12087	3.54665	-2.784
Kat14	1.8881	-0.40149	5.44429	-9.8183
Kat2a	0.00165782	0.082731	3.05512	-1.5113
Kat2b	2.86066	1.2051	1.122	0.74778
Kat5	2.44019	0.96365	0.154617	-0.26275
Kat6a	0.450053	0.060399	0.00171886	0.00097969
Kat6b	0.555627	0.20102	0.0555766	-0.089165
Kat7	4.017	-1.9126	0.090182	-0.37158
Kat8	1.66553	-2.8107	5.44429	-6.8384
Katna1	1.22594	0.099942	0.931926	0.49973
Katnal1	1.19004	-0.70505	0.444023	0.65408
Katnal2	1.36995	0.65049	2.4202	-1.6435
Katnb1	0.722781	-0.29436	3.87608	-4.1936
Katnbl1	1.68411	-0.65657	0.00386938	-0.32762
Kdm1a	3.53988	1.4803	1.19384	-0.33022
Kdm1b	1.50344	1.0215	0.904099	0.2954
Kdm2a	5.44837	-2.8405	1.76678	-1.421
Kdm2b	0.196987	-0.28269	2.296	1.8147
Kdm3a	0.313033	-0.15945	0.616849	0.9798
Kdm3b	2.71197	0.7692	4.33034	0.81815
Kdm4a	0.27137	0.38866	0.568508	0.10372
Kdm4b	0.729484	-0.35198	2.51743	1.7788
Kdm4c	0.0714915	-0.26975	2.74618	2.0273
Kdm4d	0.652221	0.48413	0.490153	-0.5845
Kdm5a	1.2555	0.49091	4.12206	0.57981
Kdm5b	0.32201	0.42293	5.44429	-3.2414
Kdm5c	1.84686	-0.39432	1.74836	-1.0883
Kdm5d	0.385778	-0.53046	1.36929	1.6304
Kdm6a	0.529428	-0.10292	0.466508	-0.087523
Kdm6b	0.127232	-0.37277	0.0617706	0.065945
Kdm7a	0.0883365	-0.082167	1.11446	0.39828
Kdm8	4.97123	-5.9021	5.44429	7.1241
Keap1	0.418813	-0.38034	0.967623	-0.60062
Khdrbs1	4.97123	-3.9314	0.786642	0.70506
Kmt2a	5.44837	-2.3137	1.81355	1.4256
Kmt2b	4.49412	1.6806	3.79108	1.7427
Kmt2c	2.0987	0.86484	0.190575	0.56594
Kmt2d	1.88549	-0.59698	0.994133	-0.34984
Kmt2e	1.08586	0.32167	0.956952	1.0188
Kmt5a	1.09355	-0.14042	5.44429	3.3346
Kmt5b	0.0100254	-0.01984	3.36874	1.7428
Kmt5c	3.57331	1.3375	1.10319	1.5179
L3mbtl1	2.37685	-0.63984	5.44429	2.1429
L3mbtl2	1.8563	-0.67615	5.44429	2.6398
L3mbtl3	4.33442	1.5133	0.105047	-0.57953
L3mbtl4	1.24216	0.3986	0.364084	-0.89034
Lbr	0.247867	-0.074464	0.620531	0.85291
Lcor	0.862519	-0.62834	3.81082	-1.8406
Lcorl	0.0684455	0.069032	2.22971	1.7893
Leo1	2.17075	1.2208	3.34048	-0.21283
Lrpprc	5.44837	1.4624	5.44429	-4.565
Lrwd1	1.65549	0.83169	3.07322	2.3653
Magoh	2.42759	0.47306	2.74271	-4.7981
Map3k7	0.862045	-0.21498	0.7602	-2.2745
Mapkapk3	0.350977	0.26503	1.26476	-1.6211
Mastl	1.41106	-1.0019	1.95335	-3.7314
Max	0.113385	-0.099039	1.83012	-0.73697
Maz	0.829709	-0.11738	1.44364	1.0988
Mbd1	0.566294	0.54276	1.20376	1.6604
Mbd2	0.129257	-0.3789	1.79212	1.0595
Mbd3	0.148717	0.39102	1.58221	0.60127
Mbd3l1	0.147788	0.037297	3.43996	-1.9426
Mbd3l2	0.681269	-0.23549	0.806041	-0.92977
Mbd4	0.0651381	0.38128	3.50476	0.86081
Mbd5	1.04927	0.68132	5.44429	-1.5719
Mbd6	2.51539	0.9683	0.0279083	0.15401
Mbip	0.415409	-0.042042	0.293923	0.63577
Mbnl1	0.16202	0.16193	3.19143	3.4178
Mbnl3	2.2691	-1.0832	0.131138	0.55757
Mbtd1	0.201985	-0.046649	4.96718	2.3847
Mcm3ap	4.16961	0.50578	4.96718	0.95193
Mcrs1	0.848753	0.82847	3.13253	-4.1217
Mdc1	5.44837	-3.8835	1.97049	2.5196
Meaf6	0.658407	0.2097	0.108407	-0.60013
Mecom	0.778873	-0.15063	0.669302	-1.0725
Mecp2	1.53376	-1.0713	4.59919	1.8884
Med24	0.841426	-0.76449	0.321709	0.65295
Men1	0.819301	0.21033	0.662142	0.13701
Mepce	5.44837	-7.8367	4.96718	-6.5835
Mettl1	1.66454	-1.0918	2.75855	-3.1183
Mettl11b	3.20782	1.3132	5.44429	4.3293
Mettl13	0.712489	0.54169	2.33067	-1.3186
Mettl14	0.666976	-0.5571	1.97314	-2.1003
Mettl15	0.157459	0.051067	0.459183	0.78288
Mettl16	5.44837	-6.0038	2.40171	-5.3418
Mettl17	3.29303	1.3663	0.0972413	0.2677
Mettl18	1.35927	0.73615	1.41058	-1.9089
Mettl2	1.87099	0.26364	0.0750749	-0.25132
Mettl21a	5.44837	1.3602	1.36746	-1.9286
Mettl21c	1.2799	0.70375	1.38864	-0.11573
Mettl21e	4.27227	0.78053	5.44429	2.2
Mettl22	0.0323538	0.06675	3.77219	0.97095
Mettl23	4.60326	-0.39777	3.95292	2.9206
Mettl24	2.85842	1.0106	1.06275	1.9009
Mettl25	2.74681	0.41938	0.624483	-1.0964
Mettl26	1.7353	-0.98483	3.92577	1.9178
Mettl27	2.26968	-0.91821	3.8315	-1.3209
Mettl3	0.679023	0.17909	1.07979	-0.62843
Mettl4	1.44781	0.73027	0.196509	-0.58921
Mettl5	0.777336	0.6544	3.39507	-1.5209
Mettl6	2.12573	-0.0052702	1.57675	-1.7564
Mettl7a1	1.29015	0.65545	1.82845	1.4327
Mettl7a2	3.47988	-2.3024	0.160202	0.23681
Mettl7a3	0.605023	0.049642	1.18039	1.0057
Mettl7b	0.14688	-0.21294	1.82971	0.9724
Mettl8	3.10792	1.4678	4.16553	0.29568
Mettl9	0.00592492	0.29016	3.74531	-4.4115
Mga	1.20327	-0.6152	1.78352	-0.69735
Mgmt	0.213469	0.13411	5.44429	-1.4373
Mis18a	3.98598	2.1847	5.44429	-9.059
Mis18bp1	5.44837	-7.5584	1.05532	-0.24673
Mllt1	0.0398338	-0.21573	0.0141426	-0.24021
Mllt10	0.245881	-0.074693	0.334119	0.09559
Mllt3	2.42925	-0.65724	2.71431	0.94839
Mllt6	2.24343	-0.80546	3.08445	2.3216
Morf4l1	1.12584	0.67068	1.90532	0.71568
Morf4l2	2.00935	1.1307	5.44429	-0.95135
Mov10	2.60017	1.2134	0.400182	0.52218
Mphosph8	0.360095	-0.45312	0.399746	0.48658
Mpnd	0.31572	-0.30632	1.28492	0.64384
Mrgbp	3.47065	1.1942	0.862171	0.85316
Msh6	1.76253	-0.45225	2.05141	0.6919
Msl1	1.78252	1.0923	2.69999	0.73492
Msl2	1.11862	0.54412	2.60481	-0.028863
Msl3	5.44837	-0.48954	1.29993	-0.97803
Msl3l2	1.19427	0.36856	0.0262673	-0.10804
Mst1	2.67385	1.2198	2.16031	0.43354
Mta1	0.389553	-0.26157	3.39121	0.49
Mta2	2.94731	0.66737	0.194187	0.0079683
Mta3	2.67531	0.68981	1.0877	0.20691
Mtf2	1.15808	-0.63392	3.63138	-2.3956
Mybbp1a	2.83033	-1.9563	3.75409	3.6549
Myo1c	1.21943	-0.36549	2.92709	-1.5664
Myocd	3.34456	-0.73521	1.05588	-0.10281
Mysm1	0.0898721	-0.22159	0.0163196	-0.035741
N6amt1	1.59913	-0.24916	1.84233	1.709
Naa40	0.124991	-0.27229	1.6596	0.62384
Naa50	1.43406	-0.38279	0.398407	-2.3573
Naa60	2.7735	0.40785	0.0424837	0.42102
Nap1l1	3.41898	-0.95158	2.58877	-2.4149
Nap1l2	0.782279	0.51717	1.21101	1.4527
Nap1l4	0.302666	-0.37788	2.55163	1.1785
Nasp	0.0929812	0.057342	0.211966	0.55108
Nat10	1.31396	-1.9024	5.44429	-8.9236
Nat8	0.0616254	0.11372	0.917502	-1.4446
Nat8b-ps	3.77627	-0.034788	5.44429	-3.4353
Nat8f1	2.80788	-0.56998	0.858582	0.69295
Nat8f2	3.92985	1.1421	4.26819	-3.0004
Nat8f3	5.44837	-0.48787	0.69259	-1.2676
Nat8f4	0.304895	-0.44196	5.44429	-4.0862
Nat8f5	1.27837	-0.74643	1.70701	-1.5832
Nat8f6	0.894796	0.46811	2.5226	0.93128
Nat8f7	2.53402	-1.5241	0.789601	1.1175
Nbn	3.69248	-1.5209	1.6398	-1.3713
Ncl	5.44837	-1.5875	1.23496	-0.86552
Ncoa1	2.06365	-0.17032	4.96718	1.9638
Ncoa2	4.05042	1.0989	1.49174	-0.68922
Ncoa3	0.188546	-0.4281	2.58274	-0.81996
Ncoa6	0.28449	0.028408	5.44429	1.3397
Ncor1	0.501883	0.096676	1.47166	0.98252
Ncor2	1.27028	0.82994	0.313918	-0.2876
Nek6	0.124916	-0.17406	0.172805	-0.8596
Nek9	2.76986	-0.18349	4.49005	1.4827
Nfrkb	3.58504	-1.8956	1.87785	-1.9574
Nfyb	2.59527	-1.7618	5.44429	-6.2067
Nfyc	1.31916	-1.0663	1.31334	-2.436
Nipbl	2.70564	-2.325	5.44429	-4.3929
Noc2l	4.49412	-6.8869	1.7083	-3.7623
Nop2	0.149544	-1.0019	0.213178	-1.4027
Npas2	2.01781	0.60268	1.51045	0.88555
Npm1	0.186039	-0.056986	1.5995	1.7442
Npm2	0.0890023	0.12045	3.04461	1.602
Nsd1	2.99353	1.4065	4.49005	-3.8185
Nsd2	3.81491	0.90303	0.458383	-0.15705
Nsd3	4.74938	1.4878	3.95292	0.54358
Nsl1	5.44837	-6.772	1.72702	2.4335
Nsrp1	1.47816	-0.25734	4.96718	-1.602
Nsun2	1.36418	0.73928	0.501469	-0.7963
Nsun3	3.10792	0.17521	1.88499	-0.11527
Nsun4	0.549412	0.16701	0.723263	0.4286
Nsun5	2.64287	-0.87554	1.4164	-1.4676
Nsun6	0.770728	-0.54524	2.30472	-2.1215
Nsun7	0.293043	-0.49693	0.40937	0.42149
Ntmt1	4.60326	-1.5865	1.65281	-1.4241
Nup98	3.44405	-0.1218	0.268403	0.68258
Oga	2.84958	-1.995	2.77684	0.37894
Ogt	5.44837	6.361	1.96557	-3.2048
Oip5	5.44837	-8.7064	4.12206	-3.6213
Padi1	3.75818	1.392	3.58097	-2.7839
Padi2	0.114232	0.22172	1.58019	0.99587
Padi3	0.0301509	0.2331	3.4149	1.8984
Padi4	1.73245	0.85411	2.04966	-2.4317
Paf1	3.02186	0.84257	1.28181	-4.4826
Pagr1a	0.673132	-0.19921	4.96718	-4.4275
Pak2	2.7735	-0.67991	0.0313816	0.14618
Parg	1.23915	0.71696	1.6005	0.31226
Parp1	2.31965	1.1982	0.775493	1.0643
Parp2	3.31164	-1.7479	0.0344173	0.14598
Parp3	4.05042	1.7038	0.61588	0.76114
Paxip1	1.19812	-0.64692	0.812338	0.2275
Pbk	2.06617	0.57006	2.3175	1.0673
Pbrm1	5.44837	-7.4871	1.61273	2.0348
Pcgf1	1.11397	0.63572	3.35438	-1.7276
Pcgf2	0.768683	0.17088	0.618578	-0.95263
Pcgf3	0.136499	-0.2901	3.72001	2.4892
Pcgf5	3.5971	-0.66007	4.96718	2.1887
Pcgf6	0.175399	0.18568	1.35633	-0.087894
Pcna	5.44837	2.2386	2.3633	4.479
Pdp1	0.94382	-0.080385	4.01292	0.76683
Pelp1	5.44837	-5.2512	4.49005	-9.6062
Phc1	1.36311	0.69525	1.20053	0.84935
Phc2	0.23643	-0.34098	2.69843	2.4177
Phc3	1.03391	0.45113	5.44429	3.2859
Phf1	2.77534	-0.5575	3.85322	-0.56808
Phf10	0.646507	-0.77564	1.06413	0.40422
Phf11	0.534974	-0.58895	2.65683	2.0679
Phf11a	0.212837	0.047274	0.847773	0.21123
Phf11b	3.29915	0.49344	0.915602	1.7312
Phf11c	0.700907	-0.51611	0.543467	-0.27849
Phf11d	1.76739	-0.063322	3.4149	1.6382
Phf12	0.634381	0.17867	0.412222	-0.71287
Phf13	0.817899	0.47119	0.0322041	0.3212
Phf14	5.44837	-0.57417	5.44429	-0.6539
Phf19	0.521188	0.44923	2.39005	0.86305
Phf2	0.578561	0.22688	1.18376	0.67966
Phf20	1.93904	-0.27874	0.569731	0.79475
Phf20l1	1.01232	-0.15769	1.12779	0.29588
Phf21a	2.2322	-1.3835	0.544546	0.19176
Phf21b	0.501428	0.52187	1.81214	1.0128
Phf23	1.1251	0.26308	5.44429	-8.064
Phf24	0.311829	0.36173	5.44429	5.8288
Phf3	1.48842	0.82481	1.45891	-0.046084
Phf5a	5.44837	8.5048	2.72911	-9.9393
Phf6	0.142378	0.10354	0.360245	0.58775
Phf7	0.390459	0.35261	5.44429	-0.017486
Phf8	5.44837	-1.915	0.393683	0.24611
Phip	3.81491	1.5175	5.44429	3.7883
Phrf1	5.44837	-9.6953	1.77973	1.6561
Piwil4	0.0090266	0.098996	0.385219	0.65027
Pkm	4.16961	2.3149	1.10335	-0.86552
Pkn1	2.83242	-1.1012	2.86793	-0.8012
Pogz	5.44837	0.74039	1.16757	-1.5716
Pole3	1.64049	-1.0748	1.43743	-1.8139
Ppargc1a	2.58565	0.87997	2.87726	2.3566
Ppm1g	2.45936	1.2522	2.34703	-1.2546
Ppp2ca	0.919229	-0.79444	2.42934	2.3831
Ppp4c	0.456155	-1.0019	4.74531	4.8846
Ppp4r2	1.56498	0.98774	0.543209	-0.025598
Ppp4r3a	3.69248	1.4522	1.59078	-2.091
Ppp4r3b	2.36451	-0.31327	3.92577	2.6796
Pqbp1	1.75773	1.0334	0.535973	-0.71678
Prdm1	0.329439	0.18585	1.89418	0.92226
Prdm10	2.89815	-0.78058	1.75738	0.70545
Prdm11	0.751389	0.14544	1.31501	-0.605
Prdm12	3.51894	-0.17408	3.20624	0.041808
Prdm13	0.466114	-0.094553	0.765002	1.096
Prdm14	4.97123	0.94821	2.3802	0.095373
Prdm15	1.67832	-0.57056	0.00409729	0.0071904
Prdm16	3.23088	1.0651	0.682146	-1.1771
Prdm2	0.891706	0.594	0.910554	0.86055
Prdm4	0.268718	0.17023	1.84363	1.2113
Prdm5	1.28685	0.76414	1.01304	1.3762
Prdm6	2.77534	-0.0089676	3.8315	3.075
Prdm8	0.0613802	-0.32829	0.0039132	-0.027332
Prdm9	1.24754	0.48593	1.09854	-0.32631
Prkaa1	3.74079	1.3752	2.76035	-2.0879
Prkaa2	4.97123	1.5934	0.557881	-0.64093
Prkab1	0.276159	-0.53263	5.44429	4.538
Prkab2	2.55683	0.56311	2.06899	1.2104
Prkag1	0.631137	0.26084	5.44429	3.9201
Prkag2	1.53324	1.0574	0.979183	1.3652
Prkag3	0.972324	-0.62097	0.0249176	-0.084788
Prkca	1.2555	-0.51064	1.08122	1.0952
Prkcb	1.158	-0.51742	1.02759	1.0901
Prkcd	3.0592	1.1338	0.0223953	-0.23529
Prkdc	5.44837	1.4917	1.0573	-1.1269
Prmt1	0.23832	-0.4987	2.43271	5.9957
Prmt2	2.65667	-1.2386	3.85322	1.3885
Prmt3	2.44447	-1.4962	0.764598	-1.1888
Prmt6	0.66284	-0.28647	0.0603959	0.44969
Prmt7	2.48694	-1.7381	0.727694	-0.27881
Prmt8	0.0575356	-0.25101	5.44429	-2.321
Prmt9	2.03827	-0.50694	0.775674	0.94825
Prpf31	2.26623	-2.5095	2.85434	-4.6013
Prr14	0.55477	0.39114	1.36233	-0.73384
Prrc2a	0.856298	0.78665	3.4149	0.10335
Psip1	1.41846	0.31319	5.44429	2.557
Ptbp1	5.44837	-1.3802	2.54283	-2.4335
Puf60	1.38029	-0.96029	3.87608	4.4069
Pwwp2a	0.619174	0.57067	1.94252	0.23934
Pwwp2b	0.313399	0.31133	2.12643	-0.93959
Pwwp3a	4.49412	-0.23764	5.44429	-5.9255
Pygo2	1.35645	0.81134	2.12352	0.97309
Rab27a	0.40348	0.40375	1.64487	-1.6854
Rab27b	1.56125	0.80491	1.6716	-1.679
Rad51	5.44837	-7.843	1.02933	0.24815
Rad54b	1.5	0.74909	3.50476	-0.3509
Rad54l	0.783227	0.60199	5.44429	3.5298
Rad54l2	0.13895	0.42295	0.900009	1.2084
Rag1	0.169617	0.07038	1.4508	-0.15405
Rag2	0.484418	-0.36102	5.44429	5.6752
Rai1	1.01369	0.68408	0.647027	0.76374
Rara	0.00721239	-0.25231	2.75321	-0.93121
Rb1	0.835023	-0.78734	2.93779	0.44112
Rbbp4	5.44837	-4.0911	3.09598	-3.2073
Rbbp5	4.97123	-6.8865	0.238072	0.89976
Rbbp7	1.10141	0.093968	3.11185	-1.052
Rbfox1	1.1533	0.16567	0.83654	-1.3843
Rbm11	0.0264104	0.092856	0.00870302	0.058436
Rbm15	5.44837	1.0961	0.103105	0.082199
Rbm15b	1.31225	-0.46515	2.62938	-0.4984
Rbm17	1.62496	0.39324	2.43612	-5.6869
Rbm24	2.98151	-0.64948	1.41017	-1.7365
Rbm25	1.51543	-0.99822	1.39658	2.7281
Rbm4	1.31193	0.65848	1.47213	-1.7511
Rbm5	2.36451	-0.29335	0.724389	-0.90628
Rbm7	0.793012	0.5699	0.079011	0.23976
Rbm8a	4.40697	1.253	5.44429	6.7069
Rbm8a2	0.565367	0.65683	1.32526	-1.3667
Rbmx	5.44837	0.14838	2.27904	-1.1928
Rbmy	1.35114	-0.66235	2.38929	1.105
Rbx1	1.97898	1.2563	2.3247	0.95193
Rbx1-ps	5.44837	-7.5349	2.09852	0.060665
Rcc1	2.30943	-1.1026	2.43102	1.2585
Rcor1	4.017	1.0419	1.88306	-0.74378
Rcor3	1.12916	0.73867	0.579978	1.0258
Resf1	1.82646	0.78096	0.548828	-0.84542
Rest	0.59159	0.44961	0.846307	-1.2394
Ring1	1.87144	0.56399	1.32731	-0.86456
Riox1	1.48871	0.75511	5.44429	1.4451
Riox2	1.65647	-0.90755	1.45818	-0.13933
Rlim	1.46713	-0.47651	0.323526	-0.57329
Rmi1	0.355099	0.23501	0.870342	0.31226
Rnf114	0.489616	-0.23275	5.44429	-0.43768
Rnf125	5.44837	-2.642	0.316404	0.33098
Rnf166	1.29324	0.27565	0.284707	-0.22644
Rnf168	2.93382	1.1857	2.20299	1.4511
Rnf2	3.64904	0.072763	3.60544	-1.1063
Rnf20	1.01108	0.66556	5.44429	-9.6502
Rnf40	5.44837	1.7687	2.51537	1.4958
Rnf8	4.08664	1.1966	1.83162	-1.4027
Rnmt	4.49412	1.5253	4.74531	2.2002
Rnps1	3.33109	-4.4233	2.00828	1.495
Rps6ka3	1.01145	0.70696	1.96819	0.52841
Rps6ka4	1.74775	-1.1169	0.772679	-0.48963
Rps6ka5	1.2541	0.29387	5.44429	-1.6468
Rpusd3	0.809416	-0.31762	0.647142	0.39344
Rrnad1	0.0959719	0.17273	0.119913	-0.23515
Rrp8	0.0633757	0.1437	1.71294	1.8083
Rsbn1	2.18284	0.36958	2.84548	-3.4448
Rsbn1l	1.27831	0.7236	2.14609	-0.34968
Rsf1	5.44837	0.56838	5.44429	-5.7158
Rsrc1	5.44837	-1.3604	1.88569	-2.0789
Ruvbl1	2.75552	0.59165	0.0141112	0.51155
Ruvbl2	5.44837	-7.3526	5.44429	-9.1429
Rybp	0.0156933	-0.31724	0.795473	-0.96138
Rybp-ps	1.37205	-0.22425	1.7252	1.5888
Safb	2.55906	-0.85861	5.44429	-4.0325
Sap130	4.97123	-6.4795	3.20125	4.0417
Sap18	2.91307	-3.9571	3.34048	-4.6465
Sap18b	1.99671	-2.8808	4.59919	-5.7515
Sap25	0.437743	0.33674	0.100661	0.28248
Sap30	0.555424	0.49063	0.545811	0.17986
Sap30l	0.0517436	-0.091306	1.78752	1.808
Satb1	0.310097	-0.024978	1.07176	0.83118
Satb2	0.683904	-0.62309	1.82446	-1.844
Scmh1	4.97123	0.97153	2.26044	-1.3012
Scml2	5.44837	-2.4944	4.74531	-6.275
Scml4	1.93423	1.0318	3.4149	2.0836
Senp1	1.70715	-0.26706	0.774794	0.96591
Senp3	0.30451	0.13502	0.922341	0.7245
Set	5.44837	-4.5787	1.68986	0.15319
Setbp1	4.60326	1.5009	0.778273	-1.0623
Setd1a	5.44837	2.8567	2.49931	-3.7366
Setd1b	3.04869	-0.26626	0.798767	-0.78433
Setd2	1.22557	0.22565	2.55163	0.95443
Setd3	2.72656	-0.052535	0.151324	-0.54525
Setd4	3.08101	1.3876	0.39717	0.20984
Setd5	3.95699	-4.3012	1.6616	-2.5313
Setd6	0.636896	0.86809	0.0233795	-0.49337
Setd7	1.71157	0.88837	0.442613	-0.87263
Setdb1	4.27227	-3.0598	5.44429	-3.5885
Setdb2	1.06948	0.64513	1.41098	1.2487
Setmar	2.29456	-0.35665	0.394555	-0.79864
Sf3b1	2.64016	0.13631	4.96718	6.0931
Sf3b3	1.79642	-5.003	3.50476	6.8154
Sf3b5	1.0237	-5.0073	4.49005	8.7425
Sfmbt1	0.774355	0.33097	5.44429	-3.5754
Sfmbt2	1.31697	0.81184	0.336337	0.66704
Sfpq	2.97856	-0.43117	5.44429	7.3498
Sfswap	3.75818	-2.3804	2.99559	-1.5222
Sgf29	5.44837	-0.35774	0.985732	0.56023
Shprh	3.21032	-0.30099	2.13232	-2.0653
Sin3a	1.16914	-0.89398	3.2268	-0.61936
Sin3b	5.44837	-0.86208	1.47093	-1.0088
Sirt1	0.417482	0.063271	0.099999	0.10823
Sirt2	0.275069	0.12288	0.292345	0.58484
Sirt3	0.688416	0.68767	0.153323	0.11982
Sirt6	1.68607	0.66949	1.75506	0.45561
Sirt7	0.685332	0.6005	3.04116	-1.8025
Skp1	5.44837	-8.0671	3.4758	-4.6003
Slf1	0.456255	-0.6359	2.87726	-1.7933
Slu7	2.23965	-1.6635	3.79108	4.2868
Smarca1	0.513711	0.014234	0.284038	0.0099335
Smarca2	8.68676e-05	0.048774	0.101555	-0.2399
Smarca4	5.44837	-2.6416	5.44429	-8.9332
Smarca5	2.41134	-1.5875	2.32076	-1.8139
Smarcad1	2.51336	0.61742	0.0890449	0.33614
Smarcal1	0.480408	0.43234	1.33698	1.5781
Smarcb1	1.01279	-1.2947	4.33034	5.9606
Smarcc1	5.44837	-5.04	1.16378	-0.47667
Smarcc2	0.00289333	0.0052101	1.79466	-2.0601
Smarcd1	1.32789	0.15484	0.291384	-0.20707
Smarcd2	4.60326	-0.2502	0.385556	-0.25481
Smarcd3	1.0782	0.79931	1.91704	-0.40211
Smarce1	0.110452	0.053773	1.90459	-2.19
Smyd1	3.02512	1.385	3.32044	1.4861
Smyd2	4.97123	-2.5393	2.26906	-1.9047
Smyd3	1.44954	0.86764	1.8986	1.0314
Smyd4	0.0350148	-0.24053	0.747147	0.12064
Smyd5	0.206272	-0.33885	5.44429	-0.537
Snai2	0.133872	0.055131	0.511788	0.10876
Snd1	1.36389	-1.0368	3.8315	1.1102
Sp1	2.74853	-1.2729	1.3445	-0.23793
Sp100	1.66957	-0.57788	2.30915	-0.037702
Sp140	0.792689	-0.085375	0.662122	-1.4027
Spen	5.44837	-3.6836	3.08445	-3.6611
Spop	0.766446	-0.17298	2.64288	1.1139
Srcap	5.44837	-6.8618	5.44429	8.8751
Srrm4	0.135098	-0.051572	0.779474	0.60252
Srsf1	0.870439	-1.7952	2.03962	-2.3533
Srsf10	2.71197	-1.5875	3.95292	3.4327
Srsf12	4.05042	-0.34227	5.44429	-1.2064
Srsf2	0.15362	-0.39131	2.6727	6.2878
Srsf3	5.44837	-8.868	4.4029	9.3663
Srsf6	2.8059	0.97712	5.44429	5.3844
Ss18l1	0.390651	-0.44868	0.828127	-1.308
Ss18l2	4.05042	-8.1173	5.44429	7.6561
Ssrp1	5.44837	4.9248	0.167951	0.63209
Stk4	0.0898827	0.29896	1.58593	1.345
Suds3	1.09397	0.4944	3.81082	-5.4368
Supt16	2.89568	0.72942	3.59303	-10.415
Supt20	1.58072	-0.19266	1.15338	1.669
Supt3	1.28781	0.49995	5.44429	0.64004
Supt6	0.0958473	-0.32187	1.56182	2.5556
Supt7l	0.601834	-0.57272	0.615396	-0.89893
Suv39h1	1.4803	-0.34224	0.433021	0.80933
Suv39h2	0.783676	0.32846	0.14752	-0.18671
Suz12	1.1151	0.50047	1.14786	-1.8687
Syncrip	1.14008	0.99848	0.215818	-0.3887
Tada1	3.10792	-1.2297	3.11591	-1.704
Tada2a	3.92985	1.0438	3.08445	0.55918
Tada2b	0.918077	-0.2434	0.000160719	0.088695
Tada3	0.664622	-0.20569	3.40686	-2.5568
Taf1	2.6308	-3.704	4.96718	8.2398
Taf10	2.9156	-1.2645	0.387047	0.98761
Taf12	0.49267	-1.0019	0.542633	-1.598
Taf2	5.44837	1.198	5.44429	-8.8059
Taf3	3.74079	0.89201	1.52641	1.3274
Taf4	0.709075	0.16881	1.98443	0.62075
Taf5	1.74758	0.59165	2.59981	-4.1269
Taf5l	0.0643769	0.19216	0.512961	-0.88721
Taf6	4.49412	-7.9634	5.44429	-3.6416
Taf6l	0.386264	0.30268	1.55325	-0.55043
Taf7	1.05527	-0.47808	0.150249	0.16783
Taf8	3.38767	2.3158	0.646796	-2.3533
Taf9	1.94066	-1.5875	3.14543	-3.3301
Taf9b	1.36699	-1.0306	2.39623	0.65188
Tarbp1	0.424916	0.12391	1.24891	-1.6535
Tbl1xr1	2.72656	-0.71856	1.43548	1.3729
Tdg	0.488237	0.36175	1.18952	-0.29932
Tdg-ps	0.988007	0.67494	4.96718	3.292
Tdrd1	0.19135	-0.16235	0.415499	-0.74576
Tdrd12	2.40658	-0.50666	1.27901	0.33794
Tdrd3	2.22177	-0.55334	5.6462e-05	0.21881
Tdrd5	0.314034	-0.15622	2.42185	-1.6613
Tdrd6	1.96936	0.17032	0.19183	-0.63753
Tdrd7	4.60326	0.62428	4.12206	0.16963
Tdrkh	0.0364813	0.098009	0.228626	0.4247
Tet1	5.44837	-1.4258	0.514165	-0.55976
Tet2	0.52139	0.47099	0.887831	-1.3412
Tet3	3.95699	1.033	4.08256	-0.042533
Tex10	3.75818	-4.4631	3.81082	-7.7127
Tfb1m	4.08664	1.733	0.326297	0.19605
Tfb2m	2.90306	-2.9457	4.33034	8.7132
Tfdp1	0.726189	-0.57835	1.83586	1.7369
Tfpt	2.91055	1.1464	2.22287	1.6298
Thrap3	4.49412	1.9436	2.73928	-2.9757
Tle1	0.33264	-0.47811	5.44429	-2.5969
Tle2	0.327145	0.0044271	5.44429	3.8967
Tle4	5.44837	-1.0289	2.52994	-0.38174
Tlk1	0.271103	-0.018047	4.26819	0.8722
Tlk2	5.44837	-1.5559	2.42934	0.72348
Tnp1	1.08308	0.82025	2.31492	-0.77956
Tnp2	0.74451	-0.59192	5.44429	3.0342
Tnrc18	5.44837	0.083873	3.87608	-4.2571
Tonsl	5.44837	-7.2133	5.44429	8.7531
Top2a	3.36558	-5.7042	2.92974	-8.7498
Top2b	0.259227	0.40299	1.27341	1.3888
Tra2b	3.38767	-2.8976	2.95715	2.9315
Trdmt1	0.297802	-0.49389	0.0247888	-0.17317
Trim16	0.546177	0.24816	0.990252	1.0912
Trim24	0.207461	-0.24068	2.92183	-2.992
Trim27	0.828303	0.57028	0.188271	0.56575
Trim28	5.44837	-3.749	5.44429	4.0223
Trim33	2.70564	-0.34639	1.09686	-0.12201
Trmo	1.05131	0.12823	0.920276	0.31427
Trmt1	1.78513	-0.20364	0.266001	-1.2338
Trmt10a	0.435275	-0.01068	0.94279	0.0050763
Trmt10b	1.12567	-0.75326	0.381471	0.12573
Trmt10c	5.44837	-7.3244	3.95292	-7.7804
Trmt11	0.695531	-0.30465	0.955852	-1.5352
Trmt112	4.97123	-5.3044	5.44429	-9.3879
Trmt12	1.46406	0.045202	1.15192	-0.64741
Trmt13	2.11613	0.78167	1.26482	0.08136
Trmt1l	0.215105	0.17611	0.00157064	-0.29575
Trmt2a	1.48984	-0.34569	0.378159	-0.41593
Trmt2b	1.52767	-0.49094	0.115811	0.46966
Trmt44	0.0893382	0.0521	0.183752	-0.070235
Trmt5	5.44837	-8.9783	0.511294	-0.78159
Trmt6	4.74938	-8.1587	0.683904	-1.1119
Trmt61a	5.44837	-7.0913	0.795771	-1.4027
Trmt61b	1.20689	0.54421	1.68605	1.7305
Trmt9b	0.0630893	-0.021576	1.59776	0.98854
Trp53	1.42499	0.69242	1.1988	1.0016
Trp53bp1	0.985732	0.56524	0.225461	0.262
Trrap	0.336516	-0.032883	5.44429	-8.5957
Trub2	2.72326	-0.16873	3.73672	-4.8952
Tssk6	0.616651	-0.41845	0.352793	0.46789
Ttk	3.81491	-5.6904	5.44429	-4.5357
Tyms	5.44837	1.5997	0.252386	0.30846
Tyw5	0.974244	0.04964	2.46793	-0.83136
U2af2	1.33452	-1.5875	3.81082	8.7645
Ube2a	5.44837	-1.5014	0.844421	-0.19821
Ube2b	0.669302	0.42978	1.21607	-1.6742
Ube2d1	0.666936	0.40069	0.224404	0.32767
Ube2d3	4.97123	1.0039	2.35686	0.95193
Ube2e1	5.44837	-0.49021	1.8821	-1.3221
Ube2h	2.62949	1.5213	2.75498	-4.4307
Ube2n	5.44837	0.65092	4.59919	5.2233
Ube2t	0.354499	0.24311	0.550244	0.10769
Ubn1	4.21791	1.3029	1.85134	-1.8958
Ubr2	2.84741	0.59343	3.72001	3.4263
Ubr5	1.00549	-1.0019	4.26819	4.2606
Ubr7	1.23551	0.61581	0.359181	-0.70275
Uchl5	1.19033	-0.10439	1.9431	-0.57739
Uhrf1	1.39089	-0.29176	0.899767	1.0277
Uhrf2	1.57232	-0.9715	4.33034	1.8187
Uimc1	3.12408	1.3666	0.6311	-1.4766
Usp11	0.000708478	-0.05524	1.26944	1.2924
Usp12	0.00887586	0.13639	0.199881	-0.68579
Usp15	0.58092	0.36257	0.561822	-0.89434
Usp16	5.44837	0.047431	0.692654	-1.2361
Usp17la	3.53988	-1.6757	3.75409	-1.9743
Usp17lb	1.73986	-0.85866	2.16805	-2.3292
Usp17lc	3.90431	-1.3159	0.788159	0.29669
Usp17ld	2.75728	1.1956	3.81082	0.075553
Usp17le	0.546483	0.3154	1.08629	-1.3102
Usp21	3.29303	1.4244	4.74531	0.46843
Usp22	2.09676	-0.004193	2.98945	-0.25971
Usp3	2.9756	-1.4036	1.48865	-2.5911
Usp36	4.16961	-2.3911	4.12206	3.3117
Usp44	2.01014	0.92983	0.0727272	0.027673
Usp46	1.56454	-0.31788	0.340226	0.25573
Usp49	4.08664	-0.59204	1.13896	-0.91405
Usp7	2.33077	-2.5678	0.395439	1.7312
Uty	0.823793	-0.84581	2.15492	-0.93873
Vcpkmt	0.325047	-0.48344	0.232829	0.33773
Vdr	2.20015	0.79759	0.157366	-0.11545
Virma	0.995937	-0.63262	2.83899	-2.1175
Vps72	2.3525	-0.15136	3.67344	-2.3533
Vrk1	4.12614	-6.1669	1.37207	-1.8489
Wac	0.976089	-0.53718	0.271451	-0.50494
Wdr4	5.44837	1.5879	3.39896	7.2019
Wdr5	1.09717	-1.5875	1.84845	5.2464
Wdr5b	0.855768	-0.35874	2.21358	-1.3669
Wdr77	0.717038	-0.069491	4.12206	-2.4237
Wdr82	2.11734	-2.907	5.44429	9.416
Wiz	5.44837	1.5729	0.565511	0.7017
Wsb2	3.25246	-1.2857	1.66003	-2.472
Wtap	3.79515	-2.3568	1.88931	-2.6374
Yaf2	3.58504	-1.0137	1.75417	-0.65724
Ybx1	0.479084	0.46702	0.696826	-0.53151
Yeats2	4.49412	0.040092	2.29722	-1.0543
Yeats4	5.44837	8.7713	2.69532	-4.6606
Ythdc1	3.79515	1.4682	3.92577	1.3822
Ythdc2	0.480041	-0.44267	1.34031	1.4764
Ythdf1	0.4964	-0.42547	0.0910381	-0.59751
Ythdf2	2.18615	-1.095	0.128322	0.5528
Ythdf3	0.426258	-0.067602	1.76914	1.1375
Ywhab	0.0827414	-0.10899	4.59919	0.32939
Ywhae	2.23009	-1.0858	0.109166	-0.54282
Ywhaz	2.69631	-0.87796	0.312507	0.29816
Yy1	5.44837	-3.5629	2.33471	-3.0552
Zbtb16	1.51473	-0.79529	3.8315	1.5565
Zbtb33	0.553245	0.51996	1.43031	-1.406
Zbtb7a	0.819014	0.33949	0.803382	-0.33911
Zbtb7c	0.705534	-0.30632	0.0834303	-0.443
Zc3h13	1.13867	0.49656	5.44429	-6.6166
Zcwpw1	3.48932	1.3747	4.12206	-3.5531
Zfp217	2.18615	-0.90841	0.712646	1.0319
Zfp516	0.0687558	0.18911	5.44429	-6.8265
Zfp532	4.33442	0.99225	4.4029	1.4092
Zfp541	0.516884	-0.42876	1.55359	1.4037
Zfp57	2.47569	-0.57117	3.38359	-3.0083
Zfp592	0.417959	0.21792	4.59919	-3.2616
Zfp687	0.834281	-0.65433	5.44429	5.2802
Zfp711	2.67826	0.86904	5.44429	-3.7165
Zgpat	2.29761	1.1549	0.00581927	-0.35612
Zhx1	2.79035	-0.44851	1.50501	1.4589
Zmym2	1.30858	-0.18204	0.235323	-0.72767
Zmym3	2.69173	1.0763	3.51486	0.079665
Zmynd11	3.12408	1.3331	0.748119	0.95305
Zmynd8	0.980551	0.56381	1.92249	1.2163
Znhit1	1.30134	-0.76284	2.14565	1.4006
Zranb3	3.24697	-1.3836	3.28895	2.1684
Zzz3	2.12718	1.3379	4.96718	-2.8302

## Sheet: WT vs NSG
Differentially expressed genes in WT compared to NSG controls
	Hepa1-6		MC38
Gene Symbol	Average -log(p-values)	Average LFC	Average -log(p-values)	Average LFC
0610010K14Rik	0.202352	0.015739	1.60321	1.1383
4931428L18Rik	4.49662	-1.0508	3.92922	1.2247
A1cf	0.500148	0.24066	0.994948	0.4011
A530032D15Rik	5.45086	1.4253	4.97062	-5.4909
Abraxas1	2.43091	0.85701	0.333557	-0.4091
Abraxas2	2.07998	0.64307	0.008358	-0.03581
Acin1	0.022505	-0.04196	3.37219	1.4344
Actb	5.45086	0.071507	3.77565	-7.0382
Actl6a	5.45086	0.69479	5.44775	1.4674
Actl6b	0.039144	-0.29444	1.13154	0.97947
Actr3b	0.631713	0.24912	4.97062	1.2397
Actr5	2.68818	0.93612	4.3338	-5.2584
Actr6	3.14336	-2.181	3.77565	-7.7619
Actr8	4.75188	1.1376	1.89497	-1.9743
Adnp	5.45086	1.3446	0.117578	-0.10324
Aebp2	0.89925	-0.21776	2.5886	-1.2736
Aicda	0.408012	0.1257	5.44775	-0.36866
Aire	1.56941	-0.3189	0.460309	0.56518
Akap1	1.25693	0.52396	3.70737	-0.71196
Alkbh1	1.37186	-0.40787	2.12697	0.38581
Alkbh2	5.45086	1.7229	1.65375	1.4239
Alkbh3	3.06884	0.78046	4.08601	2.1172
Alkbh4	1.08847	-0.48227	2.47048	1.4495
Alkbh5	2.288	0.042849	1.32184	-1.1089
Alkbh6	1.79735	0.7704	2.53445	-1.5019
Alkbh7	0.301847	0.054559	5.44775	-2.7856
Alkbh8	0.385366	0.31766	5.44775	-2.3452
Alyref	5.45086	0.16325	0.563885	-1.3175
Alyref2	0.28495	0.3018	0.013403	-0.04194
Anp32a	4.05292	-0.26948	2.65886	1.3019
Anp32b	0.423141	0.033839	0.314357	-0.56884
Anp32e	2.36486	0.7318	2.48443	1.0539
Antkmt	2.32214	0.72062	0.115335	-0.54858
Apbb1	1.64733	-0.52569	2.55956	-2.3886
Apex1	1.06481	-0.32959	1.13686	0.97525
Apobec1	3.95952	0.72301	0.414077	-0.66152
Apobec2	0.676109	-0.14175	0.731586	0.36524
Apobec3	1.16587	-0.42443	1.0361	0.48451
Arid1a	0.405961	-0.43762	2.75313	-2.1271
Arid1b	1.38592	0.56668	1.97017	-1.4184
Arid2	1.27922	-0.67882	2.7602	2.0413
Arid4a	0.298216	0.15566	0.349566	0.56984
Arid4b	5.45086	-1.9014	1.03547	-1.2225
Armt1	0.517555	0.51508	2.9049	-2.0971
Arrb1	0.013295	-0.16693	0.918869	0.11701
Asf1a	0.000222	-0.0015	1.53952	0.78923
Asf1b	0.798712	0.11044	4.4935	1.2372
Ash1l	0.124175	0.35154	2.3491	-1.7957
Ash2l	2.22015	-1.075	0.98898	-0.10872
Asxl1	1.44848	0.53083	0.557379	0.77964
Asxl2	2.66482	0.58421	0.003865	0.44716
Asxl3	2.68969	0.70991	0.304869	0.37869
Atad2	0.684828	0.38799	0.006581	0.14815
Atad2b	0.557081	-0.29406	0.27856	0.45099
Atat1	2.00015	-0.64863	5.44775	1.7399
Atf2	0.928523	0.41739	0.233438	-0.571
Atf7ip	0.097165	0.15873	3.69186	-3.9068
Atm	1.29102	-0.1429	2.00416	0.49768
Atn1	2.07998	0.78831	0.238613	-0.27608
Atpsckmt	5.45086	0.68806	0.864486	0.64276
Atr	5.45086	-5.198	0.827835	-1.5384
Atrx	1.85109	0.31221	3.51833	1.6997
Atxn7	0.230394	-0.27565	1.95569	0.70328
Atxn7l3	0.971144	-0.3261	2.89507	1.3076
Aurka	2.82865	-2.2042	5.44775	1.4933
Aurkb	5.45086	1.1039	2.64089	-4.5694
Aurkc	0.445693	-0.22979	2.32161	-1.3966
Babam1	0.290103	0.29164	2.50179	0.66042
Babam2	0.11034	0.28727	0.535376	0.11143
Bahcc1	1.86915	0.41053	1.20038	1.2164
Bahd1	1.17072	0.37031	5.44775	1.659
Banp	5.45086	-5.6279	5.44775	6.9804
Bap1	5.45086	1.5115	1.89446	-0.54991
Bard1	2.49421	-0.77657	3.06934	0.3568
Baz1a	1.34627	-0.62536	2.78404	-0.78052
Baz1b	0.08679	0.20966	0.743667	-0.61813
Baz2a	1.20355	-0.59766	2.04686	1.0758
Baz2b	1.30545	0.25439	1.9151	-1.2837
Bcor	0.030407	-0.12055	0.94055	0.34011
Bcorl1	0.098558	0.18949	1.04695	0.52367
Bmal1	1.346	-0.47869	0.504095	0.56637
Bmi1	5.45086	1.3964	0.577345	0.56817
Bod1	0.346816	-0.45262	1.91844	0.27649
Bod1l	2.3094	-0.27067	3.75753	1.558
Bptf	2.58458	0.24554	2.30629	0.56992
Brca1	2.89818	1.021	1.59679	-1.1792
Brca2	0.389489	0.39282	0.301917	-0.10552
Brcc3	1.31506	0.56403	3.98535	1.6086
Brd1	0.616382	-0.48172	2.65886	0.81242
Brd2	1.17195	0.69494	4.16899	3.0603
Brd3	0.313105	-0.428	2.57442	1.6081
Brd4	1.1612	-0.13362	2.80925	-2.9055
Brd7	3.04774	0.51594	0.541816	0.030419
Brd8	1.31633	-0.7257	5.44775	2.834
Brd9	1.522	-0.06359	0.372747	-1.2524
Brdt	0.222066	-0.31684	1.48523	-1.2093
Brms1	2.72414	0.80055	0.211231	0.52595
Brms1l	1.87462	0.84975	0.746638	-0.3421
Brpf1	2.74244	0.89701	0.06586	0.065846
Brpf3	0.138842	-0.09617	1.84318	0.72396
Brwd1	0.425009	0.3539	5.44775	0.84178
Brwd3	0.019933	0.14232	1.40059	1.034
Bub1	1.83902	-1.3265	2.01015	1.7897
Bud23	5.45086	-3.9962	5.44775	2.0778
C130026I21Rik	1.86983	-0.41891	5.44775	0.093645
Camkmt	3.85981	-1.1157	0.232621	0.45959
Carm1	1.66502	-0.69079	1.13711	-0.08284
Cbll1	0.853283	-0.60599	0.867132	-0.394
Cbx1	3.02435	-0.0598	5.44775	-6.535
Cbx2	0.128848	-0.10239	0.117817	-0.43546
Cbx3	1.56759	0.65265	2.43532	-1.5296
Cbx4	5.45086	-0.76266	0.012155	-0.32343
Cbx5	3.30784	0.618	5.44775	-1.5831
Cbx6	0.299054	-0.16778	1.5613	1.0753
Cbx7	0.172179	-0.3665	0	0.036614
Cbx8	1.24894	0.5558	2.31644	-0.70096
Cdc6	0.421521	-0.2696	0.276996	-1.3312
Cdc73	4.05292	-0.19191	5.44775	0.47595
Cdk1	2.9553	-2.2605	1.93708	1.8621
Cdk17	3.02435	-0.83758	2.87141	-0.29604
Cdk2	2.99602	0.68107	0.440069	-0.03405
Cdk3	0.673234	-0.45188	0.619716	0.53779
Cdk5	1.75284	0.69137	0.266321	0.56269
Cdk7	0.790565	-0.47186	4.97062	-7.5419
Cdk9	5.45086	-4.5005	4.74878	-8.0322
Cdyl	3.39778	-1.6621	3.06934	-0.2071
Cdyl2	1.24137	-0.4841	0.48096	-0.49376
Cecr2	4.97375	-0.45245	0.31416	-0.5057
Celf1	3.23867	0.57206	0.316224	-0.41486
Celf2	3.15201	-0.87218	2.65746	1.0651
Celf3	3.39016	0.65821	1.69163	1.0859
Celf4	1.85767	-0.67817	0.02006	-0.41741
Celf5	2.33993	0.53236	0.994219	0.91455
Celf6	1.23918	0.39104	1.3422	-1.2039
Cenpc1	5.45086	-6.2208	3.26305	-7.7365
Chaf1a	3.45522	1.2897	5.44775	-3.5377
Chaf1b	3.54237	-4.4176	2.48443	-0.65012
Chd1	1.5352	-0.1275	0.219942	-0.41618
Chd1l	2.48097	0.31168	2.90992	1.9383
Chd2	1.51823	0.2656	1.60085	1.2693
Chd3	4.12864	0.9527	0.269985	-0.51505
Chd4	1.0331	-0.91682	2.99289	-0.20255
Chd5	0.208436	0.086061	0.06668	0.4454
Chd6	1.38205	0.55987	1.9696	-1.8257
Chd7	0.091681	0.087641	0.085821	-0.03838
Chd8	5.45086	-4.6418	1.50232	-0.81402
Chd9	0.393801	0.32662	5.44775	0.063433
Chek1	3.81739	1.5967	2.23476	3.106
Chrac1	0.264768	0.21165	0.422497	0.2196
Chtop	2.96658	-0.71018	4.08601	-4.2846
Chuk	2.23258	-1.1185	3.22502	-5.195
Cir1	1.8191	-0.20759	0.472344	0.17936
Cit	0.818356	-0.29496	0.311509	-0.32397
Clns1a	2.37204	-2.239	1.90981	-2.0013
Clock	0.467755	0.36976	5.44775	-0.85678
Cmtr1	5.45086	-2.4291	1.32739	0.92699
Cmtr2	2.65777	-0.61741	1.52683	-2.2558
Coprs	3.95952	-1.431	1.69026	-1.4994
Crb2	1.05286	0.55727	4.40635	2.2021
Crebbp	0.078558	0.16252	3.44342	-5.4125
Csnk2a1	4.12864	-1.5852	0.95456	-1.4569
Ctbp1	0.335123	-0.46984	4.60265	-4.7687
Ctbp2	0.133217	-0.1779	4.3338	0.98568
Ctcf	1.41595	0.69479	2.46502	1.6177
Ctcfl	0.824025	-0.5595	1.15153	-1.4097
Ctnnb1	5.45086	1.7817	1.48362	-1.419
Ctr9	5.45086	-2.6705	3.33047	-6.7382
Cul1	5.45086	0.86437	5.44775	-8.1132
Cul2	5.45086	-6.5112	3.34394	-3.409
Cul3	1.04989	0.1864	1.01153	0.77528
Cul4a	1.76609	0.48214	1.15947	0.9359
Cul4b	1.33039	-0.52037	5.44775	0.53159
Cul5	2.55933	-1.3157	5.44775	1.7598
Cxxc1	3.07611	0.37635	0.776245	-0.2508
D430042O09Rik	0.001436	0.071003	5.44775	2.859
Dapk3	1.0777	-0.57852	1.23788	0.6329
Daxx	0.980634	0.18702	1.98163	-0.46937
Ddb1	5.45086	-6.0391	4.16899	1.0908
Ddb2	1.48788	0.53166	0.128503	0.073548
Ddx17	0.234235	-0.32451	4.97062	-6.7701
Ddx21	5.45086	-6.9282	0.24459	0.070246
Ddx5	5.45086	-3.3556	1.6838	-2.4052
Ddx50	2.65359	0.93694	0.619246	-0.94523
Dek	0.41184	-0.27793	2.00951	-2.2486
Dhx9	5.45086	-5.5564	5.44775	-1.0058
Dmap1	2.15661	-1.0466	0.906613	-1.6714
Dnajc1	5.45086	-0.70264	4.3338	-0.32889
Dnajc2	4.97375	1.2826	2.67615	0.6101
Dnd1	2.01741	-0.87699	0.421017	-0.2258
Dnmt1	5.45086	-1.9335	5.44775	-3.4229
Dnmt3a	0.224593	-0.25893	0.077981	-0.19942
Dnmt3b	0.057808	0.24633	0.003361	0.044499
Dnmt3l	5.45086	1.2112	5.44775	3.5427
Dnttip2	0.412244	-0.62101	1.59095	-1.6714
Dot1l	0.826697	0.24159	2.62362	1.1468
Dpf1	0.497013	-0.44762	0.992124	0.45216
Dpf2	3.04432	0.61285	0.804682	0.45104
Dpf3	0.021058	-0.1638	0.902118	0.39946
Dppa3	1.36021	0.79248	4.01638	-5.0109
Dpy30	1.56082	0.67687	0.691948	-0.28202
Dr1	5.45086	-6.0909	1.41541	1.3399
Dtx3l	1.48215	-0.77654	0.686238	-0.31046
Dydc1	1.35958	0.40302	0.959477	0.27083
Dydc2	0.870117	-0.56485	2.25994	-1.5888
Dzip3	0.462256	0.010577	0.159511	-0.17094
E2f6	2.98105	0.62441	1.63517	-1.5821
Eed	0.251324	-0.2343	3.20969	0.68726
Eef1akmt1	5.45086	-1.6777	2.81124	1.6861
Eef1akmt2	2.26305	0.50648	2.64224	-2.508
Eef1akmt3	1.24671	-0.5782	0.20963	-0.6392
Eef1akmt4	1.49996	-0.82052	1.60965	-0.95391
Eef2kmt	0.371856	0.16784	2.12325	0.794
Ehmt1	5.45086	-1.7712	5.44775	2.7962
Ehmt2	0.207692	0.038067	0.893401	-0.91231
Eid1	0.457361	0.17672	3.49835	-0.08813
Eid2	0.885956	0.5492	2.90992	0.71982
Eid2b	0.005401	-0.10378	2.45785	1.118
Eif3a	3.76065	0.9788	0.36204	-0.30886
Eif3b	5.45086	-4.3601	1.48722	-3.6393
Eif3c	4.97375	1.3234	5.44775	3.2059
Eif3d	3.98847	1.8601	3.92922	3.1485
Eif3e	5.45086	-5.7256	5.44775	3.8147
Eif3f	5.45086	0.076153	4.4935	3.5396
Eif3g	2.55821	-1.7869	2.86909	2.0146
Eif3h	5.45086	-3.7092	5.44775	-5.6127
Eif3i	2.115	-3.7534	0.49386	-1.3312
Eif3j1	5.45086	-2.9238	1.63731	-0.91974
Eif3j2	1.15391	0.076142	2.0688	0.3586
Eif3k	0.841517	0.35475	2.55956	-3.0431
Eif3l	2.65777	-0.97657	3.42655	1.8346
Eif3m	5.45086	1.0157	1.76805	-1.8221
Eif4a3l1	0.195281	-0.22914	0.759151	-0.82593
Eif4a3l2	0.660489	-0.5266	0.238132	-0.01215
Elavl1	4.97375	1.0142	3.04806	1.3743
Elp1	1.18399	-0.68767	1.46688	-0.77149
Elp2	0.578544	-0.08973	1.7884	-0.46327
Elp3	5.45086	-9.1909	3.44342	1.2998
Elp4	3.43802	-0.53866	2.79937	1.8686
Elp5	0.631304	-0.30165	4.0498	1.0169
Elp6	5.45086	-2.0298	2.75843	1.9856
Emsy	0.509789	0.16938	0.39202	0.51663
Eny2	0.051284	0.046923	1.78	0.64634
Ep300	4.12864	-1.3029	0.114888	-0.5449
Ep400	5.45086	-5.161	2.28072	-3.629
Epc1	0.321928	0.35833	5.44775	-6.9718
Epc2	5.45086	-1.5888	2.01525	0.46342
Erbb4	1.07682	0.43442	4.74878	2.0621
Ercc6	1.71661	-0.22326	0.808158	-0.69517
Erh	5.45086	-5.6937	1.98251	-5.9978
Esco1	2.36556	-0.37185	3.15327	-1.144
Esco2	3.1744	1.2598	2.15659	-4.7729
Etfbkmt	0.650218	0.10683	1.83422	-1.2383
Exosc1	5.45086	-8.4959	2.57094	-3.4111
Exosc2	5.45086	-5.5824	2.02994	2.1606
Exosc3	5.45086	0.97355	0.730861	-1.8317
Exosc4	5.45086	-4.0446	2.89022	1.0286
Exosc5	3.39016	-2.1563	4.08601	-7.2962
Exosc6	5.45086	2.3776	5.44775	-9.0293
Exosc7	2.09159	-2.3261	2.77843	-7.8475
Exosc8	3.1884	-0.23022	5.44775	-5.2267
Exosc9	5.45086	0.003476	1.08907	-2.6206
Eya1	0.01645	0.043793	2.15526	0.45731
Eya2	0.025866	-0.12833	0.463909	-0.73942
Eya3	0.513088	0.30295	3.98535	1.7917
Eya4	0.273004	0.14953	1.5556	0.90236
Ezh1	0.009657	-0.18633	1.60048	-0.63238
Ezh2	3.04774	-0.97018	0.113707	-0.21018
Fbl	0.337252	0.25639	0.720196	0.10799
Fbll1	0.581566	0.53017	2.07649	-2.7811
Fbrs	0.294607	0.070092	0.282554	0.004232
Fbrsl1	0.317864	-0.26043	0.511873	0.21979
Fmr1	1.61879	0.6538	2.11269	-1.2168
Foxa1	0.070469	0.20242	0.452373	0.57247
Foxo1	1.5489	-0.08933	1.53134	-0.361
Foxp1	3.68	-0.71692	3.15327	1.2651
Foxp2	0.890928	-0.65347	4.74878	-0.57952
Foxp3	1.21144	0.57539	0.701474	-0.01866
Foxp4	0.434211	0.11438	0.326998	-0.63746
Fto	2.04998	-0.80855	0.017941	-0.21894
Ftsj1	0.04582	0.2338	1.00371	-0.8615
Ftsj3	5.45086	-4.5719	3.04462	1.0032
G2e3	0.009572	-0.0319	1.26206	0.77608
Gadd45a	2.94165	-0.40745	2.45519	-1.5022
Gadd45b	0.726258	-0.4086	2.88783	1.5955
Gadd45g	1.36347	0.12651	0.424016	-0.48889
Gatad1	1.09412	0.049606	0.843602	-2.2556
Gatad2a	4.0195	1.1113	5.44775	1.1153
Gatad2b	2.85427	-0.56642	3.14889	1.7643
Gcsh	0.268129	-0.47377	3.14455	-5.4111
Gfi1	0.073431	0.16057	2.07465	-1.6617
Gfi1b	2.97811	0.21344	1.59167	-1.0473
Glyr1	0.812028	0.57396	0.621239	-0.94238
Gm10131	3.76065	1.2479	0.914139	0.27539
Gm10282	1.42534	0.47145	1.98489	-1.0596
Gm21293	4.17211	-1.4509	0.561157	0.44773
Gm4301	0.682626	-0.58316	1.35442	0.81384
Gm4302	0.298674	0.12323	3.31102	-3.0206
Gm4303	0.66318	-0.53851	2.17335	-3.0914
Gm4305	3.31414	-0.72687	1.03446	-0.78574
Gm4307	0.286266	-0.44804	1.07884	0.56136
Gm4312	0.858927	0.35666	4.0498	-5.3826
Gm4340	5.45086	-1.1524	2.31966	-0.87156
Gm5136	2.24484	-0.16769	1.40474	0.15395
Gse1	1.16125	0.39518	0.037375	-0.3365
Gtf2b	2.50984	1.035	3.72347	-2.5291
Gtf2i	3.13489	-1.1752	3.15771	1.4944
Gtf3c4	5.45086	-4.6104	4.01638	-5.666
H1f5	1.60981	-0.85241	3.29852	1.6223
Haspin	2.88382	-0.41248	1.60457	-0.63942
Hat1	0.513881	-0.27245	3.31102	1.6751
Hcfc1	5.45086	0.65906	2.1794	0.5401
Hcfc2	1.27474	-0.72443	0.780887	0.62543
Hdac1	2.42596	-0.02538	0.796913	1.0035
Hdac10	0.885389	0.54859	1.49528	0.44558
Hdac11	0.351601	-0.00803	0.135661	0.47578
[truncated: 681 more rows]
