# Supplementary material for: In vivo CRISPR screens identify CBX4 as an epigenetic regulator for cancer immunotherapy
Source: J Clin Invest. 2026 Mar 31;136(10):e200564. doi: 10.1172/JCI200564 (PMC13178658; doi:10.1172/JCI200564)
Supplement: Supplemental table 2 [file jci-136-200564-s269.xls]

## Sheet: Tongji cohrot2
Clinicopathological information of patients in Tongji cohort 2
Clinicopathological variables	Number (n=108)	Percentage
Gender
Male	88	0.815
Female	20	0.185
Age
≤ 50	54	0.5
> 50	54	0.5
ALT (U/L)
≤ 41	79	0.731
> 41	29	0.269
AST (U/L)
≤ 40	75	0.694
> 40	33	0.306
AFP (μg/L)
≤ 20	28	0.259
> 20	80	0.741
ALP (U/L)
≤ 130	92	0.852
> 130	16	0.148
HBV
Negative	0	0
Positive	108	1
HCV
Negative	108	1
Positive	0	0
Cirrhosis
No	30	0.278
Yes	78	0.722
Tumor size (cm)
≤ 5	39	0.361
> 5	69	0.639
Tumor number
Single	84	0.778
Multiple	24	0.222
Tumor encapsulation
No	48	0.444
Yes	60	0.556
Vascular invasion
No	85	0.787
Yes	23	0.213
Child-Pugh
A	104	0.963
B	4	0.037
Differentiation
I + II	69	0.639
III + VI	39	0.361
BCLC stage
0+A	70	0.648
B+C	38	0.352
TNM stage
I + II	79	0.731
III + VI	29	0.269

## Sheet: Tongji cohort3
Clinicopathological information of patients in Tongji cohort 3
Clinical characteristic	Number of Patients
Gender
Male	30
Female	20
Age (years)
≤50	36
>50	14
AFP (μg/L)
≤20	32
>20	18
ALT (U/L)
≤75	29
>75	21
HBV
Negative	4
Positive	46
Cirrhosis
No	9
Yes	41
Tumor size (cm)
≤5	19
>5	31
Tumor number
Single	34
Multiple	16
Tumor encapsulation
None	33
Complete	17
Macrovascular invasion
No	38
Yes	12
Child-Pugh score
A	39
B	11
BCLC stage
0+A	37
B+C	13
Note: AFP, alpha-fetoprotein; HBV, hepatitis B virus; ALT, Alanine aminotransferase; BCLC, Barcelonaclinic Liver Cancer.

## Sheet: Tongji cohort4
No.	Age	Gender	Race	Response to chemotherapy1
1	52	male	Chinese	SD
2	60	male	Chinese	PR
3	54	male	Chinese	PR
4	46	male	Chinese	SD
5	43	male	Chinese	PR
6	63	female	Chinese	PD
7	57	male	Chinese	PD
8	48	male	Chinese	SD
9	60	male	Chinese	PR
10	72	male	Chinese	PD
11	49	male	Chinese	PR
12	56	male	Chinese	PR
13	62	male	Chinese	PD
14	55	male	Chinese	PD
15	53	male	Chinese	PR
16	51	female	Chinese	PR
17	78	male	Chinese	PR
18	54	male	Chinese	PR
19	61	female	Chinese	SD
20	55	male	Chinese	PR
21	63	female	Chinese	SD
22	60	male	Chinese	PR
23	67	male	Chinese	SD
24	55	male	Chinese	PR
25	47	male	Chinese	PR
26	42	male	Chinese	PR
27	63	male	Chinese	PD
28	48	male	Chinese	SD
29	37	male	Chinese	PD
30	35	male	Chinese	PR
31	60	male	Chinese	PR
32	54	male	Chinese	PR
33	48	male	Chinese	PD
34	59	male	Chinese	PD
1. PR, partial response; SD, stable disease; PD, progressive disease. Patients were classified as responders (PR) or non-responders (SD or PD).
